# Supplementary material for: Gasdermin D cysteine residues synergistically control its palmitoylation-mediated membrane targeting and assembly
Source: EMBO J. 2024 Aug 14;43(19):4274–97. doi: 10.1038/s44318-024-00190-6 (PMC11445239; doi:10.1038/s44318-024-00190-6)
Supplement: Supplementary file 3 — Movie EV1 [file 44318_2024_190_MOESM3_ESM.zip]

Archive with 2 entries (2 files):
- Movie EV1/Movie EV1.avi
- Movie EV1/Movie EV1_legend.docx
