# Supplementary material for: Gasdermin D cysteine residues synergistically control its palmitoylation-mediated membrane targeting and assembly
Source: EMBO J. 2024 Aug 14;43(19):4274–97. doi: 10.1038/s44318-024-00190-6 (PMC11445239; doi:10.1038/s44318-024-00190-6)
Supplement: Supplementary file 4 — Source data Fig. 1 [file 44318_2024_190_MOESM4_ESM.zip]

Archive with 10 entries (5 files):
- Figure 1/1E/
- Figure 1/1E/1E-particle density.xlsx
- Figure 1/1F/
- Figure 1/1F/1F-stoichiometry distribution-2nM.xlsx
- Figure 1/1G/
- Figure 1/1G/1G-stoichiometry distribution-20nM.xlsx
- Figure 1/1H/
- Figure 1/1H/1H-oligomeric species-2nM.xlsx
- Figure 1/1I/
- Figure 1/1I/1I-oligomeric species-20nM.xlsx
