# Supplementary material for: Gasdermin D cysteine residues synergistically control its palmitoylation-mediated membrane targeting and assembly
Source: EMBO J. 2024 Aug 14;43(19):4274–97. doi: 10.1038/s44318-024-00190-6 (PMC11445239; doi:10.1038/s44318-024-00190-6)
Supplement: Supplementary file 4 — Source data Fig. 1 [file 44318_2024_190_MOESM4_ESM.zip › Figure 1/1E/1E-particle density.xlsx]

## Sheet: 1E
	Numerical data: image quantif. 1E
	Particle density was calculated by dividing the number of particles detected via SAS software for the area of the field of view. Ten images per experiment were analyzed.
	Density values for the 20 nM samples were multiplied by 10 to account for the dilution factor used for sample preparation.
	mGSDMD-mEGFP 2nM				Exp1	Exp2	Exp3			mGSDMD-mEGFP 20nM			Exp1	Exp2	Exp3	(N° particels / µm2)
					0.24	0.28889	0.20444						3.03704	4.68148	3.69417
					0.28	0.28444	0.20148						3.64444	5.2	6.162
					0.30963	0.26667	0.20593						4.25185	4.47407	5.405
					0.27704	0.19111	0.17333						4.20741	5.25926	6.17714
					0.29333	0.25926	0.1763						4.37037	4.48889	5.75322
					0.26667	0.25481	0.19852						3.2	4.07407	4.98107
					0.26222	0.2237	0.18222						3.17037	5.42222	5.0265
					0.27704	0.2637	0.18667						4.07407	5.17037	5.43528
					0.26074	0.28148	0.19704						4.08889	4.87407	4.90537
					0.2563	0.18815	0.25926						4.04444	4.84444	5.82892
