# Supplementary material for: Gasdermin D cysteine residues synergistically control its palmitoylation-mediated membrane targeting and assembly
Source: EMBO J. 2024 Aug 14;43(19):4274–97. doi: 10.1038/s44318-024-00190-6 (PMC11445239; doi:10.1038/s44318-024-00190-6)
Supplement: Supplementary file 4 — Source data Fig. 1 [file 44318_2024_190_MOESM4_ESM.zip › Figure 1/1F/1F-stoichiometry distribution-2nM.xlsx]

## Sheet: 1F
	Numerical data: image quantif. 1F
			Data were replotted from SAS results. Frequency values were multiplied by 10.
			Pdf			Gaussian1			Gaussian2			Gaussian3
			Intensity (photons)	Frequency		Intensity (photons)	Frequency		Intensity (photons)	Frequency		Intensity (photons)	Frequency
			169.522	0.0076		169.522	0		169.522	0.1206		169.522	0.0086
			170.522	0.0081		170.522	0		170.522	0.1233		170.522	0.0089
			171.522	0.0083		171.522	0		171.522	0.1259		171.522	0.0093
			172.522	0.0084		172.522	0		172.522	0.1286		172.522	0.0096
			173.522	0.0085		173.522	0		173.522	0.1313		173.522	0.01
			174.522	0.0086		174.522	0		174.522	0.134		174.522	0.0104
			175.522	0.0089		175.522	0		175.522	0.1367		175.522	0.0108
			176.522	0.0093		176.522	0		176.522	0.1395		176.522	0.0112
			177.522	0.0099		177.522	0		177.522	0.1422		177.522	0.0117
			178.522	0.0109		178.522	0		178.522	0.145		178.522	0.0121
			179.522	0.0122		179.522	0		179.522	0.1477		179.522	0.0126
			180.522	0.0139		180.522	0		180.522	0.1505		180.522	0.013
			181.522	0.016		181.522	0		181.522	0.1533		181.522	0.0135
			182.522	0.0185		182.522	0		182.522	0.156		182.522	0.014
			183.522	0.0215		183.522	0		183.522	0.1588		183.522	0.0146
			184.522	0.0249		184.522	0		184.522	0.1616		184.522	0.0151
			185.522	0.0287		185.522	0		185.522	0.1644		185.522	0.0156
			186.522	0.0329		186.522	0		186.522	0.1672		186.522	0.0162
			187.522	0.0376		187.522	0		187.522	0.1699		187.522	0.0168
			188.522	0.0425		188.522	0		188.522	0.1727		188.522	0.0174
			189.522	0.0476		189.522	0		189.522	0.1754		189.522	0.018
			190.522	0.0528		190.522	0		190.522	0.1782		190.522	0.0187
			191.522	0.0578		191.522	0		191.522	0.1809		191.522	0.0194
			192.522	0.0624		192.522	0		192.522	0.1836		192.522	0.02
			193.522	0.0665		193.522	0		193.522	0.1863		193.522	0.0207
			194.522	0.0699		194.522	0		194.522	0.1889		194.522	0.0215
			195.522	0.0726		195.522	0		195.522	0.1916		195.522	0.0222
			196.522	0.0745		196.522	0		196.522	0.1942		196.522	0.023
			197.522	0.076		197.522	0		197.522	0.1968		197.522	0.0238
			198.522	0.0773		198.522	0		198.522	0.1994		198.522	0.0246
			199.522	0.0786		199.522	0		199.522	0.2019		199.522	0.0254
			200.522	0.0804		200.522	0		200.522	0.2045		200.522	0.0262
			201.522	0.0827		201.522	0		201.522	0.2069		201.522	0.0271
			202.522	0.086		202.522	0		202.522	0.2094		202.522	0.028
			203.522	0.0902		203.522	0		203.522	0.2118		203.522	0.0289
			204.522	0.0954		204.522	0		204.522	0.2142		204.522	0.0299
			205.522	0.1015		205.522	0		205.522	0.2165		205.522	0.0309
			206.522	0.1083		206.522	0		206.522	0.2188		206.522	0.0319
			207.522	0.1157		207.522	0		207.522	0.221		207.522	0.0329
			208.522	0.1235		208.522	0		208.522	0.2232		208.522	0.0339
			209.522	0.1315		209.522	0		209.522	0.2254		209.522	0.035
			210.522	0.1394		210.522	0		210.522	0.2275		210.522	0.0361
			211.522	0.1472		211.522	0		211.522	0.2295		211.522	0.0372
			212.522	0.1547		212.522	0		212.522	0.2315		212.522	0.0384
			213.522	0.1619		213.522	0		213.522	0.2335		213.522	0.0396
			214.522	0.1685		214.522	0		214.522	0.2354		214.522	0.0408
			215.522	0.1745		215.522	0		215.522	0.2372		215.522	0.042
			216.522	0.1797		216.522	0		216.522	0.239		216.522	0.0433
			217.522	0.1842		217.522	0		217.522	0.2407		217.522	0.0446
			218.522	0.1879		218.522	0		218.522	0.2423		218.522	0.0459
			219.522	0.1909		219.522	0		219.522	0.2439		219.522	0.0473
			220.522	0.1932		220.522	0		220.522	0.2454		220.522	0.0487
			221.522	0.1953		221.522	0		221.522	0.2469		221.522	0.0501
			222.522	0.1975		222.522	0		222.522	0.2482		222.522	0.0515
			223.522	0.2002		223.522	0		223.522	0.2495		223.522	0.053
			224.522	0.2038		224.522	0		224.522	0.2508		224.522	0.0545
			225.522	0.2087		225.522	0		225.522	0.2519		225.522	0.056
			226.522	0.2153		226.522	0		226.522	0.253		226.522	0.0576
			227.522	0.2236		227.522	0		227.522	0.2541		227.522	0.0592
			228.522	0.2336		228.522	0		228.522	0.255		228.522	0.0609
			229.522	0.2451		229.522	0		229.522	0.2559		229.522	0.0625
			230.522	0.2577		230.522	0		230.522	0.2567		230.522	0.0642
			231.522	0.2711		231.522	0		231.522	0.2574		231.522	0.066
			232.522	0.2848		232.522	0		232.522	0.258		232.522	0.0677
			233.522	0.2984		233.522	0		233.522	0.2586		233.522	0.0695
			234.522	0.3117		234.522	0		234.522	0.259		234.522	0.0714
			235.522	0.3245		235.522	0		235.522	0.2594		235.522	0.0732
			236.522	0.3367		236.522	0		236.522	0.2598		236.522	0.0751
			237.522	0.3484		237.522	0		237.522	0.26		237.522	0.0771
			238.522	0.3597		238.522	0		238.522	0.2602		238.522	0.079
			239.522	0.3708		239.522	0		239.522	0.2602		239.522	0.081
			240.522	0.3816		240.522	0		240.522	0.2602		240.522	0.0831
			241.522	0.392		241.522	0		241.522	0.2601		241.522	0.0851
			242.522	0.402		242.522	0		242.522	0.26		242.522	0.0872
			243.522	0.4114		243.522	0		243.522	0.2597		243.522	0.0893
			244.522	0.42		244.522	0		244.522	0.2594		244.522	0.0915
			245.522	0.4276		245.522	0		245.522	0.259		245.522	0.0937
			246.522	0.434		246.522	0		246.522	0.2585		246.522	0.0959
			247.522	0.4392		247.522	0		247.522	0.258		247.522	0.0982
			248.522	0.4431		248.522	0		248.522	0.2573		248.522	0.1005
			249.522	0.4458		249.522	0		249.522	0.2566		249.522	0.1028
			250.522	0.4474		250.522	0		250.522	0.2558		250.522	0.1052
			251.522	0.4482		251.522	0		251.522	0.2549		251.522	0.1076
			252.522	0.4484		252.522	0		252.522	0.254		252.522	0.11
			253.522	0.4483		253.522	0		253.522	0.253		253.522	0.1125
			254.522	0.4483		254.522	0		254.522	0.2519		254.522	0.115
			255.522	0.4486		255.522	0		255.522	0.2507		255.522	0.1175
			256.522	0.4494		256.522	0		256.522	0.2494		256.522	0.12
			257.522	0.4507		257.522	0		257.522	0.2481		257.522	0.1226
			258.522	0.4524		258.522	0		258.522	0.2468		258.522	0.1252
			259.522	0.4542		259.522	0		259.522	0.2453		259.522	0.1279
			260.522	0.4559		260.522	0		260.522	0.2438		260.522	0.1305
			261.522	0.4572		261.522	0		261.522	0.2422		261.522	0.1332
			262.522	0.4578		262.522	0		262.522	0.2406		262.522	0.1359
			263.522	0.4578		263.522	0		263.522	0.2388		263.522	0.1387
			264.522	0.4571		264.522	0		264.522	0.2371		264.522	0.1415
			265.522	0.4559		265.522	0		265.522	0.2352		265.522	0.1443
			266.522	0.4546		266.522	0		266.522	0.2333		266.522	0.1471
			267.522	0.4533		267.522	0		267.522	0.2314		267.522	0.1499
			268.522	0.4523		268.522	0		268.522	0.2294		268.522	0.1528
			269.522	0.4518		269.522	0		269.522	0.2273		269.522	0.1557
			270.522	0.4516		270.522	0		270.522	0.2252		270.522	0.1586
			271.522	0.4518		271.522	0		271.522	0.2231		271.522	0.1616
			272.522	0.4522		272.522	0		272.522	0.2209		272.522	0.1645
			273.522	0.4528		273.522	0		273.522	0.2186		273.522	0.1675
			274.522	0.4536		274.522	0		274.522	0.2163		274.522	0.1705
			275.522	0.4547		275.522	0		275.522	0.214		275.522	0.1735
			276.522	0.4565		276.522	0		276.522	0.2116		276.522	0.1766
			277.522	0.4592		277.522	0		277.522	0.2092		277.522	0.1796
			278.522	0.4631		278.522	0		278.522	0.2068		278.522	0.1827
			279.522	0.4684		279.522	0		279.522	0.2043		279.522	0.1858
			280.522	0.4752		280.522	0		280.522	0.2018		280.522	0.1889
			281.522	0.4832		281.522	0		281.522	0.1992		281.522	0.192
			282.522	0.4923		282.522	0		282.522	0.1966		282.522	0.1951
			283.522	0.5018		283.522	0		283.522	0.194		283.522	0.1982
			284.522	0.5114		284.522	0		284.522	0.1914		284.522	0.2013
			285.522	0.5205		285.522	0		285.522	0.1888		285.522	0.2045
			286.522	0.5285		286.522	0		286.522	0.1861		286.522	0.2076
			287.522	0.5352		287.522	0		287.522	0.1834		287.522	0.2108
			288.522	0.5403		288.522	0		288.522	0.1807		288.522	0.2139
			289.522	0.5438		289.522	0		289.522	0.178		289.522	0.2171
			290.522	0.5461		290.522	0		290.522	0.1752		290.522	0.2202
			291.522	0.5473		291.522	0		291.522	0.1725		291.522	0.2234
			292.522	0.5479		292.522	0		292.522	0.1697		292.522	0.2266
			293.522	0.548		293.522	0		293.522	0.1669		293.522	0.2297
			294.522	0.548		294.522	0		294.522	0.1642		294.522	0.2329
			295.522	0.5477		295.522	0		295.522	0.1614		295.522	0.236
			296.522	0.5472		296.522	0		296.522	0.1586		296.522	0.2391
			297.522	0.5464		297.522	0		297.522	0.1558		297.522	0.2423
			298.522	0.5453		298.522	0		298.522	0.1531		298.522	0.2454
			299.522	0.544		299.522	0		299.522	0.1503		299.522	0.2485
			300.522	0.5427		300.522	0		300.522	0.1475		300.522	0.2516
			301.522	0.5419		301.522	0		301.522	0.1448		301.522	0.2547
			302.522	0.5419		302.522	0		302.522	0.142		302.522	0.2577
			303.522	0.5431		303.522	0		303.522	0.1393		303.522	0.2608
			304.522	0.5455		304.522	0		304.522	0.1365		304.522	0.2638
			305.522	0.5491		305.522	0		305.522	0.1338		305.522	0.2668
			306.522	0.5536		306.522	0		306.522	0.1311		306.522	0.2698
			307.522	0.5582		307.522	0		307.522	0.1284		307.522	0.2728
			308.522	0.5624		308.522	0		308.522	0.1257		308.522	0.2757
			309.522	0.5653		309.522	0		309.522	0.1231		309.522	0.2787
			310.522	0.5663		310.522	0		310.522	0.1204		310.522	0.2815
			311.522	0.565		311.522	0		311.522	0.1178		311.522	0.2844
			312.522	0.5611		312.522	0		312.522	0.1152		312.522	0.2872
			313.522	0.5548		313.522	0		313.522	0.1126		313.522	0.29
			314.522	0.5464		314.522	0		314.522	0.1101		314.522	0.2928
			315.522	0.5366		315.522	0		315.522	0.1075		315.522	0.2955
			316.522	0.5259		316.522	0		316.522	0.105		316.522	0.2982
			317.522	0.515		317.522	0		317.522	0.1026		317.522	0.3009
			318.522	0.5044		318.522	0		318.522	0.1001		318.522	0.3035
			319.522	0.4945		319.522	0		319.522	0.0977		319.522	0.3061
			320.522	0.4856		320.522	0		320.522	0.0953		320.522	0.3086
			321.522	0.4777		321.522	0		321.522	0.0929		321.522	0.3111
			322.522	0.4707		322.522	0		322.522	0.0906		322.522	0.3136
			323.522	0.4648		323.522	0		323.522	0.0883		323.522	0.316
			324.522	0.4598		324.522	0		324.522	0.086		324.522	0.3183
			325.522	0.4557		325.522	0		325.522	0.0838		325.522	0.3206
			326.522	0.4527		326.522	0		326.522	0.0816		326.522	0.3229
			327.522	0.4506		327.522	0		327.522	0.0794		327.522	0.3251
			328.522	0.4495		328.522	0		328.522	0.0773		328.522	0.3272
			329.522	0.4493		329.522	0		329.522	0.0752		329.522	0.3293
			330.522	0.4498		330.522	0		330.522	0.0731		330.522	0.3314
			331.522	0.4508		331.522	0		331.522	0.0711		331.522	0.3334
			332.522	0.4518		332.522	0		332.522	0.0691		332.522	0.3353
			333.522	0.4527		333.522	0		333.522	0.0671		333.522	0.3372
			334.522	0.453		334.522	0		334.522	0.0652		334.522	0.339
			335.522	0.4526		335.522	0		335.522	0.0633		335.522	0.3407
			336.522	0.4513		336.522	0		336.522	0.0615		336.522	0.3424
			337.522	0.4493		337.522	0		337.522	0.0596		337.522	0.344
			338.522	0.4466		338.522	0		338.522	0.0578		338.522	0.3456
			339.522	0.4434		339.522	0		339.522	0.0561		339.522	0.3471
			340.522	0.44		340.522	0		340.522	0.0544		340.522	0.3485
			341.522	0.4363		341.522	0		341.522	0.0527		341.522	0.3499
			342.522	0.4326		342.522	0		342.522	0.0511		342.522	0.3512
			343.522	0.4287		343.522	0		343.522	0.0495		343.522	0.3524
			344.522	0.4247		344.522	0		344.522	0.0479		344.522	0.3536
			345.522	0.4205		345.522	0		345.522	0.0464		345.522	0.3547
			346.522	0.4158		346.522	0		346.522	0.0449		346.522	0.3557
			347.522	0.4108		347.522	0		347.522	0.0434		347.522	0.3567
			348.522	0.4053		348.522	0		348.522	0.042		348.522	0.3576
			349.522	0.3994		349.522	0		349.522	0.0406		349.522	0.3584
			350.522	0.3931		350.522	0		350.522	0.0392		350.522	0.3591
			351.522	0.3865		351.522	0		351.522	0.0379		351.522	0.3598
			352.522	0.3795		352.522	0		352.522	0.0366		352.522	0.3604
			353.522	0.3723		353.522	0		353.522	0.0353		353.522	0.3609
			354.522	0.3647		354.522	0		354.522	0.0341		354.522	0.3613
			355.522	0.3569		355.522	0		355.522	0.0329		355.522	0.3617
			356.522	0.3488		356.522	0		356.522	0.0318		356.522	0.362
			357.522	0.3408		357.522	0		357.522	0.0306		357.522	0.3622
			358.522	0.3328		358.522	0		358.522	0.0295		358.522	0.3624
			359.522	0.3254		359.522	0		359.522	0.0285		359.522	0.3624
			360.522	0.3188		360.522	0		360.522	0.0274		360.522	0.3624
			361.522	0.3134		361.522	0		361.522	0.0264		361.522	0.3623
			362.522	0.3094		362.522	0		362.522	0.0254		362.522	0.3622
			363.522	0.307		363.522	0		363.522	0.0245		363.522	0.362
			364.522	0.3061		364.522	0		364.522	0.0236		364.522	0.3617
			365.522	0.3063		365.522	0		365.522	0.0227		365.522	0.3613
			366.522	0.3074		366.522	0		366.522	0.0218		366.522	0.3608
			367.522	0.3086		367.522	0		367.522	0.021		367.522	0.3603
			368.522	0.3095		368.522	0		368.522	0.0201		368.522	0.3597
			369.522	0.3094		369.522	0		369.522	0.0194		369.522	0.359
			370.522	0.3079		370.522	0		370.522	0.0186		370.522	0.3583
			371.522	0.3048		371.522	0		371.522	0.0178		371.522	0.3575
			372.522	0.3002		372.522	0		372.522	0.0171		372.522	0.3566
			373.522	0.2943		373.522	0		373.522	0.0164		373.522	0.3556
			374.522	0.2875		374.522	0		374.522	0.0158		374.522	0.3546
			375.522	0.2803		375.522	0		375.522	0.0151		375.522	0.3535
			376.522	0.2733		376.522	0		376.522	0.0145		376.522	0.3523
			377.522	0.267		377.522	0		377.522	0.0139		377.522	0.3511
			378.522	0.2617		378.522	0		378.522	0.0133		378.522	0.3498
			379.522	0.2577		379.522	0		379.522	0.0128		379.522	0.3484
			380.522	0.255		380.522	0		380.522	0.0122		380.522	0.347
			381.522	0.2535		381.522	0		381.522	0.0117		381.522	0.3455
			382.522	0.253		382.522	0		382.522	0.0112		382.522	0.3439
			383.522	0.2535		383.522	0		383.522	0.0107		383.522	0.3423
			384.522	0.2546		384.522	0		384.522	0.0102		384.522	0.3406
			385.522	0.2561		385.522	0		385.522	0.0098		385.522	0.3388
			386.522	0.2578		386.522	0		386.522	0.0094		386.522	0.337
			387.522	0.2597		387.522	0		387.522	0.0089		387.522	0.3351
			388.522	0.2615		388.522	0		388.522	0.0085		388.522	0.3332
			389.522	0.2631		389.522	0		389.522	0.0082		389.522	0.3312
			390.522	0.2645		390.522	0		390.522	0.0078		390.522	0.3292
			391.522	0.2656		391.522	0		391.522	0.0074		391.522	0.327
			392.522	0.2663		392.522	0		392.522	0.0071		392.522	0.3249
			393.522	0.2665		393.522	0		393.522	0.0068		393.522	0.3227
			394.522	0.2662		394.522	0		394.522	0.0064		394.522	0.3204
			395.522	0.2652		395.522	0		395.522	0.0061		395.522	0.3181
			396.522	0.2634		396.522	0		396.522	0.0059		396.522	0.3158
			397.522	0.2607		397.522	0		397.522	0.0056		397.522	0.3133
			398.522	0.2569		398.522	0		398.522	0.0053		398.522	0.3109
			399.522	0.252		399.522	0		399.522	0.0051		399.522	0.3084
			400.522	0.2461		400.522	0		400.522	0.0048		400.522	0.3059
			401.522	0.2393		401.522	0		401.522	0.0046		401.522	0.3033
			402.522	0.2317		402.522	0		402.522	0.0043		402.522	0.3007
			403.522	0.2235		403.522	0		403.522	0.0041		403.522	0.298
			404.522	0.2149		404.522	0		404.522	0.0039		404.522	0.2953
			405.522	0.2063		405.522	0		405.522	0.0037		405.522	0.2926
			406.522	0.1978		406.522	0		406.522	0.0035		406.522	0.2898
			407.522	0.1897		407.522	0		407.522	0.0034		407.522	0.287
			408.522	0.1823		408.522	0		408.522	0.0032		408.522	0.2842
			409.522	0.1758		409.522	0		409.522	0.003		409.522	0.2813
			410.522	0.1703		410.522	0		410.522	0.0029		410.522	0.2784
			411.522	0.1661		411.522	0		411.522	0.0027		411.522	0.2755
			412.522	0.163		412.522	0		412.522	0.0026		412.522	0.2725
			413.522	0.1611		413.522	0		413.522	0.0025		413.522	0.2696
			414.522	0.1603		414.522	0		414.522	0.0023		414.522	0.2666
			415.522	0.1603		415.522	0		415.522	0.0022		415.522	0.2636
			416.522	0.1609		416.522	0		416.522	0.0021		416.522	0.2605
			417.522	0.1619		417.522	0		417.522	0.002		417.522	0.2575
			418.522	0.1632		418.522	0		418.522	0.0019		418.522	0.2544
			419.522	0.1644		419.522	0		419.522	0.0018		419.522	0.2513
			420.522	0.1656		420.522	0		420.522	0.0017		420.522	0.2482
			421.522	0.1667		421.522	0		421.522	0.0016		421.522	0.2451
			422.522	0.1676		422.522	0		422.522	0.0015		422.522	0.242
			423.522	0.1682		423.522	0		423.522	0.0014		423.522	0.2389
			424.522	0.1687		424.522	0		424.522	0.0013		424.522	0.2357
			425.522	0.1689		425.522	0		425.522	0.0013		425.522	0.2326
			426.522	0.1689		426.522	0		426.522	0.0012		426.522	0.2294
			427.522	0.1686		427.522	0		427.522	0.0011		427.522	0.2263
			428.522	0.1679		428.522	0		428.522	0.0011		428.522	0.2231
			429.522	0.1666		429.522	0		429.522	0.001		429.522	0.22
			430.522	0.1646		430.522	0		430.522	0.0009		430.522	0.2168
			431.522	0.1618		431.522	0		431.522	0.0009		431.522	0.2137
			432.522	0.158		432.522	0		432.522	0.0008		432.522	0.2105
			433.522	0.1535		433.522	0		433.522	0.0008		433.522	0.2073
			434.522	0.1484		434.522	0		434.522	0.0007		434.522	0.2042
			435.522	0.143		435.522	0		435.522	0.0007		435.522	0.2011
			436.522	0.1378		436.522	0		436.522	0.0007		436.522	0.1979
			437.522	0.1333		437.522	0		437.522	0.0006		437.522	0.1948
			438.522	0.1299		438.522	0		438.522	0.0006		438.522	0.1917
			439.522	0.1279		439.522	0		439.522	0.0005		439.522	0.1886
			440.522	0.1275		440.522	0		440.522	0.0005		440.522	0.1855
			441.522	0.1287		441.522	0		441.522	0.0005		441.522	0.1824
			442.522	0.1314		442.522	0		442.522	0.0005		442.522	0.1794
			443.522	0.1352		443.522	0		443.522	0.0004		443.522	0.1763
			444.522	0.1397		444.522	0		444.522	0.0004		444.522	0.1733
			445.522	0.1445		445.522	0		445.522	0.0004		445.522	0.1703
			446.522	0.149		446.522	0		446.522	0.0004		446.522	0.1673
			447.522	0.153		447.522	0		447.522	0.0003		447.522	0.1643
			448.522	0.1559		448.522	0		448.522	0.0003		448.522	0.1613
			449.522	0.1577		449.522	0		449.522	0.0003		449.522	0.1584
			450.522	0.158		450.522	0		450.522	0.0003		450.522	0.1555
			451.522	0.1569		451.522	0		451.522	0.0003		451.522	0.1526
			452.522	0.1545		452.522	0		452.522	0.0002		452.522	0.1497
			453.522	0.1509		453.522	0		453.522	0.0002		453.522	0.1468
			454.522	0.1464		454.522	0		454.522	0.0002		454.522	0.144
			455.522	0.1413		455.522	0		455.522	0.0002		455.522	0.1412
			456.522	0.136		456.522	0		456.522	0.0002		456.522	0.1384
			457.522	0.1308		457.522	0		457.522	0.0002		457.522	0.1357
			458.522	0.126		458.522	0		458.522	0.0002		458.522	0.133
			459.522	0.1219		459.522	0		459.522	0.0001		459.522	0.1303
			460.522	0.1186		460.522	0		460.522	0.0001		460.522	0.1276
			461.522	0.1162		461.522	0		461.522	0.0001		461.522	0.125
			462.522	0.1146		462.522	0		462.522	0.0001		462.522	0.1224
			463.522	0.1138		463.522	0		463.522	0.0001		463.522	0.1198
			464.522	0.1135		464.522	0		464.522	0.0001		464.522	0.1173
			465.522	0.1137		465.522	0		465.522	0.0001		465.522	0.1147
			466.522	0.1141		466.522	0		466.522	0.0001		466.522	0.1123
			467.522	0.1146		467.522	0		467.522	0.0001		467.522	0.1098
			468.522	0.1153		468.522	0		468.522	0.0001		468.522	0.1074
			469.522	0.1159		469.522	0		469.522	0.0001		469.522	0.105
			470.522	0.1166		470.522	0		470.522	0.0001		470.522	0.1026
			471.522	0.1173		471.522	0		471.522	0.0001		471.522	0.1003
			472.522	0.118		472.522	0		472.522	0.0001		472.522	0.098
			473.522	0.1185		473.522	0		473.522	0.0001		473.522	0.0957
			474.522	0.1187		474.522	0		474.522	0.0001		474.522	0.0935
			475.522	0.1185		475.522	0		475.522	0		475.522	0.0913
			476.522	0.1176		476.522	0		476.522	0		476.522	0.0892
			477.522	0.1161		477.522	0		477.522	0		477.522	0.087
			478.522	0.1137		478.522	0		478.522	0		478.522	0.0849
			479.522	0.1106		479.522	0		479.522	0		479.522	0.0829
			480.522	0.1067		480.522	0		480.522	0		480.522	0.0808
			481.522	0.1024		481.522	0		481.522	0		481.522	0.0788
			482.522	0.0978		482.522	0		482.522	0		482.522	0.0769
			483.522	0.0933		483.522	0		483.522	0		483.522	0.075
			484.522	0.0893		484.522	0		484.522	0		484.522	0.0731
			485.522	0.0861		485.522	0		485.522	0		485.522	0.0712
			486.522	0.084		486.522	0		486.522	0		486.522	0.0694
			487.522	0.083		487.522	0		487.522	0		487.522	0.0676
			488.522	0.0834		488.522	0		488.522	0		488.522	0.0658
			489.522	0.0848		489.522	0		489.522	0		489.522	0.0641
			490.522	0.087		490.522	0		490.522	0		490.522	0.0624
			491.522	0.0897		491.522	0		491.522	0		491.522	0.0607
			492.522	0.0925		492.522	0		492.522	0		492.522	0.0591
			493.522	0.095		493.522	0		493.522	0		493.522	0.0575
			494.522	0.0968		494.522	0		494.522	0		494.522	0.0559
			495.522	0.0977		495.522	0		495.522	0		495.522	0.0544
			496.522	0.0976		496.522	0		496.522	0		496.522	0.0529
			497.522	0.0966		497.522	0		497.522	0		497.522	0.0514
			498.522	0.0947		498.522	0		498.522	0		498.522	0.0499
			499.522	0.0922		499.522	0		499.522	0		499.522	0.0485
			500.522	0.0893		500.522	0		500.522	0		500.522	0.0472
			501.522	0.0864		501.522	0		501.522	0		501.522	0.0458
			502.522	0.0837		502.522	0		502.522	0		502.522	0.0445
			503.522	0.0814		503.522	0		503.522	0		503.522	0.0432
			504.522	0.0798		504.522	0		504.522	0		504.522	0.0419
			505.522	0.0788		505.522	0		505.522	0		505.522	0.0407
			506.522	0.0786		506.522	0		506.522	0		506.522	0.0395
			507.522	0.0791		507.522	0		507.522	0		507.522	0.0383
			508.522	0.0801		508.522	0		508.522	0		508.522	0.0371
			509.522	0.0816		509.522	0		509.522	0		509.522	0.036
			510.522	0.0832		510.522	0		510.522	0		510.522	0.0349
			511.522	0.0849		511.522	0		511.522	0		511.522	0.0338
			512.522	0.0862		512.522	0		512.522	0		512.522	0.0328
			513.522	0.087		513.522	0		513.522	0		513.522	0.0318
			514.522	0.0871		514.522	0		514.522	0		514.522	0.0308
			515.522	0.0863		515.522	0		515.522	0		515.522	0.0298
			516.522	0.0847		516.522	0		516.522	0		516.522	0.0289
			517.522	0.0822		517.522	0		517.522	0		517.522	0.0279
			518.522	0.0791		518.522	0		518.522	0		518.522	0.027
			519.522	0.0757		519.522	0		519.522	0		519.522	0.0262
			520.522	0.0721		520.522	0		520.522	0		520.522	0.0253
			521.522	0.0688		521.522	0		521.522	0		521.522	0.0245
			522.522	0.0659		522.522	0		522.522	0		522.522	0.0237
			523.522	0.0636		523.522	0		523.522	0		523.522	0.0229
			524.522	0.0619		524.522	0		524.522	0		524.522	0.0221
			525.522	0.0607		525.522	0		525.522	0		525.522	0.0214
			526.522	0.0601		526.522	0		526.522	0		526.522	0.0207
			527.522	0.0597		527.522	0		527.522	0		527.522	0.02
			528.522	0.0596		528.522	0		528.522	0		528.522	0.0193
			529.522	0.0594		529.522	0		529.522	0		529.522	0.0186
			530.522	0.0592		530.522	0		530.522	0		530.522	0.018
			531.522	0.0589		531.522	0		531.522	0		531.522	0.0174
			532.522	0.0584		532.522	0		532.522	0		532.522	0.0168
			533.522	0.0579		533.522	0		533.522	0		533.522	0.0162
			534.522	0.0572		534.522	0		534.522	0		534.522	0.0156
			535.522	0.0563		535.522	0		535.522	0		535.522	0.015
			536.522	0.0553		536.522	0		536.522	0		536.522	0.0145
			537.522	0.0541		537.522	0		537.522	0		537.522	0.014
			538.522	0.0526		538.522	0		538.522	0		538.522	0.0135
			539.522	0.0507		539.522	0		539.522	0		539.522	0.013
			540.522	0.0486		540.522	0		540.522	0		540.522	0.0125
			541.522	0.0462		541.522	0		541.522	0		541.522	0.0121
			542.522	0.0437		542.522	0		542.522	0		542.522	0.0116
			543.522	0.041		543.522	0		543.522	0		543.522	0.0112
			544.522	0.0384		544.522	0		544.522	0		544.522	0.0108
			545.522	0.036		545.522	0		545.522	0		545.522	0.0104
			546.522	0.0337		546.522	0		546.522	0		546.522	0.01
			547.522	0.0318		547.522	0		547.522	0		547.522	0.0096
			548.522	0.0302		548.522	0		548.522	0		548.522	0.0092
			549.522	0.029		549.522	0		549.522	0		549.522	0.0089
			550.522	0.0282		550.522	0		550.522	0		550.522	0.0085
			551.522	0.0277		551.522	0		551.522	0		551.522	0.0082
			552.522	0.0277		552.522	0		552.522	0		552.522	0.0079
			553.522	0.0279		553.522	0		553.522	0		553.522	0.0076
			554.522	0.0284		554.522	0		554.522	0		554.522	0.0073
			555.522	0.029		555.522	0		555.522	0		555.522	0.007
			556.522	0.0295		556.522	0		556.522	0		556.522	0.0067
			557.522	0.03		557.522	0		557.522	0		557.522	0.0064
			558.522	0.0302		558.522	0		558.522	0		558.522	0.0062
			559.522	0.0302		559.522	0		559.522	0		559.522	0.0059
			560.522	0.0298		560.522	0		560.522	0		560.522	0.0057
			561.522	0.0292		561.522	0		561.522	0		561.522	0.0055
			562.522	0.0284		562.522	0		562.522	0		562.522	0.0052
			563.522	0.0274		563.522	0		563.522	0		563.522	0.005
			564.522	0.0264		564.522	0		564.522	0		564.522	0.0048
			565.522	0.0254		565.522	0		565.522	0		565.522	0.0046
			566.522	0.0245		566.522	0		566.522	0		566.522	0.0044
			567.522	0.0238		567.522	0		567.522	0		567.522	0.0042
			568.522	0.0232		568.522	0		568.522	0		568.522	0.0041
			569.522	0.0228		569.522	0		569.522	0		569.522	0.0039
			570.522	0.0224		570.522	0		570.522	0		570.522	0.0037
			571.522	0.022		571.522	0		571.522	0		571.522	0.0036
			572.522	0.0216		572.522	0		572.522	0		572.522	0.0034
			573.522	0.0211		573.522	0		573.522	0		573.522	0.0033
			574.522	0.0205		574.522	0		574.522	0		574.522	0.0031
			575.522	0.0197		575.522	0		575.522	0		575.522	0.003
			576.522	0.0189		576.522	0		576.522	0		576.522	0.0029
			577.522	0.0182		577.522	0		577.522	0		577.522	0.0027
			578.522	0.0176		578.522	0		578.522	0		578.522	0.0026
			579.522	0.0174		579.522	0		579.522	0		579.522	0.0025
			580.522	0.0176		580.522	0		580.522	0		580.522	0.0024
			581.522	0.0182		581.522	0		581.522	0		581.522	0.0023
			582.522	0.0193		582.522	0		582.522	0		582.522	0.0022
			583.522	0.0208		583.522	0		583.522	0		583.522	0.0021
			584.522	0.0225		584.522	0		584.522	0		584.522	0.002
			585.522	0.0242		585.522	0		585.522	0		585.522	0.0019
			586.522	0.0259		586.522	0		586.522	0		586.522	0.0018
			587.522	0.0273		587.522	0		587.522	0		587.522	0.0017
			588.522	0.0285		588.522	0		588.522	0		588.522	0.0016
			589.522	0.0292		589.522	0		589.522	0		589.522	0.0016
			590.522	0.0297		590.522	0		590.522	0		590.522	0.0015
			591.522	0.03		591.522	0		591.522	0		591.522	0.0014
			592.522	0.0302		592.522	0		592.522	0		592.522	0.0014
			593.522	0.0304		593.522	0		593.522	0		593.522	0.0013
			594.522	0.0307		594.522	0		594.522	0		594.522	0.0012
			595.522	0.0311		595.522	0		595.522	0		595.522	0.0012
			596.522	0.0314		596.522	0		596.522	0		596.522	0.0011
			597.522	0.0318		597.522	0		597.522	0		597.522	0.0011
			598.522	0.0318		598.522	0		598.522	0		598.522	0.001
			599.522	0.0315		599.522	0		599.522	0		599.522	0.001
			600.522	0.0308		600.522	0		600.522	0		600.522	0.0009
			601.522	0.0295		601.522	0		601.522	0		601.522	0.0009
			602.522	0.0276		602.522	0		602.522	0		602.522	0.0008
			603.522	0.0253		603.522	0		603.522	0		603.522	0.0008
			604.522	0.0227		604.522	0		604.522	0		604.522	0.0008
			605.522	0.02		605.522	0		605.522	0		605.522	0.0007
			606.522	0.0174		606.522	0		606.522	0		606.522	0.0007
			607.522	0.0151		607.522	0		607.522	0		607.522	0.0006
			608.522	0.0133		608.522	0		608.522	0		608.522	0.0006
			609.522	0.0121		609.522	0		609.522	0		609.522	0.0006
			610.522	0.0114		610.522	0		610.522	0		610.522	0.0006
			611.522	0.0113		611.522	0		611.522	0		611.522	0.0005
			612.522	0.0117		612.522	0		612.522	0		612.522	0.0005
			613.522	0.0123		613.522	0		613.522	0		613.522	0.0005
			614.522	0.0131		614.522	0		614.522	0		614.522	0.0005
			615.522	0.0139		615.522	0		615.522	0		615.522	0.0004
			616.522	0.0147		616.522	0		616.522	0		616.522	0.0004
			617.522	0.0153		617.522	0		617.522	0		617.522	0.0004
			618.522	0.0158		618.522	0		618.522	0		618.522	0.0004
			619.522	0.0162		619.522	0		619.522	0		619.522	0.0003
			620.522	0.0165		620.522	0		620.522	0		620.522	0.0003
			621.522	0.0167		621.522	0		621.522	0		621.522	0.0003
			622.522	0.0169		622.522	0		622.522	0		622.522	0.0003
			623.522	0.0171		623.522	0		623.522	0		623.522	0.0003
			624.522	0.0173		624.522	0		624.522	0		624.522	0.0003
			625.522	0.0174		625.522	0		625.522	0		625.522	0.0002
			626.522	0.0175		626.522	0		626.522	0		626.522	0.0002
			627.522	0.0175		627.522	0		627.522	0		627.522	0.0002
			628.522	0.0175		628.522	0		628.522	0		628.522	0.0002
			629.522	0.0173		629.522	0		629.522	0		629.522	0.0002
			630.522	0.0171		630.522	0		630.522	0		630.522	0.0002
			631.522	0.017		631.522	0		631.522	0		631.522	0.0002
			632.522	0.0169		632.522	0		632.522	0		632.522	0.0002
			633.522	0.0169		633.522	0		633.522	0		633.522	0.0002
			634.522	0.017		634.522	0		634.522	0		634.522	0.0002
			635.522	0.0172		635.522	0		635.522	0		635.522	0.0001
			636.522	0.0175		636.522	0		636.522	0		636.522	0.0001
			637.522	0.0178		637.522	0		637.522	0		637.522	0.0001
			638.522	0.018		638.522	0		638.522	0		638.522	0.0001
			639.522	0.018		639.522	0		639.522	0		639.522	0.0001
			640.522	0.0178		640.522	0		640.522	0		640.522	0.0001
			641.522	0.0172		641.522	0		641.522	0		641.522	0.0001
			642.522	0.0163		642.522	0		642.522	0		642.522	0.0001
			643.522	0.0151		643.522	0		643.522	0		643.522	0.0001
			644.522	0.0137		644.522	0		644.522	0		644.522	0.0001
			645.522	0.0123		645.522	0		645.522	0		645.522	0.0001
			646.522	0.0108		646.522	0		646.522	0		646.522	0.0001
			647.522	0.0095		647.522	0		647.522	0		647.522	0.0001
			648.522	0.0085		648.522	0		648.522	0		648.522	0.0001
			649.522	0.0079		649.522	0		649.522	0		649.522	0.0001
			650.522	0.0076		650.522	0		650.522	0		650.522	0.0001
			651.522	0.0078		651.522	0		651.522	0		651.522	0.0001
			652.522	0.0083		652.522	0		652.522	0		652.522	0.0001
			653.522	0.0092		653.522	0		653.522	0		653.522	0
			654.522	0.0104		654.522	0		654.522	0		654.522	0
			655.522	0.0118		655.522	0		655.522	0		655.522	0
			656.522	0.0135		656.522	0		656.522	0		656.522	0
			657.522	0.0153		657.522	0		657.522	0		657.522	0
			658.522	0.0173		658.522	0		658.522	0		658.522	0
			659.522	0.0193		659.522	0		659.522	0		659.522	0
			660.522	0.0214		660.522	0		660.522	0		660.522	0
			661.522	0.0234		661.522	0		661.522	0		661.522	0
			662.522	0.0252		662.522	0		662.522	0		662.522	0
			663.522	0.0269		663.522	0		663.522	0		663.522	0
			664.522	0.0283		664.522	0		664.522	0		664.522	0
			665.522	0.0294		665.522	0		665.522	0		665.522	0
			666.522	0.0302		666.522	0		666.522	0		666.522	0
			667.522	0.0305		667.522	0		667.522	0		667.522	0
			668.522	0.0306		668.522	0		668.522	0		668.522	0
			669.522	0.0303		669.522	0		669.522	0		669.522	0
			670.522	0.0298		670.522	0		670.522	0		670.522	0
			671.522	0.0291		671.522	0		671.522	0		671.522	0
			672.522	0.0283		672.522	0		672.522	0		672.522	0
			673.522	0.0274		673.522	0		673.522	0		673.522	0
			674.522	0.0264		674.522	0		674.522	0		674.522	0
			675.522	0.0255		675.522	0		675.522	0		675.522	0
			676.522	0.0244		676.522	0		676.522	0		676.522	0
			677.522	0.0234		677.522	0		677.522	0		677.522	0
			678.522	0.0222		678.522	0		678.522	0		678.522	0
			679.522	0.021		679.522	0		679.522	0		679.522	0
			680.522	0.0198		680.522	0		680.522	0		680.522	0
			681.522	0.0185		681.522	0		681.522	0		681.522	0
			682.522	0.0172		682.522	0		682.522	0		682.522	0
			683.522	0.0158		683.522	0		683.522	0		683.522	0
			684.522	0.0145		684.522	0		684.522	0		684.522	0
			685.522	0.0132		685.522	0		685.522	0		685.522	0
			686.522	0.012		686.522	0		686.522	0		686.522	0
			687.522	0.0109		687.522	0		687.522	0		687.522	0
			688.522	0.01		688.522	0		688.522	0		688.522	0
			689.522	0.0092		689.522	0		689.522	0		689.522	0
			690.522	0.0087		690.522	0		690.522	0		690.522	0
			691.522	0.0085		691.522	0		691.522	0		691.522	0
			692.522	0.0086		692.522	0		692.522	0		692.522	0
			693.522	0.0089		693.522	0		693.522	0		693.522	0
			694.522	0.0095		694.522	0		694.522	0		694.522	0
			695.522	0.0103		695.522	0		695.522	0		695.522	0
			696.522	0.0112		696.522	0		696.522	0		696.522	0
			697.522	0.0121		697.522	0		697.522	0		697.522	0
			698.522	0.0129		698.522	0		698.522	0		698.522	0
			699.522	0.0135		699.522	0		699.522	0		699.522	0
			700.522	0.0138		700.522	0		700.522	0		700.522	0
			701.522	0.0138		701.522	0		701.522	0		701.522	0
			702.522	0.0136		702.522	0		702.522	0		702.522	0
			703.522	0.0131		703.522	0		703.522	0		703.522	0
			704.522	0.0125		704.522	0		704.522	0		704.522	0
			705.522	0.012		705.522	0		705.522	0		705.522	0
			706.522	0.0116		706.522	0		706.522	0		706.522	0
			707.522	0.0114		707.522	0		707.522	0		707.522	0
			708.522	0.0115		708.522	0		708.522	0		708.522	0
			709.522	0.0117		709.522	0		709.522	0		709.522	0
			710.522	0.0121		710.522	0		710.522	0		710.522	0
			711.522	0.0125		711.522	0		711.522	0		711.522	0
			712.522	0.0128		712.522	0		712.522	0		712.522	0
			713.522	0.0129		713.522	0		713.522	0		713.522	0
			714.522	0.0128		714.522	0		714.522	0		714.522	0
			715.522	0.0124		715.522	0		715.522	0		715.522	0
			716.522	0.0117		716.522	0		716.522	0		716.522	0
			717.522	0.0109		717.522	0		717.522	0		717.522	0
			718.522	0.0099		718.522	0		718.522	0		718.522	0
			719.522	0.0089		719.522	0		719.522	0		719.522	0
			720.522	0.008		720.522	0		720.522	0		720.522	0
			721.522	0.0073		721.522	0		721.522	0		721.522	0
			722.522	0.0068		722.522	0		722.522	0		722.522	0
			723.522	0.0066		723.522	0		723.522	0		723.522	0
			724.522	0.0067		724.522	0		724.522	0		724.522	0
			725.522	0.007		725.522	0		725.522	0		725.522	0
			726.522	0.0075		726.522	0		726.522	0		726.522	0
			727.522	0.0082		727.522	0		727.522	0		727.522	0
			728.522	0.009		728.522	0		728.522	0		728.522	0
			729.522	0.0097		729.522	0		729.522	0		729.522	0
			730.522	0.0104		730.522	0		730.522	0		730.522	0
			731.522	0.0109		731.522	0		731.522	0		731.522	0
			732.522	0.0113		732.522	0		732.522	0		732.522	0
			733.522	0.0116		733.522	0		733.522	0		733.522	0
			734.522	0.0117		734.522	0		734.522	0		734.522	0
			735.522	0.0117		735.522	0		735.522	0		735.522	0
			736.522	0.0116		736.522	0		736.522	0		736.522	0
			737.522	0.0114		737.522	0		737.522	0		737.522	0
			738.522	0.0111		738.522	0		738.522	0		738.522	0
			739.522	0.0108		739.522	0		739.522	0		739.522	0
			740.522	0.0104		740.522	0		740.522	0		740.522	0
			741.522	0.0099		741.522	0		741.522	0		741.522	0
			742.522	0.0094		742.522	0		742.522	0		742.522	0
			743.522	0.0088		743.522	0		743.522	0		743.522	0
			744.522	0.0082		744.522	0		744.522	0		744.522	0
			745.522	0.0076		745.522	0		745.522	0		745.522	0
			746.522	0.007		746.522	0		746.522	0		746.522	0
			747.522	0.0065		747.522	0		747.522	0		747.522	0
			748.522	0.006		748.522	0		748.522	0		748.522	0
			749.522	0.0056		749.522	0		749.522	0		749.522	0
			750.522	0.0054		750.522	0		750.522	0		750.522	0
			751.522	0.0052		751.522	0		751.522	0		751.522	0
			752.522	0.0052		752.522	0		752.522	0		752.522	0
			753.522	0.0054		753.522	0		753.522	0		753.522	0
			754.522	0.0058		754.522	0		754.522	0		754.522	0
			755.522	0.0063		755.522	0		755.522	0		755.522	0
			756.522	0.0069		756.522	0		756.522	0		756.522	0
			757.522	0.0076		757.522	0		757.522	0		757.522	0
			758.522	0.0083		758.522	0		758.522	0		758.522	0
			759.522	0.0089		759.522	0		759.522	0		759.522	0
			760.522	0.0095		760.522	0		760.522	0		760.522	0
			761.522	0.0098		761.522	0		761.522	0		761.522	0
			762.522	0.01		762.522	0		762.522	0		762.522	0
			763.522	0.01		763.522	0		763.522	0		763.522	0
			764.522	0.0098		764.522	0		764.522	0		764.522	0
			765.522	0.0095		765.522	0		765.522	0		765.522	0
			766.522	0.0092		766.522	0		766.522	0		766.522	0
			767.522	0.0088		767.522	0		767.522	0		767.522	0
			768.522	0.0085		768.522	0		768.522	0		768.522	0
			769.522	0.0084		769.522	0		769.522	0		769.522	0
			770.522	0.0084		770.522	0		770.522	0		770.522	0
			771.522	0.0085		771.522	0		771.522	0		771.522	0
			772.522	0.0087		772.522	0		772.522	0		772.522	0
			773.522	0.0089		773.522	0		773.522	0		773.522	0
			774.522	0.0091		774.522	0		774.522	0		774.522	0
			775.522	0.0092		775.522	0		775.522	0		775.522	0
			776.522	0.0091		776.522	0		776.522	0		776.522	0
			777.522	0.0089		777.522	0		777.522	0		777.522	0
			778.522	0.0084		778.522	0		778.522	0		778.522	0
			779.522	0.0077		779.522	0		779.522	0		779.522	0
			780.522	0.0069		780.522	0		780.522	0		780.522	0
			781.522	0.0059		781.522	0		781.522	0		781.522	0
			782.522	0.005		782.522	0		782.522	0		782.522	0
			783.522	0.004		783.522	0		783.522	0		783.522	0
			784.522	0.0031		784.522	0		784.522	0		784.522	0
			785.522	0.0024		785.522	0		785.522	0		785.522	0
			786.522	0.0018		786.522	0		786.522	0		786.522	0
			787.522	0.0014		787.522	0		787.522	0		787.522	0
			788.522	0.0012		788.522	0		788.522	0		788.522	0
			789.522	0.0011		789.522	0		789.522	0		789.522	0
			790.522	0.0012		790.522	0		790.522	0		790.522	0
			791.522	0.0015		791.522	0		791.522	0		791.522	0
			792.522	0.0019		792.522	0		792.522	0		792.522	0
			793.522	0.0024		793.522	0		793.522	0		793.522	0
			794.522	0.0031		794.522	0		794.522	0		794.522	0
			795.522	0.0039		795.522	0		795.522	0		795.522	0
			796.522	0.0048		796.522	0		796.522	0		796.522	0
			797.522	0.0058		797.522	0		797.522	0		797.522	0
			798.522	0.0067		798.522	0		798.522	0		798.522	0
			799.522	0.0077		799.522	0		799.522	0		799.522	0
			800.522	0.0086		800.522	0		800.522	0		800.522	0
			801.522	0.0094		801.522	0		801.522	0		801.522	0
			802.522	0.0101		802.522	0		802.522	0		802.522	0
			803.522	0.0106		803.522	0		803.522	0		803.522	0
			804.522	0.0109		804.522	0		804.522	0		804.522	0
			805.522	0.0112		805.522	0		805.522	0		805.522	0
			806.522	0.0113		806.522	0		806.522	0		806.522	0
			807.522	0.0113		807.522	0		807.522	0		807.522	0
			808.522	0.0114		808.522	0		808.522	0		808.522	0
			809.522	0.0116		809.522	0		809.522	0		809.522	0
			810.522	0.0119		810.522	0		810.522	0		810.522	0
			811.522	0.0124		811.522	0		811.522	0		811.522	0
			812.522	0.0131		812.522	0		812.522	0		812.522	0
			813.522	0.014		813.522	0		813.522	0		813.522	0
			814.522	0.015		814.522	0		814.522	0		814.522	0
			815.522	0.016		815.522	0		815.522	0		815.522	0
			816.522	0.017		816.522	0		816.522	0		816.522	0
			817.522	0.0178		817.522	0		817.522	0		817.522	0
			818.522	0.0184		818.522	0		818.522	0		818.522	0
			819.522	0.0185		819.522	0		819.522	0		819.522	0
			820.522	0.0183		820.522	0		820.522	0		820.522	0
			821.522	0.0176		821.522	0		821.522	0		821.522	0
			822.522	0.0165		822.522	0		822.522	0		822.522	0
			823.522	0.0151		823.522	0		823.522	0		823.522	0
			824.522	0.0134		824.522	0		824.522	0		824.522	0
			825.522	0.0116		825.522	0		825.522	0		825.522	0
			826.522	0.0098		826.522	0		826.522	0		826.522	0
			827.522	0.008		827.522	0		827.522	0		827.522	0
			828.522	0.0063		828.522	0		828.522	0		828.522	0
			829.522	0.0049		829.522	0		829.522	0		829.522	0
			830.522	0.0037		830.522	0		830.522	0		830.522	0
			831.522	0.0027		831.522	0		831.522	0		831.522	0
			832.522	0.0019		832.522	0		832.522	0		832.522	0
			833.522	0.0014		833.522	0		833.522	0		833.522	0
			834.522	0.0011		834.522	0		834.522	0		834.522	0
			835.522	0.001		835.522	0		835.522	0		835.522	0
			836.522	0.001		836.522	0		836.522	0		836.522	0
			837.522	0.0012		837.522	0		837.522	0		837.522	0
			838.522	0.0015		838.522	0		838.522	0		838.522	0
			839.522	0.002		839.522	0		839.522	0		839.522	0
			840.522	0.0026		840.522	0		840.522	0		840.522	0
			841.522	0.0033		841.522	0		841.522	0		841.522	0
			842.522	0.0041		842.522	0		842.522	0		842.522	0
			843.522	0.005		843.522	0		843.522	0		843.522	0
			844.522	0.0058		844.522	0		844.522	0		844.522	0
			845.522	0.0067		845.522	0		845.522	0		845.522	0
			846.522	0.0074		846.522	0		846.522	0		846.522	0
			847.522	0.0081		847.522	0		847.522	0		847.522	0
			848.522	0.0087		848.522	0		848.522	0		848.522	0
			849.522	0.0092		849.522	0		849.522	0		849.522	0
			850.522	0.0096		850.522	0		850.522	0		850.522	0
			851.522	0.0099		851.522	0		851.522	0		851.522	0
			852.522	0.0101		852.522	0		852.522	0		852.522	0
			853.522	0.0102		853.522	0		853.522	0		853.522	0
			854.522	0.0102		854.522	0		854.522	0		854.522	0
			855.522	0.0101		855.522	0		855.522	0		855.522	0
			856.522	0.0099		856.522	0		856.522	0		856.522	0
			857.522	0.0096		857.522	0		857.522	0		857.522	0
			858.522	0.0092		858.522	0		858.522	0		858.522	0
			859.522	0.0087		859.522	0		859.522	0		859.522	0
			860.522	0.0081		860.522	0		860.522	0		860.522	0
			861.522	0.0075		861.522	0		861.522	0		861.522	0
			862.522	0.0068		862.522	0		862.522	0		862.522	0
			863.522	0.0061		863.522	0		863.522	0		863.522	0
			864.522	0.0055		864.522	0		864.522	0		864.522	0
			865.522	0.0049		865.522	0		865.522	0		865.522	0
			866.522	0.0044		866.522	0		866.522	0		866.522	0
			867.522	0.0039		867.522	0		867.522	0		867.522	0
			868.522	0.0037		868.522	0		868.522	0		868.522	0
			869.522	0.0035		869.522	0		869.522	0		869.522	0
			870.522	0.0035		870.522	0		870.522	0		870.522	0
			871.522	0.0035		871.522	0		871.522	0		871.522	0
			872.522	0.0036		872.522	0		872.522	0		872.522	0
			873.522	0.0037		873.522	0		873.522	0		873.522	0
			874.522	0.0037		874.522	0		874.522	0		874.522	0
			875.522	0.0037		875.522	0		875.522	0		875.522	0
			876.522	0.0036		876.522	0		876.522	0		876.522	0
			877.522	0.0034		877.522	0		877.522	0		877.522	0
			878.522	0.0033		878.522	0		878.522	0		878.522	0
			879.522	0.0031		879.522	0		879.522	0		879.522	0
			880.522	0.003		880.522	0		880.522	0		880.522	0
			881.522	0.003		881.522	0		881.522	0		881.522	0
			882.522	0.0032		882.522	0		882.522	0		882.522	0
			883.522	0.0036		883.522	0		883.522	0		883.522	0
			884.522	0.0041		884.522	0		884.522	0		884.522	0
			885.522	0.0046		885.522	0		885.522	0		885.522	0
			886.522	0.0053		886.522	0		886.522	0		886.522	0
			887.522	0.0059		887.522	0		887.522	0		887.522	0
			888.522	0.0064		888.522	0		888.522	0		888.522	0
			889.522	0.0067		889.522	0		889.522	0		889.522	0
			890.522	0.0068		890.522	0		890.522	0		890.522	0
			891.522	0.0066		891.522	0		891.522	0		891.522	0
			892.522	0.0062		892.522	0		892.522	0		892.522	0
			893.522	0.0057		893.522	0		893.522	0		893.522	0
			894.522	0.0049		894.522	0		894.522	0		894.522	0
			895.522	0.0042		895.522	0		895.522	0		895.522	0
			896.522	0.0034		896.522	0		896.522	0		896.522	0
			897.522	0.0026		897.522	0		897.522	0		897.522	0
			898.522	0.002		898.522	0		898.522	0		898.522	0
			899.522	0.0014		899.522	0		899.522	0		899.522	0
			900.522	0.001		900.522	0		900.522	0		900.522	0
			901.522	0.0007		901.522	0		901.522	0		901.522	0
			902.522	0.0004		902.522	0		902.522	0		902.522	0
			903.522	0.0003		903.522	0		903.522	0		903.522	0
			904.522	0.0002		904.522	0		904.522	0		904.522	0
			905.522	0.0001		905.522	0		905.522	0		905.522	0
			906.522	0.0001		906.522	0		906.522	0		906.522	0
			907.522	0.0001		907.522	0		907.522	0		907.522	0
			908.522	0.0002		908.522	0		908.522	0		908.522	0
			909.522	0.0002		909.522	0		909.522	0		909.522	0
			910.522	0.0004		910.522	0		910.522	0		910.522	0
			911.522	0.0006		911.522	0		911.522	0		911.522	0
			912.522	0.0008		912.522	0		912.522	0		912.522	0
			913.522	0.0011		913.522	0		913.522	0		913.522	0
			914.522	0.0015		914.522	0		914.522	0		914.522	0
			915.522	0.0019		915.522	0		915.522	0		915.522	0
			916.522	0.0023		916.522	0		916.522	0		916.522	0
			917.522	0.0027		917.522	0		917.522	0		917.522	0
			918.522	0.003		918.522	0		918.522	0		918.522	0
			919.522	0.0033		919.522	0		919.522	0		919.522	0
			920.522	0.0034		920.522	0		920.522	0		920.522	0
			921.522	0.0034		921.522	0		921.522	0		921.522	0
			922.522	0.0033		922.522	0		922.522	0		922.522	0
			923.522	0.0031		923.522	0		923.522	0		923.522	0
			924.522	0.0027		924.522	0		924.522	0		924.522	0
			925.522	0.0023		925.522	0		925.522	0		925.522	0
			926.522	0.0019		926.522	0		926.522	0		926.522	0
			927.522	0.0015		927.522	0		927.522	0		927.522	0
			928.522	0.0012		928.522	0		928.522	0		928.522	0
			929.522	0.0009		929.522	0		929.522	0		929.522	0
			930.522	0.0007		930.522	0		930.522	0		930.522	0
			931.522	0.0006		931.522	0		931.522	0		931.522	0
			932.522	0.0006		932.522	0		932.522	0		932.522	0
			933.522	0.0007		933.522	0		933.522	0		933.522	0
			934.522	0.0008		934.522	0		934.522	0		934.522	0
			935.522	0.0011		935.522	0		935.522	0		935.522	0
			936.522	0.0014		936.522	0		936.522	0		936.522	0
			937.522	0.0018		937.522	0		937.522	0		937.522	0
			938.522	0.0022		938.522	0		938.522	0		938.522	0
			939.522	0.0026		939.522	0		939.522	0		939.522	0
			940.522	0.003		940.522	0		940.522	0		940.522	0
			941.522	0.0033		941.522	0		941.522	0		941.522	0
			942.522	0.0034		942.522	0		942.522	0		942.522	0
			943.522	0.0035		943.522	0		943.522	0		943.522	0
			944.522	0.0033		944.522	0		944.522	0		944.522	0
			945.522	0.0031		945.522	0		945.522	0		945.522	0
			946.522	0.0028		946.522	0		946.522	0		946.522	0
			947.522	0.0024		947.522	0		947.522	0		947.522	0
			948.522	0.002		948.522	0		948.522	0		948.522	0
			949.522	0.0016		949.522	0		949.522	0		949.522	0
			950.522	0.0012		950.522	0		950.522	0		950.522	0
			951.522	0.0009		951.522	0		951.522	0		951.522	0
			952.522	0.0006		952.522	0		952.522	0		952.522	0
			953.522	0.0004		953.522	0		953.522	0		953.522	0
			954.522	0.0003		954.522	0		954.522	0		954.522	0
			955.522	0.0002		955.522	0		955.522	0		955.522	0
			956.522	0.0001		956.522	0		956.522	0		956.522	0
			957.522	0.0001		957.522	0		957.522	0		957.522	0
			958.522	0.0001		958.522	0		958.522	0		958.522	0
			959.522	0.0001		959.522	0		959.522	0		959.522	0
			960.522	0.0002		960.522	0		960.522	0		960.522	0
			961.522	0.0004		961.522	0		961.522	0		961.522	0
			962.522	0.0006		962.522	0		962.522	0		962.522	0
			963.522	0.0009		963.522	0		963.522	0		963.522	0
			964.522	0.0013		964.522	0		964.522	0		964.522	0
			965.522	0.0018		965.522	0		965.522	0		965.522	0
			966.522	0.0024		966.522	0		966.522	0		966.522	0
			967.522	0.0032		967.522	0		967.522	0		967.522	0
			968.522	0.004		968.522	0		968.522	0		968.522	0
			969.522	0.0048		969.522	0		969.522	0		969.522	0
			970.522	0.0056		970.522	0		970.522	0		970.522	0
			971.522	0.0062		971.522	0		971.522	0		971.522	0
			972.522	0.0067		972.522	0		972.522	0		972.522	0
			973.522	0.0069		973.522	0		973.522	0		973.522	0
			974.522	0.0068		974.522	0		974.522	0		974.522	0
			975.522	0.0065		975.522	0		975.522	0		975.522	0
			976.522	0.0059		976.522	0		976.522	0		976.522	0
			977.522	0.0052		977.522	0		977.522	0		977.522	0
			978.522	0.0044		978.522	0		978.522	0		978.522	0
			979.522	0.0036		979.522	0		979.522	0		979.522	0
			980.522	0.0028		980.522	0		980.522	0		980.522	0
			981.522	0.0021		981.522	0		981.522	0		981.522	0
			982.522	0.0015		982.522	0		982.522	0		982.522	0
			983.522	0.0011		983.522	0		983.522	0		983.522	0
			984.522	0.0008		984.522	0		984.522	0		984.522	0
			985.522	0.0006		985.522	0		985.522	0		985.522	0
			986.522	0.0005		986.522	0		986.522	0		986.522	0
			987.522	0.0005		987.522	0		987.522	0		987.522	0
			988.522	0.0005		988.522	0		988.522	0		988.522	0
			989.522	0.0007		989.522	0		989.522	0		989.522	0
			990.522	0.001		990.522	0		990.522	0		990.522	0
			991.522	0.0013		991.522	0		991.522	0		991.522	0
			992.522	0.0016		992.522	0		992.522	0		992.522	0
			993.522	0.0021		993.522	0		993.522	0		993.522	0
			994.522	0.0025		994.522	0		994.522	0		994.522	0
			995.522	0.0029		995.522	0		995.522	0		995.522	0
			996.522	0.0032		996.522	0		996.522	0		996.522	0
			997.522	0.0034		997.522	0		997.522	0		997.522	0
			998.522	0.0035		998.522	0		998.522	0		998.522	0
			999.522	0.0034		999.522	0		999.522	0		999.522	0
			1000.52	0.0032		1000.52	0		1000.52	0		1000.52	0
			1001.52	0.0029		1001.52	0		1001.52	0		1001.52	0
			1002.52	0.0026		1002.52	0		1002.52	0		1002.52	0
			1003.52	0.0021		1003.52	0		1003.52	0		1003.52	0
			1004.52	0.0017		1004.52	0		1004.52	0		1004.52	0
			1005.52	0.0013		1005.52	0		1005.52	0		1005.52	0
			1006.52	0.001		1006.52	0		1006.52	0		1006.52	0
			1007.52	0.0007		1007.52	0		1007.52	0		1007.52	0
			1008.52	0.0005		1008.52	0		1008.52	0		1008.52	0
			1009.52	0.0003		1009.52	0		1009.52	0		1009.52	0
			1010.52	0.0002		1010.52	0		1010.52	0		1010.52	0
			1011.52	0.0002		1011.52	0		1011.52	0		1011.52	0
			1012.52	0.0001		1012.52	0		1012.52	0		1012.52	0
			1013.52	0.0002		1013.52	0		1013.52	0		1013.52	0
			1014.52	0.0002		1014.52	0		1014.52	0		1014.52	0
			1015.52	0.0004		1015.52	0		1015.52	0		1015.52	0
			1016.52	0.0006		1016.52	0		1016.52	0		1016.52	0
			1017.52	0.0009		1017.52	0		1017.52	0		1017.52	0
			1018.52	0.0014		1018.52	0		1018.52	0		1018.52	0
			1019.52	0.002		1019.52	0		1019.52	0		1019.52	0
			1020.52	0.0028		1020.52	0		1020.52	0		1020.52	0
			1021.52	0.0038		1021.52	0		1021.52	0		1021.52	0
			1022.52	0.005		1022.52	0		1022.52	0		1022.52	0
			1023.52	0.0062		1023.52	0		1023.52	0		1023.52	0
			1024.52	0.0075		1024.52	0		1024.52	0		1024.52	0
			1025.52	0.0086		1025.52	0		1025.52	0		1025.52	0
			1026.52	0.0095		1026.52	0		1026.52	0		1026.52	0
			1027.52	0.0101		1027.52	0		1027.52	0		1027.52	0
			1028.52	0.0104		1028.52	0		1028.52	0		1028.52	0
			1029.52	0.0102		1029.52	0		1029.52	0		1029.52	0
			1030.52	0.0096		1030.52	0		1030.52	0		1030.52	0
			1031.52	0.0087		1031.52	0		1031.52	0		1031.52	0
			1032.52	0.0076		1032.52	0		1032.52	0		1032.52	0
			1033.52	0.0064		1033.52	0		1033.52	0		1033.52	0
			1034.52	0.0051		1034.52	0		1034.52	0		1034.52	0
			1035.52	0.004		1035.52	0		1035.52	0		1035.52	0
			1036.52	0.003		1036.52	0		1036.52	0		1036.52	0
			1037.52	0.0022		1037.52	0		1037.52	0		1037.52	0
			1038.52	0.0016		1038.52	0		1038.52	0		1038.52	0
			1039.52	0.0011		1039.52	0		1039.52	0		1039.52	0
			1040.52	0.0009		1040.52	0		1040.52	0		1040.52	0
			1041.52	0.0008		1041.52	0		1041.52	0		1041.52	0
			1042.52	0.0009		1042.52	0		1042.52	0		1042.52	0
			1043.52	0.0011		1043.52	0		1043.52	0		1043.52	0
			1044.52	0.0014		1044.52	0		1044.52	0		1044.52	0
			1045.52	0.0018		1045.52	0		1045.52	0		1045.52	0
			1046.52	0.0022		1046.52	0		1046.52	0		1046.52	0
			1047.52	0.0027		1047.52	0		1047.52	0		1047.52	0
			1048.52	0.0031		1048.52	0		1048.52	0		1048.52	0
			1049.52	0.0036		1049.52	0		1049.52	0		1049.52	0
			1050.52	0.004		1050.52	0		1050.52	0		1050.52	0
			1051.52	0.0043		1051.52	0		1051.52	0		1051.52	0
			1052.52	0.0046		1052.52	0		1052.52	0		1052.52	0
			1053.52	0.0049		1053.52	0		1053.52	0		1053.52	0
			1054.52	0.005		1054.52	0		1054.52	0		1054.52	0
			1055.52	0.0052		1055.52	0		1055.52	0		1055.52	0
			1056.52	0.0054		1056.52	0		1056.52	0		1056.52	0
			1057.52	0.0056		1057.52	0		1057.52	0		1057.52	0
			1058.52	0.0058		1058.52	0		1058.52	0		1058.52	0
			1059.52	0.006		1059.52	0		1059.52	0		1059.52	0
			1060.52	0.0063		1060.52	0		1060.52	0		1060.52	0
			1061.52	0.0066		1061.52	0		1061.52	0		1061.52	0
			1062.52	0.007		1062.52	0		1062.52	0		1062.52	0
			1063.52	0.0074		1063.52	0		1063.52	0		1063.52	0
			1064.52	0.0078		1064.52	0		1064.52	0		1064.52	0
			1065.52	0.0082		1065.52	0		1065.52	0		1065.52	0
			1066.52	0.0086		1066.52	0		1066.52	0		1066.52	0
			1067.52	0.009		1067.52	0		1067.52	0		1067.52	0
			1068.52	0.0094		1068.52	0		1068.52	0		1068.52	0
			1069.52	0.0097		1069.52	0		1069.52	0		1069.52	0
			1070.52	0.0099		1070.52	0		1070.52	0		1070.52	0
			1071.52	0.01		1071.52	0		1071.52	0		1071.52	0
			1072.52	0.0101		1072.52	0		1072.52	0		1072.52	0
			1073.52	0.01		1073.52	0		1073.52	0		1073.52	0
			1074.52	0.0098		1074.52	0		1074.52	0		1074.52	0
			1075.52	0.0094		1075.52	0		1075.52	0		1075.52	0
			1076.52	0.0089		1076.52	0		1076.52	0		1076.52	0
			1077.52	0.0082		1077.52	0		1077.52	0		1077.52	0
			1078.52	0.0074		1078.52	0		1078.52	0		1078.52	0
			1079.52	0.0064		1079.52	0		1079.52	0		1079.52	0
			1080.52	0.0054		1080.52	0		1080.52	0		1080.52	0
			1081.52	0.0044		1081.52	0		1081.52	0		1081.52	0
			1082.52	0.0035		1082.52	0		1082.52	0		1082.52	0
			1083.52	0.0027		1083.52	0		1083.52	0		1083.52	0
			1084.52	0.002		1084.52	0		1084.52	0		1084.52	0
			1085.52	0.0014		1085.52	0		1085.52	0		1085.52	0
			1086.52	0.001		1086.52	0		1086.52	0		1086.52	0
			1087.52	0.0007		1087.52	0		1087.52	0		1087.52	0
			1088.52	0.0005		1088.52	0		1088.52	0		1088.52	0
			1089.52	0.0004		1089.52	0		1089.52	0		1089.52	0
			1090.52	0.0004		1090.52	0		1090.52	0		1090.52	0
			1091.52	0.0006		1091.52	0		1091.52	0		1091.52	0
			1092.52	0.0007		1092.52	0		1092.52	0		1092.52	0
			1093.52	0.001		1093.52	0		1093.52	0		1093.52	0
			1094.52	0.0014		1094.52	0		1094.52	0		1094.52	0
			1095.52	0.0018		1095.52	0		1095.52	0		1095.52	0
			1096.52	0.0022		1096.52	0		1096.52	0		1096.52	0
			1097.52	0.0027		1097.52	0		1097.52	0		1097.52	0
			1098.52	0.0032		1098.52	0		1098.52	0		1098.52	0
			1099.52	0.0036		1099.52	0		1099.52	0		1099.52	0
			1100.52	0.004		1100.52	0		1100.52	0		1100.52	0
			1101.52	0.0044		1101.52	0		1101.52	0		1101.52	0
			1102.52	0.0046		1102.52	0		1102.52	0		1102.52	0
			1103.52	0.0048		1103.52	0		1103.52	0		1103.52	0
			1104.52	0.0049		1104.52	0		1104.52	0		1104.52	0
			1105.52	0.0049		1105.52	0		1105.52	0		1105.52	0
			1106.52	0.0049		1106.52	0		1106.52	0		1106.52	0
			1107.52	0.0048		1107.52	0		1107.52	0		1107.52	0
			1108.52	0.0047		1108.52	0		1108.52	0		1108.52	0
			1109.52	0.0044		1109.52	0		1109.52	0		1109.52	0
			1110.52	0.0041		1110.52	0		1110.52	0		1110.52	0
			1111.52	0.0038		1111.52	0		1111.52	0		1111.52	0
			1112.52	0.0034		1112.52	0		1112.52	0		1112.52	0
			1113.52	0.0031		1113.52	0		1113.52	0		1113.52	0
			1114.52	0.0027		1114.52	0		1114.52	0		1114.52	0
			1115.52	0.0025		1115.52	0		1115.52	0		1115.52	0
			1116.52	0.0023		1116.52	0		1116.52	0		1116.52	0
			1117.52	0.0023		1117.52	0		1117.52	0		1117.52	0
			1118.52	0.0024		1118.52	0		1118.52	0		1118.52	0
			1119.52	0.0025		1119.52	0		1119.52	0		1119.52	0
			1120.52	0.0028		1120.52	0		1120.52	0		1120.52	0
			1121.52	0.003		1121.52	0		1121.52	0		1121.52	0
			1122.52	0.0033		1122.52	0		1122.52	0		1122.52	0
			1123.52	0.0034		1123.52	0		1123.52	0		1123.52	0
			1124.52	0.0035		1124.52	0		1124.52	0		1124.52	0
			1125.52	0.0034		1125.52	0		1125.52	0		1125.52	0
			1126.52	0.0032		1126.52	0		1126.52	0		1126.52	0
			1127.52	0.003		1127.52	0		1127.52	0		1127.52	0
			1128.52	0.0026		1128.52	0		1128.52	0		1128.52	0
			1129.52	0.0022		1129.52	0		1129.52	0		1129.52	0
			1130.52	0.0018		1130.52	0		1130.52	0		1130.52	0
			1131.52	0.0014		1131.52	0		1131.52	0		1131.52	0
			1132.52	0.001		1132.52	0		1132.52	0		1132.52	0
			1133.52	0.0007		1133.52	0		1133.52	0		1133.52	0
			1134.52	0.0005		1134.52	0		1134.52	0		1134.52	0
			1135.52	0.0003		1135.52	0		1135.52	0		1135.52	0
			1136.52	0.0002		1136.52	0		1136.52	0		1136.52	0
			1137.52	0.0001		1137.52	0		1137.52	0		1137.52	0
			1138.52	0.0001		1138.52	0		1138.52	0		1138.52	0
			1139.52	0		1139.52	0		1139.52	0		1139.52	0
			1140.52	0		1140.52	0		1140.52	0		1140.52	0
			1141.52	0		1141.52	0		1141.52	0		1141.52	0
			1142.52	0		1142.52	0		1142.52	0		1142.52	0
			1143.52	0		1143.52	0		1143.52	0		1143.52	0
			1144.52	0		1144.52	0		1144.52	0		1144.52	0
			1145.52	0		1145.52	0		1145.52	0		1145.52	0
			1146.52	0		1146.52	0		1146.52	0		1146.52	0
			1147.52	0		1147.52	0		1147.52	0		1147.52	0
			1148.52	0		1148.52	0		1148.52	0		1148.52	0
			1149.52	0		1149.52	0		1149.52	0		1149.52	0
			1150.52	0		1150.52	0		1150.52	0		1150.52	0
			1151.52	0		1151.52	0		1151.52	0		1151.52	0
			1152.52	0		1152.52	0		1152.52	0		1152.52	0
			1153.52	0		1153.52	0		1153.52	0		1153.52	0
			1154.52	0		1154.52	0		1154.52	0		1154.52	0
			1155.52	0		1155.52	0		1155.52	0		1155.52	0
			1156.52	0		1156.52	0		1156.52	0		1156.52	0
			1157.52	0		1157.52	0		1157.52	0		1157.52	0
			1158.52	0		1158.52	0		1158.52	0		1158.52	0
			1159.52	0		1159.52	0		1159.52	0		1159.52	0
			1160.52	0		1160.52	0		1160.52	0		1160.52	0
			1161.52	0		1161.52	0		1161.52	0		1161.52	0
			1162.52	0		1162.52	0		1162.52	0		1162.52	0
			1163.52	0		1163.52	0		1163.52	0		1163.52	0
			1164.52	0		1164.52	0		1164.52	0		1164.52	0
			1165.52	0		1165.52	0		1165.52	0		1165.52	0
			1166.52	0		1166.52	0		1166.52	0		1166.52	0
			1167.52	0		1167.52	0		1167.52	0		1167.52	0
			1168.52	0		1168.52	0		1168.52	0		1168.52	0
			1169.52	0		1169.52	0		1169.52	0		1169.52	0
			1170.52	0		1170.52	0		1170.52	0		1170.52	0
			1171.52	0		1171.52	0		1171.52	0		1171.52	0
			1172.52	0		1172.52	0		1172.52	0		1172.52	0
			1173.52	0		1173.52	0		1173.52	0		1173.52	0
			1174.52	0		1174.52	0		1174.52	0		1174.52	0
			1175.52	0		1175.52	0		1175.52	0		1175.52	0
			1176.52	0		1176.52	0		1176.52	0		1176.52	0
			1177.52	0		1177.52	0		1177.52	0		1177.52	0
			1178.52	0		1178.52	0		1178.52	0		1178.52	0
			1179.52	0		1179.52	0		1179.52	0		1179.52	0
			1180.52	0		1180.52	0		1180.52	0		1180.52	0
			1181.52	0		1181.52	0		1181.52	0		1181.52	0
			1182.52	0		1182.52	0		1182.52	0		1182.52	0
			1183.52	0		1183.52	0		1183.52	0		1183.52	0
			1184.52	0		1184.52	0		1184.52	0		1184.52	0
			1185.52	0		1185.52	0		1185.52	0		1185.52	0
			1186.52	0		1186.52	0		1186.52	0		1186.52	0
			1187.52	0		1187.52	0		1187.52	0		1187.52	0
			1188.52	0		1188.52	0		1188.52	0		1188.52	0
			1189.52	0		1189.52	0		1189.52	0		1189.52	0
			1190.52	0		1190.52	0		1190.52	0		1190.52	0
			1191.52	0		1191.52	0		1191.52	0		1191.52	0
			1192.52	0		1192.52	0		1192.52	0		1192.52	0
			1193.52	0		1193.52	0		1193.52	0		1193.52	0
			1194.52	0		1194.52	0		1194.52	0		1194.52	0
			1195.52	0		1195.52	0		1195.52	0		1195.52	0
			1196.52	0		1196.52	0		1196.52	0		1196.52	0
			1197.52	0		1197.52	0		1197.52	0		1197.52	0
			1198.52	0		1198.52	0		1198.52	0		1198.52	0
			1199.52	0		1199.52	0		1199.52	0		1199.52	0
			1200.52	0		1200.52	0		1200.52	0		1200.52	0
			1201.52	0		1201.52	0		1201.52	0		1201.52	0
			1202.52	0		1202.52	0		1202.52	0		1202.52	0
			1203.52	0		1203.52	0		1203.52	0		1203.52	0
			1204.52	0		1204.52	0		1204.52	0		1204.52	0
			1205.52	0		1205.52	0		1205.52	0		1205.52	0
			1206.52	0		1206.52	0		1206.52	0		1206.52	0
			1207.52	0		1207.52	0		1207.52	0		1207.52	0
			1208.52	0		1208.52	0		1208.52	0		1208.52	0
			1209.52	0		1209.52	0		1209.52	0		1209.52	0
			1210.52	0		1210.52	0		1210.52	0		1210.52	0
			1211.52	0		1211.52	0		1211.52	0		1211.52	0
			1212.52	0		1212.52	0		1212.52	0		1212.52	0
			1213.52	0		1213.52	0		1213.52	0		1213.52	0
			1214.52	0		1214.52	0		1214.52	0		1214.52	0
			1215.52	0		1215.52	0		1215.52	0		1215.52	0
			1216.52	0		1216.52	0		1216.52	0		1216.52	0
			1217.52	0		1217.52	0		1217.52	0		1217.52	0
			1218.52	0		1218.52	0		1218.52	0		1218.52	0
			1219.52	0		1219.52	0		1219.52	0		1219.52	0
			1220.52	0		1220.52	0		1220.52	0		1220.52	0
			1221.52	0		1221.52	0		1221.52	0		1221.52	0
			1222.52	0		1222.52	0		1222.52	0		1222.52	0
			1223.52	0		1223.52	0		1223.52	0		1223.52	0
			1224.52	0		1224.52	0		1224.52	0		1224.52	0
			1225.52	0		1225.52	0		1225.52	0		1225.52	0
			1226.52	0		1226.52	0		1226.52	0		1226.52	0
			1227.52	0		1227.52	0		1227.52	0		1227.52	0
			1228.52	0		1228.52	0		1228.52	0		1228.52	0
			1229.52	0		1229.52	0		1229.52	0		1229.52	0
			1230.52	0		1230.52	0		1230.52	0		1230.52	0
			1231.52	0		1231.52	0		1231.52	0		1231.52	0
			1232.52	0		1232.52	0		1232.52	0		1232.52	0
			1233.52	0		1233.52	0		1233.52	0		1233.52	0
			1234.52	0		1234.52	0		1234.52	0		1234.52	0
			1235.52	0		1235.52	0		1235.52	0		1235.52	0
			1236.52	0		1236.52	0		1236.52	0		1236.52	0
			1237.52	0		1237.52	0		1237.52	0		1237.52	0
			1238.52	0		1238.52	0		1238.52	0		1238.52	0
			1239.52	0		1239.52	0		1239.52	0		1239.52	0
			1240.52	0		1240.52	0		1240.52	0		1240.52	0
			1241.52	0		1241.52	0		1241.52	0		1241.52	0
			1242.52	0		1242.52	0		1242.52	0		1242.52	0
			1243.52	0		1243.52	0		1243.52	0		1243.52	0
			1244.52	0		1244.52	0		1244.52	0		1244.52	0
			1245.52	0.0001		1245.52	0		1245.52	0		1245.52	0
			1246.52	0.0001		1246.52	0		1246.52	0		1246.52	0
			1247.52	0.0002		1247.52	0		1247.52	0		1247.52	0
			1248.52	0.0003		1248.52	0		1248.52	0		1248.52	0
			1249.52	0.0004		1249.52	0		1249.52	0		1249.52	0
			1250.52	0.0006		1250.52	0		1250.52	0		1250.52	0
			1251.52	0.0008		1251.52	0		1251.52	0		1251.52	0
			1252.52	0.0011		1252.52	0		1252.52	0		1252.52	0
			1253.52	0.0015		1253.52	0		1253.52	0		1253.52	0
			1254.52	0.0019		1254.52	0		1254.52	0		1254.52	0
			1255.52	0.0023		1255.52	0		1255.52	0		1255.52	0
			1256.52	0.0028		1256.52	0		1256.52	0		1256.52	0
			1257.52	0.0031		1257.52	0		1257.52	0		1257.52	0
			1258.52	0.0034		1258.52	0		1258.52	0		1258.52	0
			1259.52	0.0036		1259.52	0		1259.52	0		1259.52	0
			1260.52	0.0037		1260.52	0		1260.52	0		1260.52	0
			1261.52	0.0036		1261.52	0		1261.52	0		1261.52	0
			1262.52	0.0036		1262.52	0		1262.52	0		1262.52	0
			1263.52	0.0035		1263.52	0		1263.52	0		1263.52	0
			1264.52	0.0033		1264.52	0		1264.52	0		1264.52	0
			1265.52	0.0033		1265.52	0		1265.52	0		1265.52	0
			1266.52	0.0033		1266.52	0		1266.52	0		1266.52	0
			1267.52	0.0033		1267.52	0		1267.52	0		1267.52	0
			1268.52	0.0035		1268.52	0		1268.52	0		1268.52	0
			1269.52	0.0036		1269.52	0		1269.52	0		1269.52	0
			1270.52	0.0037		1270.52	0		1270.52	0		1270.52	0
			1271.52	0.0037		1271.52	0		1271.52	0		1271.52	0
			1272.52	0.0037		1272.52	0		1272.52	0		1272.52	0
			1273.52	0.0036		1273.52	0		1273.52	0		1273.52	0
			1274.52	0.0035		1274.52	0		1274.52	0		1274.52	0
			1275.52	0.0033		1275.52	0		1275.52	0		1275.52	0
			1276.52	0.0031		1276.52	0		1276.52	0		1276.52	0
			1277.52	0.003		1277.52	0		1277.52	0		1277.52	0
			1278.52	0.0029		1278.52	0		1278.52	0		1278.52	0
			1279.52	0.003		1279.52	0		1279.52	0		1279.52	0
			1280.52	0.0031		1280.52	0		1280.52	0		1280.52	0
			1281.52	0.0032		1281.52	0		1281.52	0		1281.52	0
			1282.52	0.0034		1282.52	0		1282.52	0		1282.52	0
			1283.52	0.0035		1283.52	0		1283.52	0		1283.52	0
			1284.52	0.0036		1284.52	0		1284.52	0		1284.52	0
			1285.52	0.0036		1285.52	0		1285.52	0		1285.52	0
			1286.52	0.0034		1286.52	0		1286.52	0		1286.52	0
			1287.52	0.0032		1287.52	0		1287.52	0		1287.52	0
			1288.52	0.0029		1288.52	0		1288.52	0		1288.52	0
			1289.52	0.0025		1289.52	0		1289.52	0		1289.52	0
			1290.52	0.0021		1290.52	0		1290.52	0		1290.52	0
			1291.52	0.0018		1291.52	0		1291.52	0		1291.52	0
			1292.52	0.0015		1292.52	0		1292.52	0		1292.52	0
			1293.52	0.0014		1293.52	0		1293.52	0		1293.52	0
			1294.52	0.0013		1294.52	0		1294.52	0		1294.52	0
			1295.52	0.0014		1295.52	0		1295.52	0		1295.52	0
			1296.52	0.0016		1296.52	0		1296.52	0		1296.52	0
			1297.52	0.0019		1297.52	0		1297.52	0		1297.52	0
			1298.52	0.0022		1298.52	0		1298.52	0		1298.52	0
			1299.52	0.0026		1299.52	0		1299.52	0		1299.52	0
			1300.52	0.003		1300.52	0		1300.52	0		1300.52	0
			1301.52	0.0032		1301.52	0		1301.52	0		1301.52	0
			1302.52	0.0034		1302.52	0		1302.52	0		1302.52	0
			1303.52	0.0035		1303.52	0		1303.52	0		1303.52	0
			1304.52	0.0034		1304.52	0		1304.52	0		1304.52	0
			1305.52	0.0032		1305.52	0		1305.52	0		1305.52	0
			1306.52	0.0029		1306.52	0		1306.52	0		1306.52	0
			1307.52	0.0025		1307.52	0		1307.52	0		1307.52	0
			1308.52	0.0021		1308.52	0		1308.52	0		1308.52	0
			1309.52	0.0017		1309.52	0		1309.52	0		1309.52	0
			1310.52	0.0013		1310.52	0		1310.52	0		1310.52	0
			1311.52	0.0011		1311.52	0		1311.52	0		1311.52	0
			1312.52	0.0009		1312.52	0		1312.52	0		1312.52	0
			1313.52	0.0008		1313.52	0		1313.52	0		1313.52	0
			1314.52	0.0008		1314.52	0		1314.52	0		1314.52	0
			1315.52	0.001		1315.52	0		1315.52	0		1315.52	0
			1316.52	0.0012		1316.52	0		1316.52	0		1316.52	0
			1317.52	0.0015		1317.52	0		1317.52	0		1317.52	0
			1318.52	0.0019		1318.52	0		1318.52	0		1318.52	0
			1319.52	0.0023		1319.52	0		1319.52	0		1319.52	0
			1320.52	0.0027		1320.52	0		1320.52	0		1320.52	0
			1321.52	0.0031		1321.52	0		1321.52	0		1321.52	0
			1322.52	0.0034		1322.52	0		1322.52	0		1322.52	0
			1323.52	0.0037		1323.52	0		1323.52	0		1323.52	0
			1324.52	0.0038		1324.52	0		1324.52	0		1324.52	0
			1325.52	0.0039		1325.52	0		1325.52	0		1325.52	0
			1326.52	0.0039		1326.52	0		1326.52	0		1326.52	0
			1327.52	0.0038		1327.52	0		1327.52	0		1327.52	0
			1328.52	0.0038		1328.52	0		1328.52	0		1328.52	0
			1329.52	0.0038		1329.52	0		1329.52	0		1329.52	0
			1330.52	0.0038		1330.52	0		1330.52	0		1330.52	0
			1331.52	0.0038		1331.52	0		1331.52	0		1331.52	0
			1332.52	0.0039		1332.52	0		1332.52	0		1332.52	0
			1333.52	0.0039		1333.52	0		1333.52	0		1333.52	0
			1334.52	0.0038		1334.52	0		1334.52	0		1334.52	0
			1335.52	0.0037		1335.52	0		1335.52	0		1335.52	0
			1336.52	0.0035		1336.52	0		1336.52	0		1336.52	0
			1337.52	0.0032		1337.52	0		1337.52	0		1337.52	0
			1338.52	0.0028		1338.52	0		1338.52	0		1338.52	0
			1339.52	0.0024		1339.52	0		1339.52	0		1339.52	0
			1340.52	0.002		1340.52	0		1340.52	0		1340.52	0
			1341.52	0.0016		1341.52	0		1341.52	0		1341.52	0
			1342.52	0.0012		1342.52	0		1342.52	0		1342.52	0
			1343.52	0.0009		1343.52	0		1343.52	0		1343.52	0
			1344.52	0.0007		1344.52	0		1344.52	0		1344.52	0
			1345.52	0.0006		1345.52	0		1345.52	0		1345.52	0
			1346.52	0.0005		1346.52	0		1346.52	0		1346.52	0
			1347.52	0.0006		1347.52	0		1347.52	0		1347.52	0
			1348.52	0.0007		1348.52	0		1348.52	0		1348.52	0
			1349.52	0.001		1349.52	0		1349.52	0		1349.52	0
			1350.52	0.0013		1350.52	0		1350.52	0		1350.52	0
			1351.52	0.0016		1351.52	0		1351.52	0		1351.52	0
			1352.52	0.002		1352.52	0		1352.52	0		1352.52	0
			1353.52	0.0025		1353.52	0		1353.52	0		1353.52	0
			1354.52	0.0028		1354.52	0		1354.52	0		1354.52	0
			1355.52	0.0032		1355.52	0		1355.52	0		1355.52	0
			1356.52	0.0034		1356.52	0		1356.52	0		1356.52	0
			1357.52	0.0035		1357.52	0		1357.52	0		1357.52	0
			1358.52	0.0034		1358.52	0		1358.52	0		1358.52	0
			1359.52	0.0032		1359.52	0		1359.52	0		1359.52	0
			1360.52	0.0029		1360.52	0		1360.52	0		1360.52	0
			1361.52	0.0026		1361.52	0		1361.52	0		1361.52	0
			1362.52	0.0022		1362.52	0		1362.52	0		1362.52	0
			1363.52	0.0018		1363.52	0		1363.52	0		1363.52	0
			1364.52	0.0014		1364.52	0		1364.52	0		1364.52	0
			1365.52	0.0011		1365.52	0		1365.52	0		1365.52	0
			1366.52	0.0009		1366.52	0		1366.52	0		1366.52	0
			1367.52	0.0008		1367.52	0		1367.52	0		1367.52	0
			1368.52	0.0008		1368.52	0		1368.52	0		1368.52	0
			1369.52	0.0009		1369.52	0		1369.52	0		1369.52	0
			1370.52	0.0012		1370.52	0		1370.52	0		1370.52	0
			1371.52	0.0015		1371.52	0		1371.52	0		1371.52	0
			1372.52	0.0018		1372.52	0		1372.52	0		1372.52	0
			1373.52	0.0022		1373.52	0		1373.52	0		1373.52	0
			1374.52	0.0026		1374.52	0		1374.52	0		1374.52	0
			1375.52	0.003		1375.52	0		1375.52	0		1375.52	0
			1376.52	0.0032		1376.52	0		1376.52	0		1376.52	0
			1377.52	0.0034		1377.52	0		1377.52	0		1377.52	0
			1378.52	0.0035		1378.52	0		1378.52	0		1378.52	0
			1379.52	0.0034		1379.52	0		1379.52	0		1379.52	0
			1380.52	0.0031		1380.52	0		1380.52	0		1380.52	0
			1381.52	0.0028		1381.52	0		1381.52	0		1381.52	0
			1382.52	0.0024		1382.52	0		1382.52	0		1382.52	0
			1383.52	0.002		1383.52	0		1383.52	0		1383.52	0
			1384.52	0.0016		1384.52	0		1384.52	0		1384.52	0
			1385.52	0.0012		1385.52	0		1385.52	0		1385.52	0
			1386.52	0.0009		1386.52	0		1386.52	0		1386.52	0
			1387.52	0.0006		1387.52	0		1387.52	0		1387.52	0
			1388.52	0.0004		1388.52	0		1388.52	0		1388.52	0
			1389.52	0.0003		1389.52	0		1389.52	0		1389.52	0
			1390.52	0.0002		1390.52	0		1390.52	0		1390.52	0
			1391.52	0.0001		1391.52	0		1391.52	0		1391.52	0
			1392.52	0.0001		1392.52	0		1392.52	0		1392.52	0
			1393.52	0		1393.52	0		1393.52	0		1393.52	0
			1394.52	0		1394.52	0		1394.52	0		1394.52	0
			1395.52	0		1395.52	0		1395.52	0		1395.52	0
			1396.52	0		1396.52	0		1396.52	0		1396.52	0
			1397.52	0		1397.52	0		1397.52	0		1397.52	0
			1398.52	0		1398.52	0		1398.52	0		1398.52	0
			1399.52	0		1399.52	0		1399.52	0		1399.52	0
			1400.52	0		1400.52	0		1400.52	0		1400.52	0
			1401.52	0		1401.52	0		1401.52	0		1401.52	0
			1402.52	0		1402.52	0		1402.52	0		1402.52	0
			1403.52	0		1403.52	0		1403.52	0		1403.52	0
			1404.52	0		1404.52	0		1404.52	0		1404.52	0
			1405.52	0		1405.52	0		1405.52	0		1405.52	0
			1406.52	0		1406.52	0		1406.52	0		1406.52	0
			1407.52	0		1407.52	0		1407.52	0		1407.52	0
			1408.52	0		1408.52	0		1408.52	0		1408.52	0
			1409.52	0		1409.52	0		1409.52	0		1409.52	0
			1410.52	0		1410.52	0		1410.52	0		1410.52	0
			1411.52	0		1411.52	0		1411.52	0		1411.52	0
			1412.52	0		1412.52	0		1412.52	0		1412.52	0
			1413.52	0		1413.52	0		1413.52	0		1413.52	0
			1414.52	0		1414.52	0		1414.52	0		1414.52	0
			1415.52	0		1415.52	0		1415.52	0		1415.52	0
			1416.52	0		1416.52	0		1416.52	0		1416.52	0
			1417.52	0		1417.52	0		1417.52	0		1417.52	0
			1418.52	0		1418.52	0		1418.52	0		1418.52	0
			1419.52	0		1419.52	0		1419.52	0		1419.52	0
			1420.52	0		1420.52	0		1420.52	0		1420.52	0
			1421.52	0		1421.52	0		1421.52	0		1421.52	0
			1422.52	0		1422.52	0		1422.52	0		1422.52	0
			1423.52	0		1423.52	0		1423.52	0		1423.52	0
			1424.52	0.0001		1424.52	0		1424.52	0		1424.52	0
			1425.52	0.0001		1425.52	0		1425.52	0		1425.52	0
			1426.52	0.0002		1426.52	0		1426.52	0		1426.52	0
			1427.52	0.0003		1427.52	0		1427.52	0		1427.52	0
			1428.52	0.0005		1428.52	0		1428.52	0		1428.52	0
			1429.52	0.0007		1429.52	0		1429.52	0		1429.52	0
			1430.52	0.0011		1430.52	0		1430.52	0		1430.52	0
			1431.52	0.0015		1431.52	0		1431.52	0		1431.52	0
			1432.52	0.002		1432.52	0		1432.52	0		1432.52	0
			1433.52	0.0027		1433.52	0		1433.52	0		1433.52	0
			1434.52	0.0033		1434.52	0		1434.52	0		1434.52	0
			1435.52	0.0041		1435.52	0		1435.52	0		1435.52	0
			1436.52	0.0048		1436.52	0		1436.52	0		1436.52	0
			1437.52	0.0054		1437.52	0		1437.52	0		1437.52	0
			1438.52	0.0059		1438.52	0		1438.52	0		1438.52	0
			1439.52	0.0062		1439.52	0		1439.52	0		1439.52	0
			1440.52	0.0064		1440.52	0		1440.52	0		1440.52	0
			1441.52	0.0063		1441.52	0		1441.52	0		1441.52	0
			1442.52	0.006		1442.52	0		1442.52	0		1442.52	0
			1443.52	0.0056		1443.52	0		1443.52	0		1443.52	0
			1444.52	0.005		1444.52	0		1444.52	0		1444.52	0
			1445.52	0.0043		1445.52	0		1445.52	0		1445.52	0
			1446.52	0.0036		1446.52	0		1446.52	0		1446.52	0
			1447.52	0.0029		1447.52	0		1447.52	0		1447.52	0
			1448.52	0.0023		1448.52	0		1448.52	0		1448.52	0
			1449.52	0.0017		1449.52	0		1449.52	0		1449.52	0
			1450.52	0.0012		1450.52	0		1450.52	0		1450.52	0
			1451.52	0.0009		1451.52	0		1451.52	0		1451.52	0
			1452.52	0.0006		1452.52	0		1452.52	0		1452.52	0
			1453.52	0.0004		1453.52	0		1453.52	0		1453.52	0
			1454.52	0.0002		1454.52	0		1454.52	0		1454.52	0
			1455.52	0.0001		1455.52	0		1455.52	0		1455.52	0
			1456.52	0.0001		1456.52	0		1456.52	0		1456.52	0
			1457.52	0		1457.52	0		1457.52	0		1457.52	0
			1458.52	0		1458.52	0		1458.52	0		1458.52	0
			1459.52	0		1459.52	0		1459.52	0		1459.52	0
			1460.52	0		1460.52	0		1460.52	0		1460.52	0
			1461.52	0		1461.52	0		1461.52	0		1461.52	0
			1462.52	0		1462.52	0		1462.52	0		1462.52	0
			1463.52	0		1463.52	0		1463.52	0		1463.52	0
			1464.52	0		1464.52	0		1464.52	0		1464.52	0
			1465.52	0		1465.52	0		1465.52	0		1465.52	0
			1466.52	0		1466.52	0		1466.52	0		1466.52	0
			1467.52	0		1467.52	0		1467.52	0		1467.52	0
			1468.52	0		1468.52	0		1468.52	0		1468.52	0
			1469.52	0		1469.52	0		1469.52	0		1469.52	0
			1470.52	0		1470.52	0		1470.52	0		1470.52	0
			1471.52	0		1471.52	0		1471.52	0		1471.52	0
			1472.52	0		1472.52	0		1472.52	0		1472.52	0
			1473.52	0		1473.52	0		1473.52	0		1473.52	0
			1474.52	0		1474.52	0		1474.52	0		1474.52	0
			1475.52	0		1475.52	0		1475.52	0		1475.52	0
			1476.52	0		1476.52	0		1476.52	0		1476.52	0
			1477.52	0		1477.52	0		1477.52	0		1477.52	0
			1478.52	0		1478.52	0		1478.52	0		1478.52	0
			1479.52	0		1479.52	0		1479.52	0		1479.52	0
			1480.52	0		1480.52	0		1480.52	0		1480.52	0
			1481.52	0		1481.52	0		1481.52	0		1481.52	0
			1482.52	0		1482.52	0		1482.52	0		1482.52	0
			1483.52	0		1483.52	0		1483.52	0		1483.52	0
			1484.52	0		1484.52	0		1484.52	0		1484.52	0
			1485.52	0		1485.52	0		1485.52	0		1485.52	0
			1486.52	0		1486.52	0		1486.52	0		1486.52	0
			1487.52	0		1487.52	0		1487.52	0		1487.52	0
			1488.52	0		1488.52	0		1488.52	0		1488.52	0
			1489.52	0		1489.52	0		1489.52	0		1489.52	0
			1490.52	0		1490.52	0		1490.52	0		1490.52	0
			1491.52	0		1491.52	0		1491.52	0		1491.52	0
			1492.52	0		1492.52	0		1492.52	0		1492.52	0
			1493.52	0		1493.52	0		1493.52	0		1493.52	0
			1494.52	0		1494.52	0		1494.52	0		1494.52	0
			1495.52	0		1495.52	0		1495.52	0		1495.52	0
			1496.52	0		1496.52	0		1496.52	0		1496.52	0
			1497.52	0		1497.52	0		1497.52	0		1497.52	0
			1498.52	0		1498.52	0		1498.52	0		1498.52	0
			1499.52	0		1499.52	0		1499.52	0		1499.52	0
			1500.52	0		1500.52	0		1500.52	0		1500.52	0
			1501.52	0		1501.52	0		1501.52	0		1501.52	0
			1502.52	0		1502.52	0		1502.52	0		1502.52	0
			1503.52	0		1503.52	0		1503.52	0		1503.52	0
			1504.52	0		1504.52	0		1504.52	0		1504.52	0
			1505.52	0		1505.52	0		1505.52	0		1505.52	0
			1506.52	0		1506.52	0		1506.52	0		1506.52	0
			1507.52	0		1507.52	0		1507.52	0		1507.52	0
			1508.52	0		1508.52	0		1508.52	0		1508.52	0
			1509.52	0		1509.52	0		1509.52	0		1509.52	0
			1510.52	0		1510.52	0		1510.52	0		1510.52	0
			1511.52	0		1511.52	0		1511.52	0		1511.52	0
			1512.52	0		1512.52	0		1512.52	0		1512.52	0
			1513.52	0		1513.52	0		1513.52	0		1513.52	0
			1514.52	0		1514.52	0		1514.52	0		1514.52	0
			1515.52	0		1515.52	0		1515.52	0		1515.52	0
			1516.52	0		1516.52	0		1516.52	0		1516.52	0
			1517.52	0		1517.52	0		1517.52	0		1517.52	0
			1518.52	0		1518.52	0		1518.52	0		1518.52	0
			1519.52	0		1519.52	0		1519.52	0		1519.52	0
			1520.52	0		1520.52	0		1520.52	0		1520.52	0
			1521.52	0		1521.52	0		1521.52	0		1521.52	0
			1522.52	0		1522.52	0		1522.52	0		1522.52	0
			1523.52	0		1523.52	0		1523.52	0		1523.52	0
			1524.52	0		1524.52	0		1524.52	0		1524.52	0
			1525.52	0		1525.52	0		1525.52	0		1525.52	0
			1526.52	0		1526.52	0		1526.52	0		1526.52	0
			1527.52	0		1527.52	0		1527.52	0		1527.52	0
			1528.52	0		1528.52	0		1528.52	0		1528.52	0
			1529.52	0		1529.52	0		1529.52	0		1529.52	0
			1530.52	0		1530.52	0		1530.52	0		1530.52	0
			1531.52	0		1531.52	0		1531.52	0		1531.52	0
			1532.52	0		1532.52	0		1532.52	0		1532.52	0
			1533.52	0		1533.52	0		1533.52	0		1533.52	0
			1534.52	0		1534.52	0		1534.52	0		1534.52	0
			1535.52	0		1535.52	0		1535.52	0		1535.52	0
			1536.52	0		1536.52	0		1536.52	0		1536.52	0
			1537.52	0		1537.52	0		1537.52	0		1537.52	0
			1538.52	0		1538.52	0		1538.52	0		1538.52	0
			1539.52	0		1539.52	0		1539.52	0		1539.52	0
			1540.52	0		1540.52	0		1540.52	0		1540.52	0
			1541.52	0		1541.52	0		1541.52	0		1541.52	0
			1542.52	0		1542.52	0		1542.52	0		1542.52	0
			1543.52	0		1543.52	0		1543.52	0		1543.52	0
			1544.52	0		1544.52	0		1544.52	0		1544.52	0
			1545.52	0		1545.52	0		1545.52	0		1545.52	0
			1546.52	0		1546.52	0		1546.52	0		1546.52	0
			1547.52	0		1547.52	0		1547.52	0		1547.52	0
			1548.52	0		1548.52	0		1548.52	0		1548.52	0
			1549.52	0		1549.52	0		1549.52	0		1549.52	0
			1550.52	0		1550.52	0		1550.52	0		1550.52	0
			1551.52	0		1551.52	0		1551.52	0		1551.52	0
			1552.52	0		1552.52	0		1552.52	0		1552.52	0
			1553.52	0		1553.52	0		1553.52	0		1553.52	0
			1554.52	0		1554.52	0		1554.52	0		1554.52	0
			1555.52	0		1555.52	0		1555.52	0		1555.52	0
			1556.52	0		1556.52	0		1556.52	0		1556.52	0
			1557.52	0		1557.52	0		1557.52	0		1557.52	0
			1558.52	0		1558.52	0		1558.52	0		1558.52	0
			1559.52	0		1559.52	0		1559.52	0		1559.52	0
			1560.52	0		1560.52	0		1560.52	0		1560.52	0
			1561.52	0		1561.52	0		1561.52	0		1561.52	0
			1562.52	0		1562.52	0		1562.52	0		1562.52	0
			1563.52	0		1563.52	0		1563.52	0		1563.52	0
			1564.52	0		1564.52	0		1564.52	0		1564.52	0
			1565.52	0		1565.52	0		1565.52	0		1565.52	0
			1566.52	0		1566.52	0		1566.52	0		1566.52	0
			1567.52	0		1567.52	0		1567.52	0		1567.52	0
			1568.52	0		1568.52	0		1568.52	0		1568.52	0
			1569.52	0		1569.52	0		1569.52	0		1569.52	0
			1570.52	0		1570.52	0		1570.52	0		1570.52	0
			1571.52	0		1571.52	0		1571.52	0		1571.52	0
			1572.52	0		1572.52	0		1572.52	0		1572.52	0
			1573.52	0		1573.52	0		1573.52	0		1573.52	0
			1574.52	0		1574.52	0		1574.52	0		1574.52	0
			1575.52	0		1575.52	0		1575.52	0		1575.52	0
			1576.52	0		1576.52	0		1576.52	0		1576.52	0
			1577.52	0		1577.52	0		1577.52	0		1577.52	0
			1578.52	0		1578.52	0		1578.52	0		1578.52	0
			1579.52	0		1579.52	0		1579.52	0		1579.52	0
			1580.52	0		1580.52	0		1580.52	0		1580.52	0
			1581.52	0		1581.52	0		1581.52	0		1581.52	0
			1582.52	0		1582.52	0		1582.52	0		1582.52	0
			1583.52	0		1583.52	0		1583.52	0		1583.52	0
			1584.52	0		1584.52	0		1584.52	0		1584.52	0
			1585.52	0		1585.52	0		1585.52	0		1585.52	0
			1586.52	0		1586.52	0		1586.52	0		1586.52	0
			1587.52	0		1587.52	0		1587.52	0		1587.52	0
			1588.52	0		1588.52	0		1588.52	0		1588.52	0
			1589.52	0		1589.52	0		1589.52	0		1589.52	0
			1590.52	0		1590.52	0		1590.52	0		1590.52	0
			1591.52	0		1591.52	0		1591.52	0		1591.52	0
			1592.52	0		1592.52	0		1592.52	0		1592.52	0
			1593.52	0		1593.52	0		1593.52	0		1593.52	0
			1594.52	0		1594.52	0		1594.52	0		1594.52	0
			1595.52	0		1595.52	0		1595.52	0		1595.52	0
			1596.52	0.0001		1596.52	0		1596.52	0		1596.52	0
			1597.52	0.0001		1597.52	0		1597.52	0		1597.52	0
			1598.52	0.0002		1598.52	0		1598.52	0		1598.52	0
			1599.52	0.0003		1599.52	0		1599.52	0		1599.52	0
			1600.52	0.0005		1600.52	0		1600.52	0		1600.52	0
			1601.52	0.0007		1601.52	0		1601.52	0		1601.52	0
			1602.52	0.001		1602.52	0		1602.52	0		1602.52	0
			1603.52	0.0013		1603.52	0		1603.52	0		1603.52	0
			1604.52	0.0017		1604.52	0		1604.52	0		1604.52	0
			1605.52	0.0021		1605.52	0		1605.52	0		1605.52	0
			1606.52	0.0025		1606.52	0		1606.52	0		1606.52	0
			1607.52	0.0029		1607.52	0		1607.52	0		1607.52	0
			1608.52	0.0032		1608.52	0		1608.52	0		1608.52	0
			1609.52	0.0034		1609.52	0		1609.52	0		1609.52	0
			1610.52	0.0035		1610.52	0		1610.52	0		1610.52	0
			1611.52	0.0034		1611.52	0		1611.52	0		1611.52	0
			1612.52	0.0032		1612.52	0		1612.52	0		1612.52	0
			1613.52	0.0029		1613.52	0		1613.52	0		1613.52	0
			1614.52	0.0025		1614.52	0		1614.52	0		1614.52	0
			1615.52	0.0021		1615.52	0		1615.52	0		1615.52	0
			1616.52	0.0017		1616.52	0		1616.52	0		1616.52	0
			1617.52	0.0013		1617.52	0		1617.52	0		1617.52	0
			1618.52	0.0009		1618.52	0		1618.52	0		1618.52	0
			1619.52	0.0007		1619.52	0		1619.52	0		1619.52	0
			1620.52	0.0005		1620.52	0		1620.52	0		1620.52	0
			1621.52	0.0003		1621.52	0		1621.52	0		1621.52	0
			1622.52	0.0002		1622.52	0		1622.52	0		1622.52	0
			1623.52	0.0001		1623.52	0		1623.52	0		1623.52	0
			1624.52	0.0001		1624.52	0		1624.52	0		1624.52	0
			1625.52	0		1625.52	0		1625.52	0		1625.52	0
			1626.52	0		1626.52	0		1626.52	0		1626.52	0
			1627.52	0		1627.52	0		1627.52	0		1627.52	0
			1628.52	0		1628.52	0		1628.52	0		1628.52	0
			1629.52	0		1629.52	0		1629.52	0		1629.52	0
			1630.52	0		1630.52	0		1630.52	0		1630.52	0
			1631.52	0		1631.52	0		1631.52	0		1631.52	0
			1632.52	0		1632.52	0		1632.52	0		1632.52	0
			1633.52	0		1633.52	0		1633.52	0		1633.52	0
			1634.52	0		1634.52	0		1634.52	0		1634.52	0
			1635.52	0		1635.52	0		1635.52	0		1635.52	0
			1636.52	0		1636.52	0		1636.52	0		1636.52	0
			1637.52	0		1637.52	0		1637.52	0		1637.52	0
			1638.52	0		1638.52	0		1638.52	0		1638.52	0
			1639.52	0		1639.52	0		1639.52	0		1639.52	0
			1640.52	0		1640.52	0		1640.52	0		1640.52	0
			1641.52	0		1641.52	0		1641.52	0		1641.52	0
			1642.52	0		1642.52	0		1642.52	0		1642.52	0
			1643.52	0		1643.52	0		1643.52	0		1643.52	0
			1644.52	0		1644.52	0		1644.52	0		1644.52	0
			1645.52	0		1645.52	0		1645.52	0		1645.52	0
			1646.52	0		1646.52	0		1646.52	0		1646.52	0
			1647.52	0		1647.52	0		1647.52	0		1647.52	0
			1648.52	0		1648.52	0		1648.52	0		1648.52	0
			1649.52	0		1649.52	0		1649.52	0		1649.52	0
			1650.52	0		1650.52	0		1650.52	0		1650.52	0
			1651.52	0		1651.52	0		1651.52	0		1651.52	0
			1652.52	0		1652.52	0		1652.52	0		1652.52	0
			1653.52	0		1653.52	0		1653.52	0		1653.52	0
			1654.52	0		1654.52	0		1654.52	0		1654.52	0
			1655.52	0		1655.52	0		1655.52	0		1655.52	0
			1656.52	0		1656.52	0		1656.52	0		1656.52	0
			1657.52	0		1657.52	0		1657.52	0		1657.52	0
			1658.52	0		1658.52	0		1658.52	0		1658.52	0
			1659.52	0		1659.52	0		1659.52	0		1659.52	0
			1660.52	0.0001		1660.52	0		1660.52	0		1660.52	0
			1661.52	0.0001		1661.52	0		1661.52	0		1661.52	0
			1662.52	0.0002		1662.52	0		1662.52	0		1662.52	0
			1663.52	0.0003		1663.52	0		1663.52	0		1663.52	0
			1664.52	0.0004		1664.52	0		1664.52	0		1664.52	0
			1665.52	0.0006		1665.52	0		1665.52	0		1665.52	0
			1666.52	0.0009		1666.52	0		1666.52	0		1666.52	0
			1667.52	0.0012		1667.52	0		1667.52	0		1667.52	0
			1668.52	0.0016		1668.52	0		1668.52	0		1668.52	0
			1669.52	0.002		1669.52	0		1669.52	0		1669.52	0
			1670.52	0.0024		1670.52	0		1670.52	0		1670.52	0
			1671.52	0.0029		1671.52	0		1671.52	0		1671.52	0
			1672.52	0.0033		1672.52	0		1672.52	0		1672.52	0
			1673.52	0.0036		1673.52	0		1673.52	0		1673.52	0
			1674.52	0.0039		1674.52	0		1674.52	0		1674.52	0
			1675.52	0.0041		1675.52	0		1675.52	0		1675.52	0
			1676.52	0.0043		1676.52	0		1676.52	0		1676.52	0
			1677.52	0.0043		1677.52	0		1677.52	0		1677.52	0
			1678.52	0.0044		1678.52	0		1678.52	0		1678.52	0
			1679.52	0.0044		1679.52	0		1679.52	0		1679.52	0
			1680.52	0.0044		1680.52	0		1680.52	0		1680.52	0
			1681.52	0.0043		1681.52	0		1681.52	0		1681.52	0
			1682.52	0.0043		1682.52	0		1682.52	0		1682.52	0
			1683.52	0.0042		1683.52	0		1683.52	0		1683.52	0
			1684.52	0.004		1684.52	0		1684.52	0		1684.52	0
			1685.52	0.0037		1685.52	0		1685.52	0		1685.52	0
			1686.52	0.0034		1686.52	0		1686.52	0		1686.52	0
			1687.52	0.003		1687.52	0		1687.52	0		1687.52	0
			1688.52	0.0026		1688.52	0		1688.52	0		1688.52	0
			1689.52	0.0021		1689.52	0		1689.52	0		1689.52	0
			1690.52	0.0017		1690.52	0		1690.52	0		1690.52	0
			1691.52	0.0013		1691.52	0		1691.52	0		1691.52	0
			1692.52	0.001		1692.52	0		1692.52	0		1692.52	0
			1693.52	0.0007		1693.52	0		1693.52	0		1693.52	0
			1694.52	0.0005		1694.52	0		1694.52	0		1694.52	0
			1695.52	0.0003		1695.52	0		1695.52	0		1695.52	0
			1696.52	0.0002		1696.52	0		1696.52	0		1696.52	0
			1697.52	0.0001		1697.52	0		1697.52	0		1697.52	0
			1698.52	0.0001		1698.52	0		1698.52	0		1698.52	0
			1699.52	0		1699.52	0		1699.52	0		1699.52	0
			1700.52	0		1700.52	0		1700.52	0		1700.52	0
			1701.52	0		1701.52	0		1701.52	0		1701.52	0
			1702.52	0		1702.52	0		1702.52	0		1702.52	0
			1703.52	0		1703.52	0		1703.52	0		1703.52	0
			1704.52	0		1704.52	0		1704.52	0		1704.52	0
			1705.52	0		1705.52	0		1705.52	0		1705.52	0
			1706.52	0		1706.52	0		1706.52	0		1706.52	0
			1707.52	0		1707.52	0		1707.52	0		1707.52	0
			1708.52	0		1708.52	0		1708.52	0		1708.52	0
			1709.52	0		1709.52	0		1709.52	0		1709.52	0
			1710.52	0		1710.52	0		1710.52	0		1710.52	0
			1711.52	0		1711.52	0		1711.52	0		1711.52	0
			1712.52	0		1712.52	0		1712.52	0		1712.52	0
			1713.52	0		1713.52	0		1713.52	0		1713.52	0
			1714.52	0		1714.52	0		1714.52	0		1714.52	0
			1715.52	0		1715.52	0		1715.52	0		1715.52	0
			1716.52	0		1716.52	0		1716.52	0		1716.52	0
			1717.52	0		1717.52	0		1717.52	0		1717.52	0
			1718.52	0		1718.52	0		1718.52	0		1718.52	0
			1719.52	0		1719.52	0		1719.52	0		1719.52	0
			1720.52	0		1720.52	0		1720.52	0		1720.52	0
			1721.52	0		1721.52	0		1721.52	0		1721.52	0
			1722.52	0		1722.52	0		1722.52	0		1722.52	0
			1723.52	0		1723.52	0		1723.52	0		1723.52	0
			1724.52	0		1724.52	0		1724.52	0		1724.52	0
			1725.52	0		1725.52	0		1725.52	0		1725.52	0
			1726.52	0		1726.52	0		1726.52	0		1726.52	0
			1727.52	0		1727.52	0		1727.52	0		1727.52	0
			1728.52	0		1728.52	0		1728.52	0		1728.52	0
			1729.52	0		1729.52	0		1729.52	0		1729.52	0
			1730.52	0		1730.52	0		1730.52	0		1730.52	0
			1731.52	0		1731.52	0		1731.52	0		1731.52	0
			1732.52	0		1732.52	0		1732.52	0		1732.52	0
			1733.52	0		1733.52	0		1733.52	0		1733.52	0
			1734.52	0		1734.52	0		1734.52	0		1734.52	0
			1735.52	0		1735.52	0		1735.52	0		1735.52	0
			1736.52	0		1736.52	0		1736.52	0		1736.52	0
			1737.52	0		1737.52	0		1737.52	0		1737.52	0
			1738.52	0		1738.52	0		1738.52	0		1738.52	0
			1739.52	0		1739.52	0		1739.52	0		1739.52	0
			1740.52	0		1740.52	0		1740.52	0		1740.52	0
			1741.52	0		1741.52	0		1741.52	0		1741.52	0
			1742.52	0		1742.52	0		1742.52	0		1742.52	0
			1743.52	0		1743.52	0		1743.52	0		1743.52	0
			1744.52	0		1744.52	0		1744.52	0		1744.52	0
			1745.52	0		1745.52	0		1745.52	0		1745.52	0
			1746.52	0		1746.52	0		1746.52	0		1746.52	0
			1747.52	0		1747.52	0		1747.52	0		1747.52	0
			1748.52	0		1748.52	0		1748.52	0		1748.52	0
			1749.52	0		1749.52	0		1749.52	0		1749.52	0
			1750.52	0		1750.52	0		1750.52	0		1750.52	0
			1751.52	0		1751.52	0		1751.52	0		1751.52	0
			1752.52	0		1752.52	0		1752.52	0		1752.52	0
			1753.52	0		1753.52	0		1753.52	0		1753.52	0
			1754.52	0		1754.52	0		1754.52	0		1754.52	0
			1755.52	0		1755.52	0		1755.52	0		1755.52	0
			1756.52	0		1756.52	0		1756.52	0		1756.52	0
			1757.52	0		1757.52	0		1757.52	0		1757.52	0
			1758.52	0		1758.52	0		1758.52	0		1758.52	0
			1759.52	0		1759.52	0		1759.52	0		1759.52	0
			1760.52	0		1760.52	0		1760.52	0		1760.52	0
			1761.52	0		1761.52	0		1761.52	0		1761.52	0
			1762.52	0		1762.52	0		1762.52	0		1762.52	0
			1763.52	0		1763.52	0		1763.52	0		1763.52	0
			1764.52	0		1764.52	0		1764.52	0		1764.52	0
			1765.52	0		1765.52	0		1765.52	0		1765.52	0
			1766.52	0		1766.52	0		1766.52	0		1766.52	0
			1767.52	0		1767.52	0		1767.52	0		1767.52	0
			1768.52	0		1768.52	0		1768.52	0		1768.52	0
			1769.52	0		1769.52	0		1769.52	0		1769.52	0
			1770.52	0		1770.52	0		1770.52	0		1770.52	0
			1771.52	0		1771.52	0		1771.52	0		1771.52	0
			1772.52	0		1772.52	0		1772.52	0		1772.52	0
			1773.52	0		1773.52	0		1773.52	0		1773.52	0
			1774.52	0		1774.52	0		1774.52	0		1774.52	0
			1775.52	0		1775.52	0		1775.52	0		1775.52	0
			1776.52	0		1776.52	0		1776.52	0		1776.52	0
			1777.52	0		1777.52	0		1777.52	0		1777.52	0
			1778.52	0		1778.52	0		1778.52	0		1778.52	0
			1779.52	0		1779.52	0		1779.52	0		1779.52	0
			1780.52	0		1780.52	0		1780.52	0		1780.52	0
			1781.52	0		1781.52	0		1781.52	0		1781.52	0
			1782.52	0		1782.52	0		1782.52	0		1782.52	0
			1783.52	0		1783.52	0		1783.52	0		1783.52	0
			1784.52	0		1784.52	0		1784.52	0		1784.52	0
			1785.52	0		1785.52	0		1785.52	0		1785.52	0
			1786.52	0		1786.52	0		1786.52	0		1786.52	0
			1787.52	0		1787.52	0		1787.52	0		1787.52	0
			1788.52	0		1788.52	0		1788.52	0		1788.52	0
			1789.52	0		1789.52	0		1789.52	0		1789.52	0
			1790.52	0		1790.52	0		1790.52	0		1790.52	0
			1791.52	0		1791.52	0		1791.52	0		1791.52	0
			1792.52	0		1792.52	0		1792.52	0		1792.52	0
			1793.52	0		1793.52	0		1793.52	0		1793.52	0
			1794.52	0		1794.52	0		1794.52	0		1794.52	0
			1795.52	0		1795.52	0		1795.52	0		1795.52	0
			1796.52	0		1796.52	0		1796.52	0		1796.52	0
			1797.52	0		1797.52	0		1797.52	0		1797.52	0
			1798.52	0		1798.52	0		1798.52	0		1798.52	0
			1799.52	0		1799.52	0		1799.52	0		1799.52	0
			1800.52	0		1800.52	0		1800.52	0		1800.52	0
			1801.52	0		1801.52	0		1801.52	0		1801.52	0
			1802.52	0		1802.52	0		1802.52	0		1802.52	0
			1803.52	0		1803.52	0		1803.52	0		1803.52	0
			1804.52	0		1804.52	0		1804.52	0		1804.52	0
			1805.52	0		1805.52	0		1805.52	0		1805.52	0
			1806.52	0		1806.52	0		1806.52	0		1806.52	0
			1807.52	0		1807.52	0		1807.52	0		1807.52	0
			1808.52	0		1808.52	0		1808.52	0		1808.52	0
			1809.52	0		1809.52	0		1809.52	0		1809.52	0
			1810.52	0		1810.52	0		1810.52	0		1810.52	0
			1811.52	0		1811.52	0		1811.52	0		1811.52	0
			1812.52	0		1812.52	0		1812.52	0		1812.52	0
			1813.52	0		1813.52	0		1813.52	0		1813.52	0
			1814.52	0		1814.52	0		1814.52	0		1814.52	0
			1815.52	0		1815.52	0		1815.52	0		1815.52	0
			1816.52	0		1816.52	0		1816.52	0		1816.52	0
			1817.52	0		1817.52	0		1817.52	0		1817.52	0
			1818.52	0		1818.52	0		1818.52	0		1818.52	0
			1819.52	0		1819.52	0		1819.52	0		1819.52	0
			1820.52	0		1820.52	0		1820.52	0		1820.52	0
			1821.52	0		1821.52	0		1821.52	0		1821.52	0
			1822.52	0		1822.52	0		1822.52	0		1822.52	0
			1823.52	0		1823.52	0		1823.52	0		1823.52	0
			1824.52	0		1824.52	0		1824.52	0		1824.52	0
			1825.52	0		1825.52	0		1825.52	0		1825.52	0
			1826.52	0		1826.52	0		1826.52	0		1826.52	0
			1827.52	0.0001		1827.52	0		1827.52	0		1827.52	0
			1828.52	0.0001		1828.52	0		1828.52	0		1828.52	0
			1829.52	0.0002		1829.52	0		1829.52	0		1829.52	0
			1830.52	0.0004		1830.52	0		1830.52	0		1830.52	0
			1831.52	0.0005		1831.52	0		1831.52	0		1831.52	0
			1832.52	0.0008		1832.52	0		1832.52	0		1832.52	0
			1833.52	0.0011		1833.52	0		1833.52	0		1833.52	0
			1834.52	0.0014		1834.52	0		1834.52	0		1834.52	0
			1835.52	0.0018		1835.52	0		1835.52	0		1835.52	0
			1836.52	0.0022		1836.52	0		1836.52	0		1836.52	0
			1837.52	0.0026		1837.52	0		1837.52	0		1837.52	0
			1838.52	0.003		1838.52	0		1838.52	0		1838.52	0
			1839.52	0.0033		1839.52	0		1839.52	0		1839.52	0
			1840.52	0.0034		1840.52	0		1840.52	0		1840.52	0
			1841.52	0.0034		1841.52	0		1841.52	0		1841.52	0
			1842.52	0.0033		1842.52	0		1842.52	0		1842.52	0
			1843.52	0.0031		1843.52	0		1843.52	0		1843.52	0
			1844.52	0.0028		1844.52	0		1844.52	0		1844.52	0
			1845.52	0.0024		1845.52	0		1845.52	0		1845.52	0
			1846.52	0.002		1846.52	0		1846.52	0		1846.52	0
			1847.52	0.0016		1847.52	0		1847.52	0		1847.52	0
			1848.52	0.0012		1848.52	0		1848.52	0		1848.52	0
			1849.52	0.0009		1849.52	0		1849.52	0		1849.52	0
			1850.52	0.0006		1850.52	0		1850.52	0		1850.52	0
			1851.52	0.0004		1851.52	0		1851.52	0		1851.52	0
			1852.52	0.0003		1852.52	0		1852.52	0		1852.52	0
			1853.52	0.0002		1853.52	0		1853.52	0		1853.52	0
			1854.52	0.0001		1854.52	0		1854.52	0		1854.52	0
			1855.52	0.0001		1855.52	0		1855.52	0		1855.52	0
			1856.52	0		1856.52	0		1856.52	0		1856.52	0
			1857.52	0		1857.52	0		1857.52	0		1857.52	0
			1858.52	0		1858.52	0		1858.52	0		1858.52	0
			1859.52	0		1859.52	0		1859.52	0		1859.52	0
			1860.52	0		1860.52	0		1860.52	0		1860.52	0
			1861.52	0		1861.52	0		1861.52	0		1861.52	0
			1862.52	0		1862.52	0		1862.52	0		1862.52	0
			1863.52	0		1863.52	0		1863.52	0		1863.52	0
			1864.52	0		1864.52	0		1864.52	0		1864.52	0
			1865.52	0		1865.52	0		1865.52	0		1865.52	0
			1866.52	0		1866.52	0		1866.52	0		1866.52	0
			1867.52	0		1867.52	0		1867.52	0		1867.52	0
			1868.52	0		1868.52	0		1868.52	0		1868.52	0
			1869.52	0		1869.52	0		1869.52	0		1869.52	0
			1870.52	0		1870.52	0		1870.52	0		1870.52	0
			1871.52	0		1871.52	0		1871.52	0		1871.52	0
			1872.52	0		1872.52	0		1872.52	0		1872.52	0
			1873.52	0		1873.52	0		1873.52	0		1873.52	0
			1874.52	0		1874.52	0		1874.52	0		1874.52	0
			1875.52	0		1875.52	0		1875.52	0		1875.52	0
			1876.52	0		1876.52	0		1876.52	0		1876.52	0
			1877.52	0		1877.52	0		1877.52	0		1877.52	0
			1878.52	0		1878.52	0		1878.52	0		1878.52	0
			1879.52	0		1879.52	0		1879.52	0		1879.52	0
			1880.52	0		1880.52	0		1880.52	0		1880.52	0
			1881.52	0		1881.52	0		1881.52	0		1881.52	0
			1882.52	0		1882.52	0		1882.52	0		1882.52	0
			1883.52	0		1883.52	0		1883.52	0		1883.52	0
			1884.52	0		1884.52	0		1884.52	0		1884.52	0
			1885.52	0		1885.52	0		1885.52	0		1885.52	0
			1886.52	0		1886.52	0		1886.52	0		1886.52	0
			1887.52	0		1887.52	0		1887.52	0		1887.52	0
			1888.52	0		1888.52	0		1888.52	0		1888.52	0
			1889.52	0		1889.52	0		1889.52	0		1889.52	0
			1890.52	0		1890.52	0		1890.52	0		1890.52	0
			1891.52	0		1891.52	0		1891.52	0		1891.52	0
			1892.52	0		1892.52	0		1892.52	0		1892.52	0
			1893.52	0		1893.52	0		1893.52	0		1893.52	0
			1894.52	0		1894.52	0		1894.52	0		1894.52	0
			1895.52	0		1895.52	0		1895.52	0		1895.52	0
			1896.52	0		1896.52	0		1896.52	0		1896.52	0
			1897.52	0		1897.52	0		1897.52	0		1897.52	0
			1898.52	0		1898.52	0		1898.52	0		1898.52	0
			1899.52	0		1899.52	0		1899.52	0		1899.52	0
			1900.52	0		1900.52	0		1900.52	0		1900.52	0
			1901.52	0		1901.52	0		1901.52	0		1901.52	0
			1902.52	0		1902.52	0		1902.52	0		1902.52	0
			1903.52	0		1903.52	0		1903.52	0		1903.52	0
			1904.52	0		1904.52	0		1904.52	0		1904.52	0
			1905.52	0		1905.52	0		1905.52	0		1905.52	0
			1906.52	0		1906.52	0		1906.52	0		1906.52	0
			1907.52	0		1907.52	0		1907.52	0		1907.52	0
			1908.52	0		1908.52	0		1908.52	0		1908.52	0
			1909.52	0		1909.52	0		1909.52	0		1909.52	0
			1910.52	0		1910.52	0		1910.52	0		1910.52	0
			1911.52	0		1911.52	0		1911.52	0		1911.52	0
			1912.52	0		1912.52	0		1912.52	0		1912.52	0
			1913.52	0		1913.52	0		1913.52	0		1913.52	0
			1914.52	0		1914.52	0		1914.52	0		1914.52	0
			1915.52	0		1915.52	0		1915.52	0		1915.52	0
			1916.52	0		1916.52	0		1916.52	0		1916.52	0
			1917.52	0		1917.52	0		1917.52	0		1917.52	0
			1918.52	0		1918.52	0		1918.52	0		1918.52	0
			1919.52	0		1919.52	0		1919.52	0		1919.52	0
			1920.52	0		1920.52	0		1920.52	0		1920.52	0
			1921.52	0		1921.52	0		1921.52	0		1921.52	0
			1922.52	0		1922.52	0		1922.52	0		1922.52	0
			1923.52	0		1923.52	0		1923.52	0		1923.52	0
			1924.52	0		1924.52	0		1924.52	0		1924.52	0
			1925.52	0		1925.52	0		1925.52	0		1925.52	0
			1926.52	0		1926.52	0		1926.52	0		1926.52	0
			1927.52	0		1927.52	0		1927.52	0		1927.52	0
			1928.52	0		1928.52	0		1928.52	0		1928.52	0
			1929.52	0		1929.52	0		1929.52	0		1929.52	0
			1930.52	0		1930.52	0		1930.52	0		1930.52	0
			1931.52	0		1931.52	0		1931.52	0		1931.52	0
			1932.52	0		1932.52	0		1932.52	0		1932.52	0
			1933.52	0		1933.52	0		1933.52	0		1933.52	0
			1934.52	0		1934.52	0		1934.52	0		1934.52	0
			1935.52	0		1935.52	0		1935.52	0		1935.52	0
			1936.52	0		1936.52	0		1936.52	0		1936.52	0
			1937.52	0		1937.52	0		1937.52	0		1937.52	0
			1938.52	0		1938.52	0		1938.52	0		1938.52	0
			1939.52	0		1939.52	0		1939.52	0		1939.52	0
			1940.52	0		1940.52	0		1940.52	0		1940.52	0
			1941.52	0		1941.52	0		1941.52	0		1941.52	0
			1942.52	0		1942.52	0		1942.52	0		1942.52	0
			1943.52	0		1943.52	0		1943.52	0		1943.52	0
			1944.52	0		1944.52	0		1944.52	0		1944.52	0
			1945.52	0		1945.52	0		1945.52	0		1945.52	0
			1946.52	0		1946.52	0		1946.52	0		1946.52	0
			1947.52	0		1947.52	0		1947.52	0		1947.52	0
			1948.52	0		1948.52	0		1948.52	0		1948.52	0
			1949.52	0		1949.52	0		1949.52	0		1949.52	0
			1950.52	0		1950.52	0		1950.52	0		1950.52	0
			1951.52	0		1951.52	0		1951.52	0		1951.52	0
			1952.52	0		1952.52	0		1952.52	0		1952.52	0
			1953.52	0		1953.52	0		1953.52	0		1953.52	0
			1954.52	0		1954.52	0		1954.52	0		1954.52	0
			1955.52	0		1955.52	0		1955.52	0		1955.52	0
			1956.52	0		1956.52	0		1956.52	0		1956.52	0
			1957.52	0		1957.52	0		1957.52	0		1957.52	0
			1958.52	0		1958.52	0		1958.52	0		1958.52	0
			1959.52	0		1959.52	0		1959.52	0		1959.52	0
			1960.52	0		1960.52	0		1960.52	0		1960.52	0
			1961.52	0		1961.52	0		1961.52	0		1961.52	0
			1962.52	0		1962.52	0		1962.52	0		1962.52	0
			1963.52	0		1963.52	0		1963.52	0		1963.52	0
			1964.52	0		1964.52	0		1964.52	0		1964.52	0
			1965.52	0		1965.52	0		1965.52	0		1965.52	0
			1966.52	0		1966.52	0		1966.52	0		1966.52	0
			1967.52	0		1967.52	0		1967.52	0		1967.52	0
			1968.52	0		1968.52	0		1968.52	0		1968.52	0
			1969.52	0		1969.52	0		1969.52	0		1969.52	0
			1970.52	0		1970.52	0		1970.52	0		1970.52	0
			1971.52	0		1971.52	0		1971.52	0		1971.52	0
			1972.52	0		1972.52	0		1972.52	0		1972.52	0
			1973.52	0		1973.52	0		1973.52	0		1973.52	0
			1974.52	0		1974.52	0		1974.52	0		1974.52	0
			1975.52	0		1975.52	0		1975.52	0		1975.52	0
			1976.52	0		1976.52	0		1976.52	0		1976.52	0
			1977.52	0		1977.52	0		1977.52	0		1977.52	0
			1978.52	0		1978.52	0		1978.52	0		1978.52	0
			1979.52	0		1979.52	0		1979.52	0		1979.52	0
			1980.52	0		1980.52	0		1980.52	0		1980.52	0
			1981.52	0		1981.52	0		1981.52	0		1981.52	0
			1982.52	0		1982.52	0		1982.52	0		1982.52	0
			1983.52	0		1983.52	0		1983.52	0		1983.52	0
			1984.52	0		1984.52	0		1984.52	0		1984.52	0
			1985.52	0		1985.52	0		1985.52	0		1985.52	0
			1986.52	0		1986.52	0		1986.52	0		1986.52	0
			1987.52	0		1987.52	0		1987.52	0		1987.52	0
			1988.52	0		1988.52	0		1988.52	0		1988.52	0
			1989.52	0		1989.52	0		1989.52	0		1989.52	0
			1990.52	0		1990.52	0		1990.52	0		1990.52	0
			1991.52	0		1991.52	0		1991.52	0		1991.52	0
			1992.52	0		1992.52	0		1992.52	0		1992.52	0
			1993.52	0.0001		1993.52	0		1993.52	0		1993.52	0
			1994.52	0.0001		1994.52	0		1994.52	0		1994.52	0
			1995.52	0.0002		1995.52	0		1995.52	0		1995.52	0
			1996.52	0.0004		1996.52	0		1996.52	0		1996.52	0
			1997.52	0.0005		1997.52	0		1997.52	0		1997.52	0
			1998.52	0.0008		1998.52	0		1998.52	0		1998.52	0
			1999.52	0.0011		1999.52	0		1999.52	0		1999.52	0
			2000.52	0.0014		2000.52	0		2000.52	0		2000.52	0
