# Supplementary material for: Gasdermin D cysteine residues synergistically control its palmitoylation-mediated membrane targeting and assembly
Source: EMBO J. 2024 Aug 14;43(19):4274–97. doi: 10.1038/s44318-024-00190-6 (PMC11445239; doi:10.1038/s44318-024-00190-6)
Supplement: Supplementary file 4 — Source data Fig. 1 [file 44318_2024_190_MOESM4_ESM.zip › Figure 1/1G/1G-stoichiometry distribution-20nM.xlsx]

## Sheet: 1G
	Numerical data: image quantif. 1G
			Data were replotted from SAS results. Frequency values were multiplied by 10.
			Pdf			Gaussian1			Gaussian2			Gaussian3			Gaussian4			Gaussian5			Gaussian6			Gaussian7			Gaussian8			Gaussian9
			Intensity (photons)	Frequency		Intensity (photons)	Frequency		Intensity (photons)	Frequency		Intensity (photons)	Frequency		Intensity (photons)	Frequency		Intensity (photons)	Frequency		Intensity (photons)	Frequency		Intensity (photons)	Frequency		Intensity (photons)	Frequency		Intensity (photons)	Frequency
			102.83	0.0024		102.83	0.0079		102.83	0.0041		102.83	0		102.83	0		102.83	0		102.83	0		102.83	0		102.83	0		102.83	0
			103.83	0.0027		103.83	0.008		103.83	0.0044		103.83	0		103.83	0		103.83	0		103.83	0		103.83	0		103.83	0		103.83	0
			104.83	0.003		104.83	0.0081		104.83	0.0046		104.83	0		104.83	0		104.83	0		104.83	0		104.83	0		104.83	0		104.83	0
			105.83	0.0032		105.83	0.0081		105.83	0.0049		105.83	0		105.83	0		105.83	0		105.83	0		105.83	0		105.83	0		105.83	0
			106.83	0.0035		106.83	0.0082		106.83	0.0052		106.83	0		106.83	0		106.83	0		106.83	0		106.83	0		106.83	0		106.83	0
			107.83	0.0037		107.83	0.0083		107.83	0.0055		107.83	0		107.83	0		107.83	0		107.83	0		107.83	0		107.83	0		107.83	0
			108.83	0.0039		108.83	0.0083		108.83	0.0059		108.83	0		108.83	0		108.83	0		108.83	0		108.83	0		108.83	0		108.83	0
			109.83	0.0041		109.83	0.0083		109.83	0.0062		109.83	0		109.83	0		109.83	0		109.83	0		109.83	0		109.83	0		109.83	0
			110.83	0.0042		110.83	0.0084		110.83	0.0066		110.83	0		110.83	0		110.83	0		110.83	0		110.83	0		110.83	0		110.83	0
			111.83	0.0044		111.83	0.0084		111.83	0.007		111.83	0		111.83	0		111.83	0		111.83	0		111.83	0		111.83	0		111.83	0
			112.83	0.0046		112.83	0.0084		112.83	0.0074		112.83	0		112.83	0		112.83	0		112.83	0		112.83	0		112.83	0		112.83	0
			113.83	0.0049		113.83	0.0084		113.83	0.0078		113.83	0		113.83	0		113.83	0		113.83	0		113.83	0		113.83	0		113.83	0
			114.83	0.0053		114.83	0.0084		114.83	0.0082		114.83	0		114.83	0		114.83	0		114.83	0		114.83	0		114.83	0		114.83	0
			115.83	0.0057		115.83	0.0084		115.83	0.0087		115.83	0		115.83	0		115.83	0		115.83	0		115.83	0		115.83	0		115.83	0
			116.83	0.0063		116.83	0.0084		116.83	0.0092		116.83	0		116.83	0		116.83	0		116.83	0		116.83	0		116.83	0		116.83	0
			117.83	0.007		117.83	0.0084		117.83	0.0097		117.83	0.0001		117.83	0		117.83	0		117.83	0		117.83	0		117.83	0		117.83	0
			118.83	0.0078		118.83	0.0083		118.83	0.0102		118.83	0.0001		118.83	0		118.83	0		118.83	0		118.83	0		118.83	0		118.83	0
			119.83	0.0086		119.83	0.0083		119.83	0.0108		119.83	0.0001		119.83	0		119.83	0		119.83	0		119.83	0		119.83	0		119.83	0
			120.83	0.0095		120.83	0.0082		120.83	0.0114		120.83	0.0001		120.83	0		120.83	0		120.83	0		120.83	0		120.83	0		120.83	0
			121.83	0.0103		121.83	0.0082		121.83	0.012		121.83	0.0001		121.83	0		121.83	0		121.83	0		121.83	0		121.83	0		121.83	0
			122.83	0.0111		122.83	0.0081		122.83	0.0126		122.83	0.0001		122.83	0		122.83	0		122.83	0		122.83	0		122.83	0		122.83	0
			123.83	0.0118		123.83	0.008		123.83	0.0133		123.83	0.0001		123.83	0		123.83	0		123.83	0		123.83	0		123.83	0		123.83	0
			124.83	0.0125		124.83	0.008		124.83	0.014		124.83	0.0001		124.83	0		124.83	0		124.83	0		124.83	0		124.83	0		124.83	0
			125.83	0.0131		125.83	0.0079		125.83	0.0147		125.83	0.0001		125.83	0		125.83	0		125.83	0		125.83	0		125.83	0		125.83	0
			126.83	0.0137		126.83	0.0078		126.83	0.0154		126.83	0.0001		126.83	0		126.83	0		126.83	0		126.83	0		126.83	0		126.83	0
			127.83	0.0143		127.83	0.0077		127.83	0.0162		127.83	0.0001		127.83	0		127.83	0		127.83	0		127.83	0		127.83	0		127.83	0
			128.83	0.0149		128.83	0.0076		128.83	0.017		128.83	0.0001		128.83	0		128.83	0		128.83	0		128.83	0		128.83	0		128.83	0
			129.83	0.0155		129.83	0.0075		129.83	0.0178		129.83	0.0001		129.83	0		129.83	0		129.83	0		129.83	0		129.83	0		129.83	0
			130.83	0.0162		130.83	0.0073		130.83	0.0187		130.83	0.0001		130.83	0		130.83	0		130.83	0		130.83	0		130.83	0		130.83	0
			131.83	0.0169		131.83	0.0072		131.83	0.0196		131.83	0.0001		131.83	0		131.83	0		131.83	0		131.83	0		131.83	0		131.83	0
			132.83	0.0176		132.83	0.0071		132.83	0.0205		132.83	0.0002		132.83	0		132.83	0		132.83	0		132.83	0		132.83	0		132.83	0
			133.83	0.0183		133.83	0.007		133.83	0.0215		133.83	0.0002		133.83	0		133.83	0		133.83	0		133.83	0		133.83	0		133.83	0
			134.83	0.019		134.83	0.0068		134.83	0.0225		134.83	0.0002		134.83	0		134.83	0		134.83	0		134.83	0		134.83	0		134.83	0
			135.83	0.0197		135.83	0.0067		135.83	0.0236		135.83	0.0002		135.83	0		135.83	0		135.83	0		135.83	0		135.83	0		135.83	0
			136.83	0.0205		136.83	0.0065		136.83	0.0246		136.83	0.0002		136.83	0		136.83	0		136.83	0		136.83	0		136.83	0		136.83	0
			137.83	0.0212		137.83	0.0064		137.83	0.0257		137.83	0.0002		137.83	0		137.83	0		137.83	0		137.83	0		137.83	0		137.83	0
			138.83	0.0221		138.83	0.0062		138.83	0.0269		138.83	0.0002		138.83	0		138.83	0		138.83	0		138.83	0		138.83	0		138.83	0
			139.83	0.0231		139.83	0.0061		139.83	0.0281		139.83	0.0002		139.83	0		139.83	0		139.83	0		139.83	0		139.83	0		139.83	0
			140.83	0.0242		140.83	0.0059		140.83	0.0293		140.83	0.0003		140.83	0		140.83	0		140.83	0		140.83	0		140.83	0		140.83	0
			141.83	0.0255		141.83	0.0058		141.83	0.0306		141.83	0.0003		141.83	0		141.83	0		141.83	0		141.83	0		141.83	0		141.83	0
			142.83	0.027		142.83	0.0056		142.83	0.0319		142.83	0.0003		142.83	0		142.83	0		142.83	0		142.83	0		142.83	0		142.83	0
			143.83	0.0288		143.83	0.0055		143.83	0.0332		143.83	0.0003		143.83	0		143.83	0		143.83	0		143.83	0		143.83	0		143.83	0
			144.83	0.0307		144.83	0.0053		144.83	0.0346		144.83	0.0003		144.83	0		144.83	0		144.83	0		144.83	0		144.83	0		144.83	0
			145.83	0.0328		145.83	0.0052		145.83	0.036		145.83	0.0004		145.83	0		145.83	0		145.83	0		145.83	0		145.83	0		145.83	0
			146.83	0.0352		146.83	0.005		146.83	0.0375		146.83	0.0004		146.83	0		146.83	0		146.83	0		146.83	0		146.83	0		146.83	0
			147.83	0.0377		147.83	0.0048		147.83	0.039		147.83	0.0004		147.83	0		147.83	0		147.83	0		147.83	0		147.83	0		147.83	0
			148.83	0.0404		148.83	0.0047		148.83	0.0405		148.83	0.0004		148.83	0		148.83	0		148.83	0		148.83	0		148.83	0		148.83	0
			149.83	0.0432		149.83	0.0045		149.83	0.0421		149.83	0.0005		149.83	0		149.83	0		149.83	0		149.83	0		149.83	0		149.83	0
			150.83	0.0462		150.83	0.0044		150.83	0.0437		150.83	0.0005		150.83	0		150.83	0		150.83	0		150.83	0		150.83	0		150.83	0
			151.83	0.0492		151.83	0.0042		151.83	0.0454		151.83	0.0005		151.83	0		151.83	0		151.83	0		151.83	0		151.83	0		151.83	0
			152.83	0.0524		152.83	0.0041		152.83	0.0471		152.83	0.0005		152.83	0		152.83	0		152.83	0		152.83	0		152.83	0		152.83	0
			153.83	0.0557		153.83	0.0039		153.83	0.0488		153.83	0.0006		153.83	0		153.83	0		153.83	0		153.83	0		153.83	0		153.83	0
			154.83	0.0589		154.83	0.0038		154.83	0.0506		154.83	0.0006		154.83	0		154.83	0		154.83	0		154.83	0		154.83	0		154.83	0
			155.83	0.0621		155.83	0.0036		155.83	0.0524		155.83	0.0007		155.83	0		155.83	0		155.83	0		155.83	0		155.83	0		155.83	0
			156.83	0.0652		156.83	0.0035		156.83	0.0543		156.83	0.0007		156.83	0		156.83	0		156.83	0		156.83	0		156.83	0		156.83	0
			157.83	0.0682		157.83	0.0033		157.83	0.0562		157.83	0.0007		157.83	0		157.83	0		157.83	0		157.83	0		157.83	0		157.83	0
			158.83	0.0709		158.83	0.0032		158.83	0.0581		158.83	0.0008		158.83	0		158.83	0		158.83	0		158.83	0		158.83	0		158.83	0
			159.83	0.0734		159.83	0.003		159.83	0.0601		159.83	0.0008		159.83	0		159.83	0		159.83	0		159.83	0		159.83	0		159.83	0
			160.83	0.0757		160.83	0.0029		160.83	0.0621		160.83	0.0009		160.83	0		160.83	0		160.83	0		160.83	0		160.83	0		160.83	0
			161.83	0.0778		161.83	0.0028		161.83	0.0642		161.83	0.0009		161.83	0		161.83	0		161.83	0		161.83	0		161.83	0		161.83	0
			162.83	0.08		162.83	0.0026		162.83	0.0663		162.83	0.001		162.83	0		162.83	0		162.83	0		162.83	0		162.83	0		162.83	0
			163.83	0.0823		163.83	0.0025		163.83	0.0684		163.83	0.0011		163.83	0		163.83	0		163.83	0		163.83	0		163.83	0		163.83	0
			164.83	0.0849		164.83	0.0024		164.83	0.0706		164.83	0.0011		164.83	0		164.83	0		164.83	0		164.83	0		164.83	0		164.83	0
			165.83	0.0878		165.83	0.0023		165.83	0.0727		165.83	0.0012		165.83	0		165.83	0		165.83	0		165.83	0		165.83	0		165.83	0
			166.83	0.0913		166.83	0.0022		166.83	0.075		166.83	0.0013		166.83	0		166.83	0		166.83	0		166.83	0		166.83	0		166.83	0
			167.83	0.0952		167.83	0.0021		167.83	0.0772		167.83	0.0013		167.83	0		167.83	0		167.83	0		167.83	0		167.83	0		167.83	0
			168.83	0.0995		168.83	0.002		168.83	0.0795		168.83	0.0014		168.83	0		168.83	0		168.83	0		168.83	0		168.83	0		168.83	0
			169.83	0.1042		169.83	0.0019		169.83	0.0818		169.83	0.0015		169.83	0		169.83	0		169.83	0		169.83	0		169.83	0		169.83	0
			170.83	0.109		170.83	0.0018		170.83	0.0841		170.83	0.0016		170.83	0		170.83	0		170.83	0		170.83	0		170.83	0		170.83	0
			171.83	0.1138		171.83	0.0017		171.83	0.0865		171.83	0.0017		171.83	0		171.83	0		171.83	0		171.83	0		171.83	0		171.83	0
			172.83	0.1184		172.83	0.0016		172.83	0.0889		172.83	0.0018		172.83	0		172.83	0		172.83	0		172.83	0		172.83	0		172.83	0
			173.83	0.1225		173.83	0.0015		173.83	0.0913		173.83	0.0019		173.83	0		173.83	0		173.83	0		173.83	0		173.83	0		173.83	0
			174.83	0.1261		174.83	0.0014		174.83	0.0937		174.83	0.002		174.83	0		174.83	0		174.83	0		174.83	0		174.83	0		174.83	0
			175.83	0.129		175.83	0.0013		175.83	0.0961		175.83	0.0021		175.83	0		175.83	0		175.83	0		175.83	0		175.83	0		175.83	0
			176.83	0.1312		176.83	0.0012		176.83	0.0986		176.83	0.0022		176.83	0		176.83	0		176.83	0		176.83	0		176.83	0		176.83	0
			177.83	0.1328		177.83	0.0012		177.83	0.101		177.83	0.0023		177.83	0		177.83	0		177.83	0		177.83	0		177.83	0		177.83	0
			178.83	0.134		178.83	0.0011		178.83	0.1035		178.83	0.0024		178.83	0		178.83	0		178.83	0		178.83	0		178.83	0		178.83	0
			179.83	0.1348		179.83	0.001		179.83	0.106		179.83	0.0026		179.83	0		179.83	0		179.83	0		179.83	0		179.83	0		179.83	0
			180.83	0.1354		180.83	0.001		180.83	0.1085		180.83	0.0027		180.83	0		180.83	0		180.83	0		180.83	0		180.83	0		180.83	0
			181.83	0.136		181.83	0.0009		181.83	0.111		181.83	0.0028		181.83	0		181.83	0		181.83	0		181.83	0		181.83	0		181.83	0
			182.83	0.1366		182.83	0.0008		182.83	0.1135		182.83	0.003		182.83	0		182.83	0		182.83	0		182.83	0		182.83	0		182.83	0
			183.83	0.1374		183.83	0.0008		183.83	0.116		183.83	0.0032		183.83	0		183.83	0		183.83	0		183.83	0		183.83	0		183.83	0
			184.83	0.1384		184.83	0.0007		184.83	0.1185		184.83	0.0033		184.83	0		184.83	0		184.83	0		184.83	0		184.83	0		184.83	0
			185.83	0.1395		185.83	0.0007		185.83	0.121		185.83	0.0035		185.83	0		185.83	0		185.83	0		185.83	0		185.83	0		185.83	0
			186.83	0.1406		186.83	0.0006		186.83	0.1234		186.83	0.0037		186.83	0		186.83	0		186.83	0		186.83	0		186.83	0		186.83	0
			187.83	0.1418		187.83	0.0006		187.83	0.1259		187.83	0.0039		187.83	0		187.83	0		187.83	0		187.83	0		187.83	0		187.83	0
			188.83	0.1429		188.83	0.0006		188.83	0.1284		188.83	0.0041		188.83	0		188.83	0		188.83	0		188.83	0		188.83	0		188.83	0
			189.83	0.1441		189.83	0.0005		189.83	0.1308		189.83	0.0043		189.83	0		189.83	0		189.83	0		189.83	0		189.83	0		189.83	0
			190.83	0.1455		190.83	0.0005		190.83	0.1333		190.83	0.0045		190.83	0		190.83	0		190.83	0		190.83	0		190.83	0		190.83	0
			191.83	0.147		191.83	0.0004		191.83	0.1357		191.83	0.0047		191.83	0		191.83	0		191.83	0		191.83	0		191.83	0		191.83	0
			192.83	0.1489		192.83	0.0004		192.83	0.138		192.83	0.0049		192.83	0		192.83	0		192.83	0		192.83	0		192.83	0		192.83	0
			193.83	0.1511		193.83	0.0004		193.83	0.1404		193.83	0.0052		193.83	0		193.83	0		193.83	0		193.83	0		193.83	0		193.83	0
			194.83	0.1538		194.83	0.0004		194.83	0.1427		194.83	0.0054		194.83	0		194.83	0		194.83	0		194.83	0		194.83	0		194.83	0
			195.83	0.1569		195.83	0.0003		195.83	0.145		195.83	0.0057		195.83	0		195.83	0		195.83	0		195.83	0		195.83	0		195.83	0
			196.83	0.1603		196.83	0.0003		196.83	0.1473		196.83	0.006		196.83	0		196.83	0		196.83	0		196.83	0		196.83	0		196.83	0
			197.83	0.164		197.83	0.0003		197.83	0.1495		197.83	0.0063		197.83	0		197.83	0		197.83	0		197.83	0		197.83	0		197.83	0
			198.83	0.1678		198.83	0.0003		198.83	0.1517		198.83	0.0066		198.83	0		198.83	0		198.83	0		198.83	0		198.83	0		198.83	0
			199.83	0.1716		199.83	0.0002		199.83	0.1538		199.83	0.0069		199.83	0		199.83	0		199.83	0		199.83	0		199.83	0		199.83	0
			200.83	0.1753		200.83	0.0002		200.83	0.1559		200.83	0.0072		200.83	0		200.83	0		200.83	0		200.83	0		200.83	0		200.83	0
			201.83	0.179		201.83	0.0002		201.83	0.158		201.83	0.0075		201.83	0		201.83	0		201.83	0		201.83	0		201.83	0		201.83	0
			202.83	0.1826		202.83	0.0002		202.83	0.16		202.83	0.0079		202.83	0.0001		202.83	0		202.83	0		202.83	0		202.83	0		202.83	0
			203.83	0.1861		203.83	0.0002		203.83	0.1619		203.83	0.0082		203.83	0.0001		203.83	0		203.83	0		203.83	0		203.83	0		203.83	0
			204.83	0.1896		204.83	0.0002		204.83	0.1638		204.83	0.0086		204.83	0.0001		204.83	0		204.83	0		204.83	0		204.83	0		204.83	0
			205.83	0.193		205.83	0.0001		205.83	0.1656		205.83	0.009		205.83	0.0001		205.83	0		205.83	0		205.83	0		205.83	0		205.83	0
			206.83	0.1962		206.83	0.0001		206.83	0.1674		206.83	0.0094		206.83	0.0001		206.83	0		206.83	0		206.83	0		206.83	0		206.83	0
			207.83	0.1994		207.83	0.0001		207.83	0.1691		207.83	0.0098		207.83	0.0001		207.83	0		207.83	0		207.83	0		207.83	0		207.83	0
			208.83	0.2023		208.83	0.0001		208.83	0.1707		208.83	0.0103		208.83	0.0001		208.83	0		208.83	0		208.83	0		208.83	0		208.83	0
			209.83	0.205		209.83	0.0001		209.83	0.1723		209.83	0.0107		209.83	0.0001		209.83	0		209.83	0		209.83	0		209.83	0		209.83	0
			210.83	0.2073		210.83	0.0001		210.83	0.1738		210.83	0.0112		210.83	0.0001		210.83	0		210.83	0		210.83	0		210.83	0		210.83	0
			211.83	0.2093		211.83	0.0001		211.83	0.1752		211.83	0.0117		211.83	0.0001		211.83	0		211.83	0		211.83	0		211.83	0		211.83	0
			212.83	0.2107		212.83	0.0001		212.83	0.1766		212.83	0.0122		212.83	0.0001		212.83	0		212.83	0		212.83	0		212.83	0		212.83	0
			213.83	0.2116		213.83	0.0001		213.83	0.1778		213.83	0.0127		213.83	0.0001		213.83	0		213.83	0		213.83	0		213.83	0		213.83	0
			214.83	0.2119		214.83	0.0001		214.83	0.179		214.83	0.0132		214.83	0.0001		214.83	0		214.83	0		214.83	0		214.83	0		214.83	0
			215.83	0.2117		215.83	0.0001		215.83	0.1802		215.83	0.0138		215.83	0.0001		215.83	0		215.83	0		215.83	0		215.83	0		215.83	0
			216.83	0.2109		216.83	0		216.83	0.1812		216.83	0.0144		216.83	0.0001		216.83	0		216.83	0		216.83	0		216.83	0		216.83	0
			217.83	0.2097		217.83	0		217.83	0.1821		217.83	0.015		217.83	0.0001		217.83	0		217.83	0		217.83	0		217.83	0		217.83	0
			218.83	0.2082		218.83	0		218.83	0.183		218.83	0.0156		218.83	0.0001		218.83	0		218.83	0		218.83	0		218.83	0		218.83	0
			219.83	0.2064		219.83	0		219.83	0.1838		219.83	0.0162		219.83	0.0001		219.83	0		219.83	0		219.83	0		219.83	0		219.83	0
			220.83	0.2045		220.83	0		220.83	0.1845		220.83	0.0169		220.83	0.0001		220.83	0		220.83	0		220.83	0		220.83	0		220.83	0
			221.83	0.2026		221.83	0		221.83	0.1851		221.83	0.0175		221.83	0.0002		221.83	0		221.83	0		221.83	0		221.83	0		221.83	0
			222.83	0.2008		222.83	0		222.83	0.1856		222.83	0.0182		222.83	0.0002		222.83	0		222.83	0		222.83	0		222.83	0		222.83	0
			223.83	0.1991		223.83	0		223.83	0.1861		223.83	0.019		223.83	0.0002		223.83	0		223.83	0		223.83	0		223.83	0		223.83	0
			224.83	0.1978		224.83	0		224.83	0.1864		224.83	0.0197		224.83	0.0002		224.83	0		224.83	0		224.83	0		224.83	0		224.83	0
			225.83	0.1968		225.83	0		225.83	0.1867		225.83	0.0205		225.83	0.0002		225.83	0		225.83	0		225.83	0		225.83	0		225.83	0
			226.83	0.1961		226.83	0		226.83	0.1868		226.83	0.0212		226.83	0.0002		226.83	0		226.83	0		226.83	0		226.83	0		226.83	0
			227.83	0.1959		227.83	0		227.83	0.1869		227.83	0.022		227.83	0.0002		227.83	0		227.83	0		227.83	0		227.83	0		227.83	0
			228.83	0.1961		228.83	0		228.83	0.1869		228.83	0.0229		228.83	0.0002		228.83	0		228.83	0		228.83	0		228.83	0		228.83	0
			229.83	0.1966		229.83	0		229.83	0.1868		229.83	0.0237		229.83	0.0002		229.83	0		229.83	0		229.83	0		229.83	0		229.83	0
			230.83	0.1974		230.83	0		230.83	0.1866		230.83	0.0246		230.83	0.0003		230.83	0		230.83	0		230.83	0		230.83	0		230.83	0
			231.83	0.1985		231.83	0		231.83	0.1863		231.83	0.0255		231.83	0.0003		231.83	0		231.83	0		231.83	0		231.83	0		231.83	0
			232.83	0.1995		232.83	0		232.83	0.1859		232.83	0.0264		232.83	0.0003		232.83	0		232.83	0		232.83	0		232.83	0		232.83	0
			233.83	0.2005		233.83	0		233.83	0.1855		233.83	0.0274		233.83	0.0003		233.83	0		233.83	0		233.83	0		233.83	0		233.83	0
			234.83	0.2013		234.83	0		234.83	0.1849		234.83	0.0283		234.83	0.0003		234.83	0		234.83	0		234.83	0		234.83	0		234.83	0
			235.83	0.2016		235.83	0		235.83	0.1843		235.83	0.0293		235.83	0.0003		235.83	0		235.83	0		235.83	0		235.83	0		235.83	0
			236.83	0.2016		236.83	0		236.83	0.1835		236.83	0.0304		236.83	0.0004		236.83	0		236.83	0		236.83	0		236.83	0		236.83	0
			237.83	0.2012		237.83	0		237.83	0.1827		237.83	0.0314		237.83	0.0004		237.83	0		237.83	0		237.83	0		237.83	0		237.83	0
			238.83	0.2004		238.83	0		238.83	0.1818		238.83	0.0325		238.83	0.0004		238.83	0		238.83	0		238.83	0		238.83	0		238.83	0
			239.83	0.1996		239.83	0		239.83	0.1808		239.83	0.0336		239.83	0.0004		239.83	0		239.83	0		239.83	0		239.83	0		239.83	0
			240.83	0.1987		240.83	0		240.83	0.1797		240.83	0.0347		240.83	0.0004		240.83	0		240.83	0		240.83	0		240.83	0		240.83	0
			241.83	0.1981		241.83	0		241.83	0.1786		241.83	0.0359		241.83	0.0005		241.83	0		241.83	0		241.83	0		241.83	0		241.83	0
			242.83	0.1977		242.83	0		242.83	0.1774		242.83	0.0371		242.83	0.0005		242.83	0		242.83	0		242.83	0		242.83	0		242.83	0
			243.83	0.1978		243.83	0		243.83	0.1761		243.83	0.0383		243.83	0.0005		243.83	0		243.83	0		243.83	0		243.83	0		243.83	0
			244.83	0.1982		244.83	0		244.83	0.1747		244.83	0.0395		244.83	0.0005		244.83	0		244.83	0		244.83	0		244.83	0		244.83	0
			245.83	0.1989		245.83	0		245.83	0.1732		245.83	0.0408		245.83	0.0006		245.83	0		245.83	0		245.83	0		245.83	0		245.83	0
			246.83	0.1998		246.83	0		246.83	0.1717		246.83	0.042		246.83	0.0006		246.83	0		246.83	0		246.83	0		246.83	0		246.83	0
			247.83	0.2008		247.83	0		247.83	0.1701		247.83	0.0434		247.83	0.0006		247.83	0		247.83	0		247.83	0		247.83	0		247.83	0
			248.83	0.2016		248.83	0		248.83	0.1685		248.83	0.0447		248.83	0.0007		248.83	0		248.83	0		248.83	0		248.83	0		248.83	0
			249.83	0.2023		249.83	0		249.83	0.1667		249.83	0.0461		249.83	0.0007		249.83	0		249.83	0		249.83	0		249.83	0		249.83	0
			250.83	0.2028		250.83	0		250.83	0.1649		250.83	0.0475		250.83	0.0007		250.83	0		250.83	0		250.83	0		250.83	0		250.83	0
			251.83	0.2031		251.83	0		251.83	0.1631		251.83	0.0489		251.83	0.0008		251.83	0		251.83	0		251.83	0		251.83	0		251.83	0
			252.83	0.2033		252.83	0		252.83	0.1612		252.83	0.0503		252.83	0.0008		252.83	0		252.83	0		252.83	0		252.83	0		252.83	0
			253.83	0.2034		253.83	0		253.83	0.1592		253.83	0.0518		253.83	0.0009		253.83	0		253.83	0		253.83	0		253.83	0		253.83	0
			254.83	0.2035		254.83	0		254.83	0.1572		254.83	0.0533		254.83	0.0009		254.83	0		254.83	0		254.83	0		254.83	0		254.83	0
			255.83	0.2038		255.83	0		255.83	0.1552		255.83	0.0548		255.83	0.001		255.83	0		255.83	0		255.83	0		255.83	0		255.83	0
			256.83	0.2042		256.83	0		256.83	0.153		256.83	0.0564		256.83	0.001		256.83	0		256.83	0		256.83	0		256.83	0		256.83	0
			257.83	0.2048		257.83	0		257.83	0.1509		257.83	0.0579		257.83	0.001		257.83	0		257.83	0		257.83	0		257.83	0		257.83	0
			258.83	0.2055		258.83	0		258.83	0.1487		258.83	0.0595		258.83	0.0011		258.83	0		258.83	0		258.83	0		258.83	0		258.83	0
			259.83	0.2063		259.83	0		259.83	0.1464		259.83	0.0611		259.83	0.0012		259.83	0		259.83	0		259.83	0		259.83	0		259.83	0
			260.83	0.207		260.83	0		260.83	0.1442		260.83	0.0628		260.83	0.0012		260.83	0		260.83	0		260.83	0		260.83	0		260.83	0
			261.83	0.2075		261.83	0		261.83	0.1419		261.83	0.0645		261.83	0.0013		261.83	0		261.83	0		261.83	0		261.83	0		261.83	0
			262.83	0.2075		262.83	0		262.83	0.1395		262.83	0.0661		262.83	0.0013		262.83	0		262.83	0		262.83	0		262.83	0		262.83	0
			263.83	0.207		263.83	0		263.83	0.1372		263.83	0.0679		263.83	0.0014		263.83	0		263.83	0		263.83	0		263.83	0		263.83	0
			264.83	0.2059		264.83	0		264.83	0.1348		264.83	0.0696		264.83	0.0015		264.83	0		264.83	0		264.83	0		264.83	0		264.83	0
			265.83	0.2042		265.83	0		265.83	0.1324		265.83	0.0714		265.83	0.0015		265.83	0		265.83	0		265.83	0		265.83	0		265.83	0
			266.83	0.2019		266.83	0		266.83	0.1299		266.83	0.0731		266.83	0.0016		266.83	0		266.83	0		266.83	0		266.83	0		266.83	0
			267.83	0.1993		267.83	0		267.83	0.1275		267.83	0.0749		267.83	0.0017		267.83	0		267.83	0		267.83	0		267.83	0		267.83	0
			268.83	0.1964		268.83	0		268.83	0.125		268.83	0.0767		268.83	0.0018		268.83	0		268.83	0		268.83	0		268.83	0		268.83	0
			269.83	0.1935		269.83	0		269.83	0.1225		269.83	0.0786		269.83	0.0018		269.83	0		269.83	0		269.83	0		269.83	0		269.83	0
			270.83	0.1908		270.83	0		270.83	0.12		270.83	0.0804		270.83	0.0019		270.83	0		270.83	0		270.83	0		270.83	0		270.83	0
			271.83	0.1885		271.83	0		271.83	0.1176		271.83	0.0823		271.83	0.002		271.83	0		271.83	0		271.83	0		271.83	0		271.83	0
			272.83	0.1866		272.83	0		272.83	0.1151		272.83	0.0842		272.83	0.0021		272.83	0		272.83	0		272.83	0		272.83	0		272.83	0
			273.83	0.1852		273.83	0		273.83	0.1126		273.83	0.0861		273.83	0.0022		273.83	0		273.83	0		273.83	0		273.83	0		273.83	0
			274.83	0.1842		274.83	0		274.83	0.1101		274.83	0.088		274.83	0.0023		274.83	0		274.83	0		274.83	0		274.83	0		274.83	0
			275.83	0.1837		275.83	0		275.83	0.1076		275.83	0.0899		275.83	0.0024		275.83	0		275.83	0		275.83	0		275.83	0		275.83	0
			276.83	0.1834		276.83	0		276.83	0.1051		276.83	0.0919		276.83	0.0025		276.83	0		276.83	0		276.83	0		276.83	0		276.83	0
			277.83	0.1833		277.83	0		277.83	0.1026		277.83	0.0938		277.83	0.0026		277.83	0		277.83	0		277.83	0		277.83	0		277.83	0
			278.83	0.1832		278.83	0		278.83	0.1001		278.83	0.0958		278.83	0.0027		278.83	0		278.83	0		278.83	0		278.83	0		278.83	0
			279.83	0.183		279.83	0		279.83	0.0977		279.83	0.0978		279.83	0.0029		279.83	0		279.83	0		279.83	0		279.83	0		279.83	0
			280.83	0.1826		280.83	0		280.83	0.0952		280.83	0.0997		280.83	0.003		280.83	0		280.83	0		280.83	0		280.83	0		280.83	0
			281.83	0.182		281.83	0		281.83	0.0928		281.83	0.1017		281.83	0.0031		281.83	0		281.83	0		281.83	0		281.83	0		281.83	0
			282.83	0.1812		282.83	0		282.83	0.0904		282.83	0.1037		282.83	0.0033		282.83	0		282.83	0		282.83	0		282.83	0		282.83	0
			283.83	0.1802		283.83	0		283.83	0.088		283.83	0.1057		283.83	0.0034		283.83	0		283.83	0		283.83	0		283.83	0		283.83	0
			284.83	0.1792		284.83	0		284.83	0.0856		284.83	0.1077		284.83	0.0035		284.83	0		284.83	0		284.83	0		284.83	0		284.83	0
			285.83	0.1782		285.83	0		285.83	0.0833		285.83	0.1097		285.83	0.0037		285.83	0		285.83	0		285.83	0		285.83	0		285.83	0
			286.83	0.1775		286.83	0		286.83	0.0809		286.83	0.1117		286.83	0.0038		286.83	0		286.83	0		286.83	0		286.83	0		286.83	0
			287.83	0.1772		287.83	0		287.83	0.0786		287.83	0.1137		287.83	0.004		287.83	0		287.83	0		287.83	0		287.83	0		287.83	0
			288.83	0.1774		288.83	0		288.83	0.0764		288.83	0.1157		288.83	0.0042		288.83	0		288.83	0		288.83	0		288.83	0		288.83	0
			289.83	0.1782		289.83	0		289.83	0.0741		289.83	0.1177		289.83	0.0043		289.83	0		289.83	0		289.83	0		289.83	0		289.83	0
			290.83	0.1796		290.83	0		290.83	0.0719		290.83	0.1197		290.83	0.0045		290.83	0		290.83	0		290.83	0		290.83	0		290.83	0
			291.83	0.1816		291.83	0		291.83	0.0698		291.83	0.1217		291.83	0.0047		291.83	0		291.83	0		291.83	0		291.83	0		291.83	0
			292.83	0.1838		292.83	0		292.83	0.0676		292.83	0.1237		292.83	0.0049		292.83	0		292.83	0		292.83	0		292.83	0		292.83	0
			293.83	0.1862		293.83	0		293.83	0.0655		293.83	0.1257		293.83	0.0051		293.83	0		293.83	0		293.83	0		293.83	0		293.83	0
			294.83	0.1886		294.83	0		294.83	0.0634		294.83	0.1276		294.83	0.0053		294.83	0		294.83	0		294.83	0		294.83	0		294.83	0
			295.83	0.1906		295.83	0		295.83	0.0614		295.83	0.1296		295.83	0.0055		295.83	0		295.83	0		295.83	0		295.83	0		295.83	0
			296.83	0.1921		296.83	0		296.83	0.0594		296.83	0.1315		296.83	0.0057		296.83	0		296.83	0		296.83	0		296.83	0		296.83	0
			297.83	0.1932		297.83	0		297.83	0.0574		297.83	0.1335		297.83	0.006		297.83	0.0001		297.83	0		297.83	0		297.83	0		297.83	0
			298.83	0.1936		298.83	0		298.83	0.0555		298.83	0.1354		298.83	0.0062		298.83	0.0001		298.83	0		298.83	0		298.83	0		298.83	0
			299.83	0.1935		299.83	0		299.83	0.0536		299.83	0.1373		299.83	0.0064		299.83	0.0001		299.83	0		299.83	0		299.83	0		299.83	0
			300.83	0.193		300.83	0		300.83	0.0518		300.83	0.1391		300.83	0.0067		300.83	0.0001		300.83	0		300.83	0		300.83	0		300.83	0
			301.83	0.1922		301.83	0		301.83	0.05		301.83	0.141		301.83	0.0069		301.83	0.0001		301.83	0		301.83	0		301.83	0		301.83	0
			302.83	0.1912		302.83	0		302.83	0.0482		302.83	0.1428		302.83	0.0072		302.83	0.0001		302.83	0		302.83	0		302.83	0		302.83	0
			303.83	0.1904		303.83	0		303.83	0.0465		303.83	0.1446		303.83	0.0075		303.83	0.0001		303.83	0		303.83	0		303.83	0		303.83	0
			304.83	0.1897		304.83	0		304.83	0.0448		304.83	0.1464		304.83	0.0077		304.83	0.0001		304.83	0		304.83	0		304.83	0		304.83	0
			305.83	0.1895		305.83	0		305.83	0.0431		305.83	0.1482		305.83	0.008		305.83	0.0001		305.83	0		305.83	0		305.83	0		305.83	0
			306.83	0.1898		306.83	0		306.83	0.0415		306.83	0.1499		306.83	0.0083		306.83	0.0001		306.83	0		306.83	0		306.83	0		306.83	0
			307.83	0.1908		307.83	0		307.83	0.0399		307.83	0.1516		307.83	0.0086		307.83	0.0001		307.83	0		307.83	0		307.83	0		307.83	0
			308.83	0.1925		308.83	0		308.83	0.0384		308.83	0.1533		308.83	0.009		308.83	0.0001		308.83	0		308.83	0		308.83	0		308.83	0
			309.83	0.1948		309.83	0		309.83	0.0369		309.83	0.155		309.83	0.0093		309.83	0.0001		309.83	0		309.83	0		309.83	0		309.83	0
			310.83	0.1976		310.83	0		310.83	0.0355		310.83	0.1566		310.83	0.0096		310.83	0.0001		310.83	0		310.83	0		310.83	0		310.83	0
			311.83	0.2008		311.83	0		311.83	0.0341		311.83	0.1581		311.83	0.01		311.83	0.0001		311.83	0		311.83	0		311.83	0		311.83	0
			312.83	0.2041		312.83	0		312.83	0.0327		312.83	0.1597		312.83	0.0103		312.83	0.0001		312.83	0		312.83	0		312.83	0		312.83	0
			313.83	0.2072		313.83	0		313.83	0.0314		313.83	0.1612		313.83	0.0107		313.83	0.0001		313.83	0		313.83	0		313.83	0		313.83	0
			314.83	0.21		314.83	0		314.83	0.0301		314.83	0.1626		314.83	0.0111		314.83	0.0001		314.83	0		314.83	0		314.83	0		314.83	0
			315.83	0.2124		315.83	0		315.83	0.0288		315.83	0.1641		315.83	0.0114		315.83	0.0001		315.83	0		315.83	0		315.83	0		315.83	0
			316.83	0.2143		316.83	0		316.83	0.0276		316.83	0.1654		316.83	0.0118		316.83	0.0001		316.83	0		316.83	0		316.83	0		316.83	0
			317.83	0.2158		317.83	0		317.83	0.0265		317.83	0.1668		317.83	0.0122		317.83	0.0001		317.83	0		317.83	0		317.83	0		317.83	0
			318.83	0.2169		318.83	0		318.83	0.0253		318.83	0.1681		318.83	0.0127		318.83	0.0001		318.83	0		318.83	0		318.83	0		318.83	0
			319.83	0.2179		319.83	0		319.83	0.0242		319.83	0.1693		319.83	0.0131		319.83	0.0002		319.83	0		319.83	0		319.83	0		319.83	0
			320.83	0.2188		320.83	0		320.83	0.0232		320.83	0.1705		320.83	0.0135		320.83	0.0002		320.83	0		320.83	0		320.83	0		320.83	0
			321.83	0.2199		321.83	0		321.83	0.0221		321.83	0.1717		321.83	0.014		321.83	0.0002		321.83	0		321.83	0		321.83	0		321.83	0
			322.83	0.2212		322.83	0		322.83	0.0212		322.83	0.1728		322.83	0.0144		322.83	0.0002		322.83	0		322.83	0		322.83	0		322.83	0
			323.83	0.2226		323.83	0		323.83	0.0202		323.83	0.1739		323.83	0.0149		323.83	0.0002		323.83	0		323.83	0		323.83	0		323.83	0
			324.83	0.224		324.83	0		324.83	0.0193		324.83	0.1749		324.83	0.0154		324.83	0.0002		324.83	0		324.83	0		324.83	0		324.83	0
			325.83	0.2253		325.83	0		325.83	0.0184		325.83	0.1758		325.83	0.0159		325.83	0.0002		325.83	0		325.83	0		325.83	0		325.83	0
			326.83	0.2263		326.83	0		326.83	0.0175		326.83	0.1767		326.83	0.0164		326.83	0.0002		326.83	0		326.83	0		326.83	0		326.83	0
			327.83	0.227		327.83	0		327.83	0.0167		327.83	0.1776		327.83	0.0169		327.83	0.0002		327.83	0		327.83	0		327.83	0		327.83	0
			328.83	0.2272		328.83	0		328.83	0.0159		328.83	0.1784		328.83	0.0175		328.83	0.0002		328.83	0		328.83	0		328.83	0		328.83	0
			329.83	0.2269		329.83	0		329.83	0.0151		329.83	0.1791		329.83	0.018		329.83	0.0003		329.83	0		329.83	0		329.83	0		329.83	0
			330.83	0.2261		330.83	0		330.83	0.0144		330.83	0.1798		330.83	0.0186		330.83	0.0003		330.83	0		330.83	0		330.83	0		330.83	0
			331.83	0.2249		331.83	0		331.83	0.0137		331.83	0.1805		331.83	0.0192		331.83	0.0003		331.83	0		331.83	0		331.83	0		331.83	0
			332.83	0.2233		332.83	0		332.83	0.013		332.83	0.1811		332.83	0.0197		332.83	0.0003		332.83	0		332.83	0		332.83	0		332.83	0
			333.83	0.2214		333.83	0		333.83	0.0124		333.83	0.1816		333.83	0.0203		333.83	0.0003		333.83	0		333.83	0		333.83	0		333.83	0
			334.83	0.2193		334.83	0		334.83	0.0118		334.83	0.182		334.83	0.021		334.83	0.0003		334.83	0		334.83	0		334.83	0		334.83	0
			335.83	0.217		335.83	0		335.83	0.0112		335.83	0.1824		335.83	0.0216		335.83	0.0003		335.83	0		335.83	0		335.83	0		335.83	0
			336.83	0.2147		336.83	0		336.83	0.0106		336.83	0.1828		336.83	0.0222		336.83	0.0003		336.83	0		336.83	0		336.83	0		336.83	0
			337.83	0.2124		337.83	0		337.83	0.01		337.83	0.1831		337.83	0.0229		337.83	0.0004		337.83	0		337.83	0		337.83	0		337.83	0
			338.83	0.2104		338.83	0		338.83	0.0095		338.83	0.1833		338.83	0.0235		338.83	0.0004		338.83	0		338.83	0		338.83	0		338.83	0
			339.83	0.2088		339.83	0		339.83	0.009		339.83	0.1835		339.83	0.0242		339.83	0.0004		339.83	0		339.83	0		339.83	0		339.83	0
			340.83	0.2076		340.83	0		340.83	0.0085		340.83	0.1836		340.83	0.0249		340.83	0.0004		340.83	0		340.83	0		340.83	0		340.83	0
			341.83	0.2069		341.83	0		341.83	0.0081		341.83	0.1837		341.83	0.0256		341.83	0.0004		341.83	0		341.83	0		341.83	0		341.83	0
			342.83	0.2067		342.83	0		342.83	0.0076		342.83	0.1836		342.83	0.0263		342.83	0.0005		342.83	0		342.83	0		342.83	0		342.83	0
			343.83	0.207		343.83	0		343.83	0.0072		343.83	0.1836		343.83	0.0271		343.83	0.0005		343.83	0		343.83	0		343.83	0		343.83	0
			344.83	0.2077		344.83	0		344.83	0.0068		344.83	0.1835		344.83	0.0278		344.83	0.0005		344.83	0		344.83	0		344.83	0		344.83	0
			345.83	0.2086		345.83	0		345.83	0.0065		345.83	0.1833		345.83	0.0286		345.83	0.0005		345.83	0		345.83	0		345.83	0		345.83	0
			346.83	0.2096		346.83	0		346.83	0.0061		346.83	0.183		346.83	0.0293		346.83	0.0005		346.83	0		346.83	0		346.83	0		346.83	0
			347.83	0.2106		347.83	0		347.83	0.0058		347.83	0.1827		347.83	0.0301		347.83	0.0006		347.83	0		347.83	0		347.83	0		347.83	0
			348.83	0.2114		348.83	0		348.83	0.0054		348.83	0.1824		348.83	0.0309		348.83	0.0006		348.83	0		348.83	0		348.83	0		348.83	0
			349.83	0.2121		349.83	0		349.83	0.0051		349.83	0.1819		349.83	0.0317		349.83	0.0006		349.83	0		349.83	0		349.83	0		349.83	0
			350.83	0.2127		350.83	0		350.83	0.0048		350.83	0.1815		350.83	0.0326		350.83	0.0006		350.83	0		350.83	0		350.83	0		350.83	0
			351.83	0.2133		351.83	0		351.83	0.0045		351.83	0.1809		351.83	0.0334		351.83	0.0007		351.83	0		351.83	0		351.83	0		351.83	0
			352.83	0.2141		352.83	0		352.83	0.0043		352.83	0.1803		352.83	0.0343		352.83	0.0007		352.83	0		352.83	0		352.83	0		352.83	0
			353.83	0.215		353.83	0		353.83	0.004		353.83	0.1797		353.83	0.0351		353.83	0.0007		353.83	0		353.83	0		353.83	0		353.83	0
			354.83	0.2163		354.83	0		354.83	0.0038		354.83	0.179		354.83	0.036		354.83	0.0008		354.83	0		354.83	0		354.83	0		354.83	0
			355.83	0.218		355.83	0		355.83	0.0036		355.83	0.1782		355.83	0.0369		355.83	0.0008		355.83	0		355.83	0		355.83	0		355.83	0
			356.83	0.2202		356.83	0		356.83	0.0033		356.83	0.1774		356.83	0.0378		356.83	0.0008		356.83	0		356.83	0		356.83	0		356.83	0
			357.83	0.2227		357.83	0		357.83	0.0031		357.83	0.1765		357.83	0.0387		357.83	0.0009		357.83	0		357.83	0		357.83	0		357.83	0
			358.83	0.2255		358.83	0		358.83	0.0029		358.83	0.1756		358.83	0.0397		358.83	0.0009		358.83	0		358.83	0		358.83	0		358.83	0
			359.83	0.2286		359.83	0		359.83	0.0028		359.83	0.1747		359.83	0.0406		359.83	0.0009		359.83	0		359.83	0		359.83	0		359.83	0
			360.83	0.2319		360.83	0		360.83	0.0026		360.83	0.1736		360.83	0.0416		360.83	0.001		360.83	0		360.83	0		360.83	0		360.83	0
			361.83	0.2353		361.83	0		361.83	0.0024		361.83	0.1726		361.83	0.0426		361.83	0.001		361.83	0		361.83	0		361.83	0		361.83	0
			362.83	0.2387		362.83	0		362.83	0.0023		362.83	0.1714		362.83	0.0435		362.83	0.0011		362.83	0		362.83	0		362.83	0		362.83	0
			363.83	0.242		363.83	0		363.83	0.0021		363.83	0.1703		363.83	0.0445		363.83	0.0011		363.83	0		363.83	0		363.83	0		363.83	0
			364.83	0.2449		364.83	0		364.83	0.002		364.83	0.1691		364.83	0.0455		364.83	0.0012		364.83	0		364.83	0		364.83	0		364.83	0
			365.83	0.2473		365.83	0		365.83	0.0019		365.83	0.1678		365.83	0.0466		365.83	0.0012		365.83	0		365.83	0		365.83	0		365.83	0
			366.83	0.2491		366.83	0		366.83	0.0017		366.83	0.1665		366.83	0.0476		366.83	0.0012		366.83	0		366.83	0		366.83	0		366.83	0
			367.83	0.25		367.83	0		367.83	0.0016		367.83	0.1651		367.83	0.0486		367.83	0.0013		367.83	0		367.83	0		367.83	0		367.83	0
			368.83	0.25		368.83	0		368.83	0.0015		368.83	0.1638		368.83	0.0497		368.83	0.0013		368.83	0		368.83	0		368.83	0		368.83	0
			369.83	0.249		369.83	0		369.83	0.0014		369.83	0.1623		369.83	0.0507		369.83	0.0014		369.83	0		369.83	0		369.83	0		369.83	0
			370.83	0.2469		370.83	0		370.83	0.0013		370.83	0.1608		370.83	0.0518		370.83	0.0015		370.83	0		370.83	0		370.83	0		370.83	0
			371.83	0.244		371.83	0		371.83	0.0012		371.83	0.1593		371.83	0.0529		371.83	0.0015		371.83	0		371.83	0		371.83	0		371.83	0
			372.83	0.2403		372.83	0		372.83	0.0012		372.83	0.1578		372.83	0.054		372.83	0.0016		372.83	0		372.83	0		372.83	0		372.83	0
			373.83	0.2361		373.83	0		373.83	0.0011		373.83	0.1562		373.83	0.0551		373.83	0.0016		373.83	0		373.83	0		373.83	0		373.83	0
			374.83	0.2316		374.83	0		374.83	0.001		374.83	0.1546		374.83	0.0562		374.83	0.0017		374.83	0		374.83	0		374.83	0		374.83	0
			375.83	0.2269		375.83	0		375.83	0.0009		375.83	0.1529		375.83	0.0573		375.83	0.0018		375.83	0		375.83	0		375.83	0		375.83	0
			376.83	0.2223		376.83	0		376.83	0.0009		376.83	0.1513		376.83	0.0584		376.83	0.0018		376.83	0		376.83	0		376.83	0		376.83	0
			377.83	0.2179		377.83	0		377.83	0.0008		377.83	0.1495		377.83	0.0596		377.83	0.0019		377.83	0		377.83	0		377.83	0		377.83	0
			378.83	0.2139		378.83	0		378.83	0.0007		378.83	0.1478		378.83	0.0607		378.83	0.002		378.83	0		378.83	0		378.83	0		378.83	0
			379.83	0.2103		379.83	0		379.83	0.0007		379.83	0.146		379.83	0.0618		379.83	0.0021		379.83	0		379.83	0		379.83	0		379.83	0
			380.83	0.2072		380.83	0		380.83	0.0006		380.83	0.1442		380.83	0.063		380.83	0.0021		380.83	0		380.83	0		380.83	0		380.83	0
			381.83	0.2046		381.83	0		381.83	0.0006		381.83	0.1424		381.83	0.0642		381.83	0.0022		381.83	0		381.83	0		381.83	0		381.83	0
			382.83	0.2024		382.83	0		382.83	0.0006		382.83	0.1406		382.83	0.0653		382.83	0.0023		382.83	0		382.83	0		382.83	0		382.83	0
			383.83	0.2006		383.83	0		383.83	0.0005		383.83	0.1387		383.83	0.0665		383.83	0.0024		383.83	0		383.83	0		383.83	0		383.83	0
			384.83	0.1989		384.83	0		384.83	0.0005		384.83	0.1369		384.83	0.0677		384.83	0.0025		384.83	0		384.83	0		384.83	0		384.83	0
			385.83	0.1973		385.83	0		385.83	0.0004		385.83	0.135		385.83	0.0688		385.83	0.0026		385.83	0		385.83	0		385.83	0		385.83	0
			386.83	0.1956		386.83	0		386.83	0.0004		386.83	0.133		386.83	0.07		386.83	0.0026		386.83	0		386.83	0		386.83	0		386.83	0
			387.83	0.1938		387.83	0		387.83	0.0004		387.83	0.1311		387.83	0.0712		387.83	0.0027		387.83	0		387.83	0		387.83	0		387.83	0
			388.83	0.1918		388.83	0		388.83	0.0004		388.83	0.1292		388.83	0.0724		388.83	0.0028		388.83	0		388.83	0		388.83	0		388.83	0
			389.83	0.1896		389.83	0		389.83	0.0003		389.83	0.1272		389.83	0.0736		389.83	0.0029		389.83	0		389.83	0		389.83	0		389.83	0
			390.83	0.1874		390.83	0		390.83	0.0003		390.83	0.1252		390.83	0.0748		390.83	0.003		390.83	0		390.83	0		390.83	0		390.83	0
			391.83	0.1851		391.83	0		391.83	0.0003		391.83	0.1233		391.83	0.076		391.83	0.0032		391.83	0		391.83	0		391.83	0		391.83	0
			392.83	0.183		392.83	0		392.83	0.0003		392.83	0.1213		392.83	0.0771		392.83	0.0033		392.83	0		392.83	0		392.83	0		392.83	0
			393.83	0.1811		393.83	0		393.83	0.0002		393.83	0.1193		393.83	0.0783		393.83	0.0034		393.83	0		393.83	0		393.83	0		393.83	0
			394.83	0.1794		394.83	0		394.83	0.0002		394.83	0.1173		394.83	0.0795		394.83	0.0035		394.83	0		394.83	0		394.83	0		394.83	0
			395.83	0.1782		395.83	0		395.83	0.0002		395.83	0.1153		395.83	0.0807		395.83	0.0036		395.83	0.0001		395.83	0		395.83	0		395.83	0
			396.83	0.1774		396.83	0		396.83	0.0002		396.83	0.1133		396.83	0.0819		396.83	0.0037		396.83	0.0001		396.83	0		396.83	0		396.83	0
			397.83	0.1771		397.83	0		397.83	0.0002		397.83	0.1113		397.83	0.0831		397.83	0.0039		397.83	0.0001		397.83	0		397.83	0		397.83	0
			398.83	0.1774		398.83	0		398.83	0.0002		398.83	0.1093		398.83	0.0843		398.83	0.004		398.83	0.0001		398.83	0		398.83	0		398.83	0
			399.83	0.1783		399.83	0		399.83	0.0001		399.83	0.1073		399.83	0.0854		399.83	0.0041		399.83	0.0001		399.83	0		399.83	0		399.83	0
			400.83	0.1799		400.83	0		400.83	0.0001		400.83	0.1053		400.83	0.0866		400.83	0.0043		400.83	0.0001		400.83	0		400.83	0		400.83	0
			401.83	0.182		401.83	0		401.83	0.0001		401.83	0.1033		401.83	0.0878		401.83	0.0044		401.83	0.0001		401.83	0		401.83	0		401.83	0
			402.83	0.1847		402.83	0		402.83	0.0001		402.83	0.1013		402.83	0.0889		402.83	0.0046		402.83	0.0001		402.83	0		402.83	0		402.83	0
			403.83	0.1878		403.83	0		403.83	0.0001		403.83	0.0993		403.83	0.0901		403.83	0.0047		403.83	0.0001		403.83	0		403.83	0		403.83	0
			404.83	0.1912		404.83	0		404.83	0.0001		404.83	0.0973		404.83	0.0912		404.83	0.0049		404.83	0.0001		404.83	0		404.83	0		404.83	0
			405.83	0.1947		405.83	0		405.83	0.0001		405.83	0.0953		405.83	0.0924		405.83	0.005		405.83	0.0001		405.83	0		405.83	0		405.83	0
			406.83	0.1981		406.83	0		406.83	0.0001		406.83	0.0934		406.83	0.0935		406.83	0.0052		406.83	0.0001		406.83	0		406.83	0		406.83	0
			407.83	0.2012		407.83	0		407.83	0.0001		407.83	0.0914		407.83	0.0946		407.83	0.0054		407.83	0.0001		407.83	0		407.83	0		407.83	0
			408.83	0.2037		408.83	0		408.83	0.0001		408.83	0.0895		408.83	0.0957		408.83	0.0055		408.83	0.0001		408.83	0		408.83	0		408.83	0
			409.83	0.2055		409.83	0		409.83	0.0001		409.83	0.0876		409.83	0.0968		409.83	0.0057		409.83	0.0001		409.83	0		409.83	0		409.83	0
			410.83	0.2065		410.83	0		410.83	0.0001		410.83	0.0857		410.83	0.0979		410.83	0.0059		410.83	0.0001		410.83	0		410.83	0		410.83	0
			411.83	0.2068		411.83	0		411.83	0.0001		411.83	0.0838		411.83	0.099		411.83	0.0061		411.83	0.0001		411.83	0		411.83	0		411.83	0
			412.83	0.2062		412.83	0		412.83	0		412.83	0.0819		412.83	0.1		412.83	0.0063		412.83	0.0001		412.83	0		412.83	0		412.83	0
			413.83	0.205		413.83	0		413.83	0		413.83	0.08		413.83	0.1011		413.83	0.0065		413.83	0.0001		413.83	0		413.83	0		413.83	0
			414.83	0.2032		414.83	0		414.83	0		414.83	0.0782		414.83	0.1021		414.83	0.0067		414.83	0.0001		414.83	0		414.83	0		414.83	0
			415.83	0.201		415.83	0		415.83	0		415.83	0.0763		415.83	0.1031		415.83	0.0069		415.83	0.0001		415.83	0		415.83	0		415.83	0
			416.83	0.1987		416.83	0		416.83	0		416.83	0.0745		416.83	0.1042		416.83	0.0071		416.83	0.0001		416.83	0		416.83	0		416.83	0
			417.83	0.1963		417.83	0		417.83	0		417.83	0.0727		417.83	0.1051		417.83	0.0073		417.83	0.0001		417.83	0		417.83	0		417.83	0
			418.83	0.1939		418.83	0		418.83	0		418.83	0.071		418.83	0.1061		418.83	0.0075		418.83	0.0001		418.83	0		418.83	0		418.83	0
			419.83	0.1918		419.83	0		419.83	0		419.83	0.0692		419.83	0.1071		419.83	0.0077		419.83	0.0001		419.83	0		419.83	0		419.83	0
			420.83	0.1899		420.83	0		420.83	0		420.83	0.0675		420.83	0.108		420.83	0.008		420.83	0.0002		420.83	0		420.83	0		420.83	0
			421.83	0.1882		421.83	0		421.83	0		421.83	0.0658		421.83	0.1089		421.83	0.0082		421.83	0.0002		421.83	0		421.83	0		421.83	0
			422.83	0.1868		422.83	0		422.83	0		422.83	0.0641		422.83	0.1098		422.83	0.0084		422.83	0.0002		422.83	0		422.83	0		422.83	0
			423.83	0.1854		423.83	0		423.83	0		423.83	0.0624		423.83	0.1107		423.83	0.0087		423.83	0.0002		423.83	0		423.83	0		423.83	0
			424.83	0.184		424.83	0		424.83	0		424.83	0.0608		424.83	0.1116		424.83	0.0089		424.83	0.0002		424.83	0		424.83	0		424.83	0
			425.83	0.1826		425.83	0		425.83	0		425.83	0.0592		425.83	0.1124		425.83	0.0092		425.83	0.0002		425.83	0		425.83	0		425.83	0
			426.83	0.181		426.83	0		426.83	0		426.83	0.0576		426.83	0.1132		426.83	0.0094		426.83	0.0002		426.83	0		426.83	0		426.83	0
			427.83	0.1793		427.83	0		427.83	0		427.83	0.056		427.83	0.114		427.83	0.0097		427.83	0.0002		427.83	0		427.83	0		427.83	0
			428.83	0.1776		428.83	0		428.83	0		428.83	0.0545		428.83	0.1148		428.83	0.01		428.83	0.0002		428.83	0		428.83	0		428.83	0
			429.83	0.176		429.83	0		429.83	0		429.83	0.053		429.83	0.1156		429.83	0.0103		429.83	0.0002		429.83	0		429.83	0		429.83	0
			430.83	0.1746		430.83	0		430.83	0		430.83	0.0515		430.83	0.1163		430.83	0.0105		430.83	0.0002		430.83	0		430.83	0		430.83	0
			431.83	0.1735		431.83	0		431.83	0		431.83	0.05		431.83	0.117		431.83	0.0108		431.83	0.0002		431.83	0		431.83	0		431.83	0
			432.83	0.173		432.83	0		432.83	0		432.83	0.0486		432.83	0.1177		432.83	0.0111		432.83	0.0003		432.83	0		432.83	0		432.83	0
			433.83	0.173		433.83	0		433.83	0		433.83	0.0471		433.83	0.1184		433.83	0.0114		433.83	0.0003		433.83	0		433.83	0		433.83	0
			434.83	0.1736		434.83	0		434.83	0		434.83	0.0458		434.83	0.119		434.83	0.0117		434.83	0.0003		434.83	0		434.83	0		434.83	0
			435.83	0.1747		435.83	0		435.83	0		435.83	0.0444		435.83	0.1196		435.83	0.012		435.83	0.0003		435.83	0		435.83	0		435.83	0
			436.83	0.1761		436.83	0		436.83	0		436.83	0.0431		436.83	0.1202		436.83	0.0124		436.83	0.0003		436.83	0		436.83	0		436.83	0
			437.83	0.1777		437.83	0		437.83	0		437.83	0.0418		437.83	0.1207		437.83	0.0127		437.83	0.0003		437.83	0		437.83	0		437.83	0
			438.83	0.1792		438.83	0		438.83	0		438.83	0.0405		438.83	0.1213		438.83	0.013		438.83	0.0003		438.83	0		438.83	0		438.83	0
			439.83	0.1805		439.83	0		439.83	0		439.83	0.0392		439.83	0.1218		439.83	0.0134		439.83	0.0003		439.83	0		439.83	0		439.83	0
			440.83	0.1814		440.83	0		440.83	0		440.83	0.038		440.83	0.1222		440.83	0.0137		440.83	0.0004		440.83	0		440.83	0		440.83	0
			441.83	0.1818		441.83	0		441.83	0		441.83	0.0368		441.83	0.1227		441.83	0.014		441.83	0.0004		441.83	0		441.83	0		441.83	0
			442.83	0.1817		442.83	0		442.83	0		442.83	0.0356		442.83	0.1231		442.83	0.0144		442.83	0.0004		442.83	0		442.83	0		442.83	0
			443.83	0.1811		443.83	0		443.83	0		443.83	0.0345		443.83	0.1235		443.83	0.0148		443.83	0.0004		443.83	0		443.83	0		443.83	0
			444.83	0.1803		444.83	0		444.83	0		444.83	0.0334		444.83	0.1239		444.83	0.0151		444.83	0.0004		444.83	0		444.83	0		444.83	0
			445.83	0.1792		445.83	0		445.83	0		445.83	0.0323		445.83	0.1242		445.83	0.0155		445.83	0.0004		445.83	0		445.83	0		445.83	0
			446.83	0.178		446.83	0		446.83	0		446.83	0.0312		446.83	0.1245		446.83	0.0159		446.83	0.0004		446.83	0		446.83	0		446.83	0
			447.83	0.1769		447.83	0		447.83	0		447.83	0.0301		447.83	0.1248		447.83	0.0163		447.83	0.0005		447.83	0		447.83	0		447.83	0
			448.83	0.1758		448.83	0		448.83	0		448.83	0.0291		448.83	0.125		448.83	0.0166		448.83	0.0005		448.83	0		448.83	0		448.83	0
			449.83	0.1749		449.83	0		449.83	0		449.83	0.0281		449.83	0.1252		449.83	0.017		449.83	0.0005		449.83	0		449.83	0		449.83	0
			450.83	0.1741		450.83	0		450.83	0		450.83	0.0272		450.83	0.1254		450.83	0.0174		450.83	0.0005		450.83	0		450.83	0		450.83	0
			451.83	0.1736		451.83	0		451.83	0		451.83	0.0262		451.83	0.1255		451.83	0.0179		451.83	0.0005		451.83	0		451.83	0		451.83	0
			452.83	0.1733		452.83	0		452.83	0		452.83	0.0253		452.83	0.1257		452.83	0.0183		452.83	0.0006		452.83	0		452.83	0		452.83	0
			453.83	0.1731		453.83	0		453.83	0		453.83	0.0244		453.83	0.1258		453.83	0.0187		453.83	0.0006		453.83	0		453.83	0		453.83	0
			454.83	0.173		454.83	0		454.83	0		454.83	0.0235		454.83	0.1258		454.83	0.0191		454.83	0.0006		454.83	0		454.83	0		454.83	0
			455.83	0.1729		455.83	0		455.83	0		455.83	0.0227		455.83	0.1258		455.83	0.0195		455.83	0.0006		455.83	0		455.83	0		455.83	0
			456.83	0.1727		456.83	0		456.83	0		456.83	0.0219		456.83	0.1258		456.83	0.02		456.83	0.0007		456.83	0		456.83	0		456.83	0
			457.83	0.1724		457.83	0		457.83	0		457.83	0.0211		457.83	0.1258		457.83	0.0204		457.83	0.0007		457.83	0		457.83	0		457.83	0
			458.83	0.172		458.83	0		458.83	0		458.83	0.0203		458.83	0.1257		458.83	0.0209		458.83	0.0007		458.83	0		458.83	0		458.83	0
			459.83	0.1715		459.83	0		459.83	0		459.83	0.0195		459.83	0.1257		459.83	0.0213		459.83	0.0007		459.83	0		459.83	0		459.83	0
			460.83	0.171		460.83	0		460.83	0		460.83	0.0188		460.83	0.1255		460.83	0.0218		460.83	0.0008		460.83	0		460.83	0		460.83	0
			461.83	0.1705		461.83	0		461.83	0		461.83	0.0181		461.83	0.1254		461.83	0.0223		461.83	0.0008		461.83	0		461.83	0		461.83	0
			462.83	0.1702		462.83	0		462.83	0		462.83	0.0174		462.83	0.1252		462.83	0.0227		462.83	0.0008		462.83	0		462.83	0		462.83	0
			463.83	0.17		463.83	0		463.83	0		463.83	0.0167		463.83	0.125		463.83	0.0232		463.83	0.0008		463.83	0		463.83	0		463.83	0
			464.83	0.17		464.83	0		464.83	0		464.83	0.0161		464.83	0.1247		464.83	0.0237		464.83	0.0009		464.83	0		464.83	0		464.83	0
			465.83	0.1701		465.83	0		465.83	0		465.83	0.0154		465.83	0.1245		465.83	0.0242		465.83	0.0009		465.83	0		465.83	0		465.83	0
			466.83	0.1702		466.83	0		466.83	0		466.83	0.0148		466.83	0.1242		466.83	0.0247		466.83	0.0009		466.83	0		466.83	0		466.83	0
			467.83	0.1701		467.83	0		467.83	0		467.83	0.0142		467.83	0.1238		467.83	0.0252		467.83	0.001		467.83	0		467.83	0		467.83	0
			468.83	0.1697		468.83	0		468.83	0		468.83	0.0137		468.83	0.1235		468.83	0.0257		468.83	0.001		468.83	0		468.83	0		468.83	0
			469.83	0.1689		469.83	0		469.83	0		469.83	0.0131		469.83	0.1231		469.83	0.0262		469.83	0.001		469.83	0		469.83	0		469.83	0
			470.83	0.1676		470.83	0		470.83	0		470.83	0.0126		470.83	0.1227		470.83	0.0267		470.83	0.0011		470.83	0		470.83	0		470.83	0
			471.83	0.1659		471.83	0		471.83	0		471.83	0.0121		471.83	0.1222		471.83	0.0272		471.83	0.0011		471.83	0		471.83	0		471.83	0
			472.83	0.1639		472.83	0		472.83	0		472.83	0.0116		472.83	0.1217		472.83	0.0278		472.83	0.0012		472.83	0		472.83	0		472.83	0
			473.83	0.1618		473.83	0		473.83	0		473.83	0.0111		473.83	0.1212		473.83	0.0283		473.83	0.0012		473.83	0		473.83	0		473.83	0
			474.83	0.1599		474.83	0		474.83	0		474.83	0.0106		474.83	0.1207		474.83	0.0288		474.83	0.0012		474.83	0		474.83	0		474.83	0
			475.83	0.1584		475.83	0		475.83	0		475.83	0.0102		475.83	0.1201		475.83	0.0293		475.83	0.0013		475.83	0		475.83	0		475.83	0
			476.83	0.1574		476.83	0		476.83	0		476.83	0.0097		476.83	0.1196		476.83	0.0299		476.83	0.0013		476.83	0		476.83	0		476.83	0
			477.83	0.1569		477.83	0		477.83	0		477.83	0.0093		477.83	0.1189		477.83	0.0304		477.83	0.0014		477.83	0		477.83	0		477.83	0
			478.83	0.157		478.83	0		478.83	0		478.83	0.0089		478.83	0.1183		478.83	0.031		478.83	0.0014		478.83	0		478.83	0		478.83	0
			479.83	0.1574		479.83	0		479.83	0		479.83	0.0085		479.83	0.1177		479.83	0.0315		479.83	0.0015		479.83	0		479.83	0		479.83	0
			480.83	0.1581		480.83	0		480.83	0		480.83	0.0082		480.83	0.117		480.83	0.0321		480.83	0.0015		480.83	0		480.83	0		480.83	0
			481.83	0.1588		481.83	0		481.83	0		481.83	0.0078		481.83	0.1163		481.83	0.0327		481.83	0.0016		481.83	0		481.83	0		481.83	0
			482.83	0.1594		482.83	0		482.83	0		482.83	0.0075		482.83	0.1155		482.83	0.0332		482.83	0.0016		482.83	0		482.83	0		482.83	0
			483.83	0.1596		483.83	0		483.83	0		483.83	0.0071		483.83	0.1148		483.83	0.0338		483.83	0.0017		483.83	0		483.83	0		483.83	0
			484.83	0.1594		484.83	0		484.83	0		484.83	0.0068		484.83	0.114		484.83	0.0344		484.83	0.0017		484.83	0		484.83	0		484.83	0
			485.83	0.1586		485.83	0		485.83	0		485.83	0.0065		485.83	0.1132		485.83	0.0349		485.83	0.0018		485.83	0		485.83	0		485.83	0
			486.83	0.1574		486.83	0		486.83	0		486.83	0.0062		486.83	0.1124		486.83	0.0355		486.83	0.0018		486.83	0		486.83	0		486.83	0
			487.83	0.1558		487.83	0		487.83	0		487.83	0.0059		487.83	0.1115		487.83	0.0361		487.83	0.0019		487.83	0		487.83	0		487.83	0
			488.83	0.1539		488.83	0		488.83	0		488.83	0.0056		488.83	0.1107		488.83	0.0367		488.83	0.002		488.83	0		488.83	0		488.83	0
			489.83	0.1517		489.83	0		489.83	0		489.83	0.0054		489.83	0.1098		489.83	0.0372		489.83	0.002		489.83	0		489.83	0		489.83	0
			490.83	0.1495		490.83	0		490.83	0		490.83	0.0051		490.83	0.1089		490.83	0.0378		490.83	0.0021		490.83	0		490.83	0		490.83	0
			491.83	0.1474		491.83	0		491.83	0		491.83	0.0049		491.83	0.1079		491.83	0.0384		491.83	0.0022		491.83	0		491.83	0		491.83	0
			492.83	0.1454		492.83	0		492.83	0		492.83	0.0047		492.83	0.107		492.83	0.039		492.83	0.0022		492.83	0		492.83	0		492.83	0
			493.83	0.1437		493.83	0		493.83	0		493.83	0.0044		493.83	0.106		493.83	0.0396		493.83	0.0023		493.83	0		493.83	0		493.83	0
			494.83	0.1423		494.83	0		494.83	0		494.83	0.0042		494.83	0.1051		494.83	0.0402		494.83	0.0024		494.83	0		494.83	0		494.83	0
			495.83	0.1413		495.83	0		495.83	0		495.83	0.004		495.83	0.1041		495.83	0.0408		495.83	0.0024		495.83	0		495.83	0		495.83	0
			496.83	0.1406		496.83	0		496.83	0		496.83	0.0038		496.83	0.1031		496.83	0.0414		496.83	0.0025		496.83	0		496.83	0		496.83	0
			497.83	0.1403		497.83	0		497.83	0		497.83	0.0036		497.83	0.102		497.83	0.042		497.83	0.0026		497.83	0		497.83	0		497.83	0
			498.83	0.1403		498.83	0		498.83	0		498.83	0.0035		498.83	0.101		498.83	0.0425		498.83	0.0027		498.83	0		498.83	0		498.83	0
			499.83	0.1404		499.83	0		499.83	0		499.83	0.0033		499.83	0.1		499.83	0.0431		499.83	0.0028		499.83	0		499.83	0		499.83	0
			500.83	0.1407		500.83	0		500.83	0		500.83	0.0031		500.83	0.0989		500.83	0.0437		500.83	0.0028		500.83	0		500.83	0		500.83	0
			501.83	0.1409		501.83	0		501.83	0		501.83	0.003		501.83	0.0978		501.83	0.0443		501.83	0.0029		501.83	0		501.83	0		501.83	0
			502.83	0.1411		502.83	0		502.83	0		502.83	0.0028		502.83	0.0967		502.83	0.0449		502.83	0.003		502.83	0		502.83	0		502.83	0
			503.83	0.1411		503.83	0		503.83	0		503.83	0.0027		503.83	0.0956		503.83	0.0455		503.83	0.0031		503.83	0		503.83	0		503.83	0
			504.83	0.141		504.83	0		504.83	0		504.83	0.0025		504.83	0.0945		504.83	0.0461		504.83	0.0032		504.83	0		504.83	0		504.83	0
			505.83	0.1406		505.83	0		505.83	0		505.83	0.0024		505.83	0.0934		505.83	0.0467		505.83	0.0033		505.83	0.0001		505.83	0		505.83	0
			506.83	0.14		506.83	0		506.83	0		506.83	0.0023		506.83	0.0923		506.83	0.0473		506.83	0.0034		506.83	0.0001		506.83	0		506.83	0
			507.83	0.1391		507.83	0		507.83	0		507.83	0.0022		507.83	0.0911		507.83	0.0478		507.83	0.0035		507.83	0.0001		507.83	0		507.83	0
			508.83	0.138		508.83	0		508.83	0		508.83	0.002		508.83	0.09		508.83	0.0484		508.83	0.0036		508.83	0.0001		508.83	0		508.83	0
			509.83	0.1366		509.83	0		509.83	0		509.83	0.0019		509.83	0.0888		509.83	0.049		509.83	0.0037		509.83	0.0001		509.83	0		509.83	0
			510.83	0.135		510.83	0		510.83	0		510.83	0.0018		510.83	0.0877		510.83	0.0496		510.83	0.0038		510.83	0.0001		510.83	0		510.83	0
			511.83	0.1332		511.83	0		511.83	0		511.83	0.0017		511.83	0.0865		511.83	0.0501		511.83	0.0039		511.83	0.0001		511.83	0		511.83	0
			512.83	0.1313		512.83	0		512.83	0		512.83	0.0016		512.83	0.0853		512.83	0.0507		512.83	0.004		512.83	0.0001		512.83	0		512.83	0
			513.83	0.1293		513.83	0		513.83	0		513.83	0.0016		513.83	0.0842		513.83	0.0513		513.83	0.0041		513.83	0.0001		513.83	0		513.83	0
			514.83	0.1273		514.83	0		514.83	0		514.83	0.0015		514.83	0.083		514.83	0.0518		514.83	0.0042		514.83	0.0001		514.83	0		514.83	0
			515.83	0.1254		515.83	0		515.83	0		515.83	0.0014		515.83	0.0818		515.83	0.0524		515.83	0.0044		515.83	0.0001		515.83	0		515.83	0
			516.83	0.1236		516.83	0		516.83	0		516.83	0.0013		516.83	0.0806		516.83	0.053		516.83	0.0045		516.83	0.0001		516.83	0		516.83	0
			517.83	0.1222		517.83	0		517.83	0		517.83	0.0012		517.83	0.0794		517.83	0.0535		517.83	0.0046		517.83	0.0001		517.83	0		517.83	0
			518.83	0.121		518.83	0		518.83	0		518.83	0.0012		518.83	0.0782		518.83	0.054		518.83	0.0047		518.83	0.0001		518.83	0		518.83	0
			519.83	0.1203		519.83	0		519.83	0		519.83	0.0011		519.83	0.0771		519.83	0.0546		519.83	0.0049		519.83	0.0001		519.83	0		519.83	0
			520.83	0.12		520.83	0		520.83	0		520.83	0.001		520.83	0.0759		520.83	0.0551		520.83	0.005		520.83	0.0001		520.83	0		520.83	0
			521.83	0.1202		521.83	0		521.83	0		521.83	0.001		521.83	0.0747		521.83	0.0556		521.83	0.0051		521.83	0.0001		521.83	0		521.83	0
			522.83	0.1207		522.83	0		522.83	0		522.83	0.0009		522.83	0.0735		522.83	0.0562		522.83	0.0053		522.83	0.0001		522.83	0		522.83	0
			523.83	0.1216		523.83	0		523.83	0		523.83	0.0009		523.83	0.0723		523.83	0.0567		523.83	0.0054		523.83	0.0001		523.83	0		523.83	0
			524.83	0.1225		524.83	0		524.83	0		524.83	0.0008		524.83	0.0711		524.83	0.0572		524.83	0.0055		524.83	0.0001		524.83	0		524.83	0
			525.83	0.1235		525.83	0		525.83	0		525.83	0.0008		525.83	0.0699		525.83	0.0577		525.83	0.0057		525.83	0.0001		525.83	0		525.83	0
			526.83	0.1243		526.83	0		526.83	0		526.83	0.0007		526.83	0.0687		526.83	0.0582		526.83	0.0058		526.83	0.0001		526.83	0		526.83	0
			527.83	0.1247		527.83	0		527.83	0		527.83	0.0007		527.83	0.0676		527.83	0.0587		527.83	0.006		527.83	0.0001		527.83	0		527.83	0
			528.83	0.1246		528.83	0		528.83	0		528.83	0.0007		528.83	0.0664		528.83	0.0592		528.83	0.0061		528.83	0.0001		528.83	0		528.83	0
			529.83	0.1241		529.83	0		529.83	0		529.83	0.0006		529.83	0.0652		529.83	0.0596		529.83	0.0063		529.83	0.0001		529.83	0		529.83	0
			530.83	0.1232		530.83	0		530.83	0		530.83	0.0006		530.83	0.0641		530.83	0.0601		530.83	0.0064		530.83	0.0001		530.83	0		530.83	0
			531.83	0.1219		531.83	0		531.83	0		531.83	0.0005		531.83	0.0629		531.83	0.0606		531.83	0.0066		531.83	0.0001		531.83	0		531.83	0
			532.83	0.1204		532.83	0		532.83	0		532.83	0.0005		532.83	0.0618		532.83	0.061		532.83	0.0068		532.83	0.0001		532.83	0		532.83	0
			533.83	0.1189		533.83	0		533.83	0		533.83	0.0005		533.83	0.0606		533.83	0.0615		533.83	0.0069		533.83	0.0002		533.83	0		533.83	0
			534.83	0.1175		534.83	0		534.83	0		534.83	0.0005		534.83	0.0595		534.83	0.0619		534.83	0.0071		534.83	0.0002		534.83	0		534.83	0
			535.83	0.1163		535.83	0		535.83	0		535.83	0.0004		535.83	0.0583		535.83	0.0623		535.83	0.0073		535.83	0.0002		535.83	0		535.83	0
			536.83	0.1156		536.83	0		536.83	0		536.83	0.0004		536.83	0.0572		536.83	0.0627		536.83	0.0075		536.83	0.0002		536.83	0		536.83	0
			537.83	0.1154		537.83	0		537.83	0		537.83	0.0004		537.83	0.0561		537.83	0.0631		537.83	0.0076		537.83	0.0002		537.83	0		537.83	0
			538.83	0.1156		538.83	0		538.83	0		538.83	0.0003		538.83	0.055		538.83	0.0635		538.83	0.0078		538.83	0.0002		538.83	0		538.83	0
			539.83	0.1164		539.83	0		539.83	0		539.83	0.0003		539.83	0.0539		539.83	0.0639		539.83	0.008		539.83	0.0002		539.83	0		539.83	0
			540.83	0.1176		540.83	0		540.83	0		540.83	0.0003		540.83	0.0528		540.83	0.0643		540.83	0.0082		540.83	0.0002		540.83	0		540.83	0
			541.83	0.1191		541.83	0		541.83	0		541.83	0.0003		541.83	0.0517		541.83	0.0646		541.83	0.0084		541.83	0.0002		541.83	0		541.83	0
			542.83	0.1208		542.83	0		542.83	0		542.83	0.0003		542.83	0.0507		542.83	0.065		542.83	0.0086		542.83	0.0002		542.83	0		542.83	0
			543.83	0.1227		543.83	0		543.83	0		543.83	0.0003		543.83	0.0496		543.83	0.0653		543.83	0.0088		543.83	0.0002		543.83	0		543.83	0
			544.83	0.1246		544.83	0		544.83	0		544.83	0.0002		544.83	0.0485		544.83	0.0657		544.83	0.009		544.83	0.0002		544.83	0		544.83	0
			545.83	0.1263		545.83	0		545.83	0		545.83	0.0002		545.83	0.0475		545.83	0.066		545.83	0.0092		545.83	0.0002		545.83	0		545.83	0
			546.83	0.1279		546.83	0		546.83	0		546.83	0.0002		546.83	0.0465		546.83	0.0663		546.83	0.0094		546.83	0.0002		546.83	0		546.83	0
			547.83	0.1293		547.83	0		547.83	0		547.83	0.0002		547.83	0.0455		547.83	0.0666		547.83	0.0096		547.83	0.0003		547.83	0		547.83	0
			548.83	0.1304		548.83	0		548.83	0		548.83	0.0002		548.83	0.0445		548.83	0.0669		548.83	0.0098		548.83	0.0003		548.83	0		548.83	0
			549.83	0.1312		549.83	0		549.83	0		549.83	0.0002		549.83	0.0435		549.83	0.0672		549.83	0.01		549.83	0.0003		549.83	0		549.83	0
			550.83	0.1317		550.83	0		550.83	0		550.83	0.0002		550.83	0.0425		550.83	0.0674		550.83	0.0103		550.83	0.0003		550.83	0		550.83	0
			551.83	0.1319		551.83	0		551.83	0		551.83	0.0001		551.83	0.0415		551.83	0.0677		551.83	0.0105		551.83	0.0003		551.83	0		551.83	0
			552.83	0.1317		552.83	0		552.83	0		552.83	0.0001		552.83	0.0406		552.83	0.0679		552.83	0.0107		552.83	0.0003		552.83	0		552.83	0
			553.83	0.1312		553.83	0		553.83	0		553.83	0.0001		553.83	0.0396		553.83	0.0681		553.83	0.0109		553.83	0.0003		553.83	0		553.83	0
			554.83	0.1304		554.83	0		554.83	0		554.83	0.0001		554.83	0.0387		554.83	0.0683		554.83	0.0112		554.83	0.0003		554.83	0		554.83	0
			555.83	0.1293		555.83	0		555.83	0		555.83	0.0001		555.83	0.0378		555.83	0.0685		555.83	0.0114		555.83	0.0003		555.83	0		555.83	0
			556.83	0.128		556.83	0		556.83	0		556.83	0.0001		556.83	0.0368		556.83	0.0687		556.83	0.0117		556.83	0.0003		556.83	0		556.83	0
			557.83	0.1265		557.83	0		557.83	0		557.83	0.0001		557.83	0.036		557.83	0.0689		557.83	0.0119		557.83	0.0004		557.83	0		557.83	0
			558.83	0.125		558.83	0		558.83	0		558.83	0.0001		558.83	0.0351		558.83	0.0691		558.83	0.0121		558.83	0.0004		558.83	0		558.83	0
			559.83	0.1234		559.83	0		559.83	0		559.83	0.0001		559.83	0.0342		559.83	0.0692		559.83	0.0124		559.83	0.0004		559.83	0		559.83	0
			560.83	0.122		560.83	0		560.83	0		560.83	0.0001		560.83	0.0333		560.83	0.0694		560.83	0.0126		560.83	0.0004		560.83	0		560.83	0
			561.83	0.1207		561.83	0		561.83	0		561.83	0.0001		561.83	0.0325		561.83	0.0695		561.83	0.0129		561.83	0.0004		561.83	0		561.83	0
			562.83	0.1195		562.83	0		562.83	0		562.83	0.0001		562.83	0.0317		562.83	0.0696		562.83	0.0132		562.83	0.0004		562.83	0		562.83	0
			563.83	0.1185		563.83	0		563.83	0		563.83	0.0001		563.83	0.0309		563.83	0.0697		563.83	0.0134		563.83	0.0004		563.83	0		563.83	0
			564.83	0.1176		564.83	0		564.83	0		564.83	0.0001		564.83	0.0301		564.83	0.0698		564.83	0.0137		564.83	0.0004		564.83	0		564.83	0
			565.83	0.1168		565.83	0		565.83	0		565.83	0.0001		565.83	0.0293		565.83	0.0698		565.83	0.0139		565.83	0.0005		565.83	0		565.83	0
			566.83	0.1161		566.83	0		566.83	0		566.83	0.0001		566.83	0.0285		566.83	0.0699		566.83	0.0142		566.83	0.0005		566.83	0		566.83	0
			567.83	0.1155		567.83	0		567.83	0		567.83	0		567.83	0.0278		567.83	0.0699		567.83	0.0145		567.83	0.0005		567.83	0		567.83	0
			568.83	0.1149		568.83	0		568.83	0		568.83	0		568.83	0.027		568.83	0.07		568.83	0.0148		568.83	0.0005		568.83	0		568.83	0
			569.83	0.1143		569.83	0		569.83	0		569.83	0		569.83	0.0263		569.83	0.07		569.83	0.015		569.83	0.0005		569.83	0		569.83	0
			570.83	0.1139		570.83	0		570.83	0		570.83	0		570.83	0.0256		570.83	0.07		570.83	0.0153		570.83	0.0005		570.83	0		570.83	0
			571.83	0.1135		571.83	0		571.83	0		571.83	0		571.83	0.0249		571.83	0.07		571.83	0.0156		571.83	0.0006		571.83	0		571.83	0
			572.83	0.1133		572.83	0		572.83	0		572.83	0		572.83	0.0242		572.83	0.0699		572.83	0.0159		572.83	0.0006		572.83	0		572.83	0
			573.83	0.1131		573.83	0		573.83	0		573.83	0		573.83	0.0235		573.83	0.0699		573.83	0.0162		573.83	0.0006		573.83	0		573.83	0
			574.83	0.113		574.83	0		574.83	0		574.83	0		574.83	0.0228		574.83	0.0698		574.83	0.0165		574.83	0.0006		574.83	0		574.83	0
			575.83	0.1131		575.83	0		575.83	0		575.83	0		575.83	0.0222		575.83	0.0698		575.83	0.0168		575.83	0.0006		575.83	0		575.83	0
			576.83	0.1131		576.83	0		576.83	0		576.83	0		576.83	0.0215		576.83	0.0697		576.83	0.0171		576.83	0.0006		576.83	0		576.83	0
			577.83	0.1132		577.83	0		577.83	0		577.83	0		577.83	0.0209		577.83	0.0696		577.83	0.0174		577.83	0.0007		577.83	0		577.83	0
			578.83	0.1132		578.83	0		578.83	0		578.83	0		578.83	0.0203		578.83	0.0695		578.83	0.0177		578.83	0.0007		578.83	0		578.83	0
			579.83	0.1133		579.83	0		579.83	0		579.83	0		579.83	0.0197		579.83	0.0694		579.83	0.018		579.83	0.0007		579.83	0		579.83	0
			580.83	0.1136		580.83	0		580.83	0		580.83	0		580.83	0.0191		580.83	0.0692		580.83	0.0183		580.83	0.0007		580.83	0		580.83	0
			581.83	0.1139		581.83	0		581.83	0		581.83	0		581.83	0.0185		581.83	0.0691		581.83	0.0186		581.83	0.0008		581.83	0		581.83	0
			582.83	0.1144		582.83	0		582.83	0		582.83	0		582.83	0.018		582.83	0.0689		582.83	0.0189		582.83	0.0008		582.83	0		582.83	0
			583.83	0.1152		583.83	0		583.83	0		583.83	0		583.83	0.0174		583.83	0.0687		583.83	0.0192		583.83	0.0008		583.83	0		583.83	0
			584.83	0.1161		584.83	0		584.83	0		584.83	0		584.83	0.0169		584.83	0.0686		584.83	0.0195		584.83	0.0008		584.83	0		584.83	0
			585.83	0.1171		585.83	0		585.83	0		585.83	0		585.83	0.0164		585.83	0.0684		585.83	0.0198		585.83	0.0008		585.83	0		585.83	0
			586.83	0.1181		586.83	0		586.83	0		586.83	0		586.83	0.0159		586.83	0.0681		586.83	0.0201		586.83	0.0009		586.83	0		586.83	0
			587.83	0.1189		587.83	0		587.83	0		587.83	0		587.83	0.0154		587.83	0.0679		587.83	0.0205		587.83	0.0009		587.83	0		587.83	0
			588.83	0.1192		588.83	0		588.83	0		588.83	0		588.83	0.0149		588.83	0.0677		588.83	0.0208		588.83	0.0009		588.83	0		588.83	0
			589.83	0.1191		589.83	0		589.83	0		589.83	0		589.83	0.0144		589.83	0.0674		589.83	0.0211		589.83	0.001		589.83	0		589.83	0
			590.83	0.1183		590.83	0		590.83	0		590.83	0		590.83	0.0139		590.83	0.0672		590.83	0.0214		590.83	0.001		590.83	0		590.83	0
			591.83	0.1168		591.83	0		591.83	0		591.83	0		591.83	0.0135		591.83	0.0669		591.83	0.0218		591.83	0.001		591.83	0		591.83	0
			592.83	0.1147		592.83	0		592.83	0		592.83	0		592.83	0.0131		592.83	0.0666		592.83	0.0221		592.83	0.001		592.83	0		592.83	0
			593.83	0.1121		593.83	0		593.83	0		593.83	0		593.83	0.0126		593.83	0.0663		593.83	0.0224		593.83	0.0011		593.83	0		593.83	0
			594.83	0.1092		594.83	0		594.83	0		594.83	0		594.83	0.0122		594.83	0.066		594.83	0.0227		594.83	0.0011		594.83	0		594.83	0
			595.83	0.1062		595.83	0		595.83	0		595.83	0		595.83	0.0118		595.83	0.0657		595.83	0.0231		595.83	0.0011		595.83	0		595.83	0
			596.83	0.1033		596.83	0		596.83	0		596.83	0		596.83	0.0114		596.83	0.0654		596.83	0.0234		596.83	0.0012		596.83	0		596.83	0
			597.83	0.1007		597.83	0		597.83	0		597.83	0		597.83	0.011		597.83	0.065		597.83	0.0237		597.83	0.0012		597.83	0		597.83	0
			598.83	0.0985		598.83	0		598.83	0		598.83	0		598.83	0.0107		598.83	0.0647		598.83	0.0241		598.83	0.0012		598.83	0		598.83	0
			599.83	0.0968		599.83	0		599.83	0		599.83	0		599.83	0.0103		599.83	0.0643		599.83	0.0244		599.83	0.0013		599.83	0		599.83	0
			600.83	0.0955		600.83	0		600.83	0		600.83	0		600.83	0.0099		600.83	0.0639		600.83	0.0247		600.83	0.0013		600.83	0		600.83	0
			601.83	0.0947		601.83	0		601.83	0		601.83	0		601.83	0.0096		601.83	0.0635		601.83	0.0251		601.83	0.0013		601.83	0		601.83	0
			602.83	0.0943		602.83	0		602.83	0		602.83	0		602.83	0.0093		602.83	0.0632		602.83	0.0254		602.83	0.0014		602.83	0		602.83	0
			603.83	0.0942		603.83	0		603.83	0		603.83	0		603.83	0.0089		603.83	0.0628		603.83	0.0257		603.83	0.0014		603.83	0		603.83	0
			604.83	0.0943		604.83	0		604.83	0		604.83	0		604.83	0.0086		604.83	0.0623		604.83	0.0261		604.83	0.0015		604.83	0		604.83	0
			605.83	0.0945		605.83	0		605.83	0		605.83	0		605.83	0.0083		605.83	0.0619		605.83	0.0264		605.83	0.0015		605.83	0		605.83	0
			606.83	0.0947		606.83	0		606.83	0		606.83	0		606.83	0.008		606.83	0.0615		606.83	0.0268		606.83	0.0015		606.83	0		606.83	0
			607.83	0.0948		607.83	0		607.83	0		607.83	0		607.83	0.0077		607.83	0.061		607.83	0.0271		607.83	0.0016		607.83	0		607.83	0
			608.83	0.0948		608.83	0		608.83	0		608.83	0		608.83	0.0074		608.83	0.0606		608.83	0.0274		608.83	0.0016		608.83	0		608.83	0
			609.83	0.0946		609.83	0		609.83	0		609.83	0		609.83	0.0072		609.83	0.0601		609.83	0.0278		609.83	0.0017		609.83	0		609.83	0
			610.83	0.0942		610.83	0		610.83	0		610.83	0		610.83	0.0069		610.83	0.0597		610.83	0.0281		610.83	0.0017		610.83	0		610.83	0
			611.83	0.0937		611.83	0		611.83	0		611.83	0		611.83	0.0067		611.83	0.0592		611.83	0.0284		611.83	0.0017		611.83	0		611.83	0
			612.83	0.093		612.83	0		612.83	0		612.83	0		612.83	0.0064		612.83	0.0587		612.83	0.0288		612.83	0.0018		612.83	0.0001		612.83	0
			613.83	0.0922		613.83	0		613.83	0		613.83	0		613.83	0.0062		613.83	0.0582		613.83	0.0291		613.83	0.0018		613.83	0.0001		613.83	0
			614.83	0.0913		614.83	0		614.83	0		614.83	0		614.83	0.0059		614.83	0.0577		614.83	0.0294		614.83	0.0019		614.83	0.0001		614.83	0
			615.83	0.0907		615.83	0		615.83	0		615.83	0		615.83	0.0057		615.83	0.0572		615.83	0.0298		615.83	0.0019		615.83	0.0001		615.83	0
			616.83	0.0902		616.83	0		616.83	0		616.83	0		616.83	0.0055		616.83	0.0567		616.83	0.0301		616.83	0.002		616.83	0.0001		616.83	0
			617.83	0.09		617.83	0		617.83	0		617.83	0		617.83	0.0053		617.83	0.0562		617.83	0.0304		617.83	0.002		617.83	0.0001		617.83	0
			618.83	0.0902		618.83	0		618.83	0		618.83	0		618.83	0.0051		618.83	0.0557		618.83	0.0308		618.83	0.0021		618.83	0.0001		618.83	0
			619.83	0.0908		619.83	0		619.83	0		619.83	0		619.83	0.0049		619.83	0.0552		619.83	0.0311		619.83	0.0021		619.83	0.0001		619.83	0
			620.83	0.0917		620.83	0		620.83	0		620.83	0		620.83	0.0047		620.83	0.0546		620.83	0.0314		620.83	0.0022		620.83	0.0001		620.83	0
			621.83	0.0929		621.83	0		621.83	0		621.83	0		621.83	0.0045		621.83	0.0541		621.83	0.0317		621.83	0.0022		621.83	0.0001		621.83	0
			622.83	0.0942		622.83	0		622.83	0		622.83	0		622.83	0.0043		622.83	0.0535		622.83	0.032		622.83	0.0023		622.83	0.0001		622.83	0
			623.83	0.0955		623.83	0		623.83	0		623.83	0		623.83	0.0042		623.83	0.053		623.83	0.0324		623.83	0.0024		623.83	0.0001		623.83	0
			624.83	0.0966		624.83	0		624.83	0		624.83	0		624.83	0.004		624.83	0.0524		624.83	0.0327		624.83	0.0024		624.83	0.0001		624.83	0
			625.83	0.0975		625.83	0		625.83	0		625.83	0		625.83	0.0038		625.83	0.0519		625.83	0.033		625.83	0.0025		625.83	0.0001		625.83	0
			626.83	0.0981		626.83	0		626.83	0		626.83	0		626.83	0.0037		626.83	0.0513		626.83	0.0333		626.83	0.0025		626.83	0.0001		626.83	0
			627.83	0.0984		627.83	0		627.83	0		627.83	0		627.83	0.0035		627.83	0.0508		627.83	0.0336		627.83	0.0026		627.83	0.0001		627.83	0
			628.83	0.0983		628.83	0		628.83	0		628.83	0		628.83	0.0034		628.83	0.0502		628.83	0.0339		628.83	0.0027		628.83	0.0001		628.83	0
			629.83	0.098		629.83	0		629.83	0		629.83	0		629.83	0.0032		629.83	0.0496		629.83	0.0342		629.83	0.0027		629.83	0.0001		629.83	0
			630.83	0.0974		630.83	0		630.83	0		630.83	0		630.83	0.0031		630.83	0.049		630.83	0.0345		630.83	0.0028		630.83	0.0001		630.83	0
			631.83	0.0967		631.83	0		631.83	0		631.83	0		631.83	0.003		631.83	0.0485		631.83	0.0348		631.83	0.0029		631.83	0.0001		631.83	0
			632.83	0.0958		632.83	0		632.83	0		632.83	0		632.83	0.0029		632.83	0.0479		632.83	0.0351		632.83	0.0029		632.83	0.0001		632.83	0
			633.83	0.0947		633.83	0		633.83	0		633.83	0		633.83	0.0027		633.83	0.0473		633.83	0.0354		633.83	0.003		633.83	0.0001		633.83	0
			634.83	0.0936		634.83	0		634.83	0		634.83	0		634.83	0.0026		634.83	0.0467		634.83	0.0357		634.83	0.0031		634.83	0.0001		634.83	0
			635.83	0.0924		635.83	0		635.83	0		635.83	0		635.83	0.0025		635.83	0.0461		635.83	0.036		635.83	0.0031		635.83	0.0001		635.83	0
			636.83	0.0912		636.83	0		636.83	0		636.83	0		636.83	0.0024		636.83	0.0455		636.83	0.0363		636.83	0.0032		636.83	0.0001		636.83	0
			637.83	0.09		637.83	0		637.83	0		637.83	0		637.83	0.0023		637.83	0.045		637.83	0.0366		637.83	0.0033		637.83	0.0001		637.83	0
			638.83	0.0888		638.83	0		638.83	0		638.83	0		638.83	0.0022		638.83	0.0444		638.83	0.0368		638.83	0.0033		638.83	0.0001		638.83	0
			639.83	0.0878		639.83	0		639.83	0		639.83	0		639.83	0.0021		639.83	0.0438		639.83	0.0371		639.83	0.0034		639.83	0.0001		639.83	0
			640.83	0.0869		640.83	0		640.83	0		640.83	0		640.83	0.002		640.83	0.0432		640.83	0.0374		640.83	0.0035		640.83	0.0001		640.83	0
			641.83	0.0862		641.83	0		641.83	0		641.83	0		641.83	0.0019		641.83	0.0426		641.83	0.0376		641.83	0.0036		641.83	0.0001		641.83	0
			642.83	0.0857		642.83	0		642.83	0		642.83	0		642.83	0.0018		642.83	0.042		642.83	0.0379		642.83	0.0036		642.83	0.0001		642.83	0
			643.83	0.0854		643.83	0		643.83	0		643.83	0		643.83	0.0018		643.83	0.0414		643.83	0.0381		643.83	0.0037		643.83	0.0001		643.83	0
			644.83	0.0853		644.83	0		644.83	0		644.83	0		644.83	0.0017		644.83	0.0408		644.83	0.0384		644.83	0.0038		644.83	0.0002		644.83	0
			645.83	0.0854		645.83	0		645.83	0		645.83	0		645.83	0.0016		645.83	0.0402		645.83	0.0386		645.83	0.0039		645.83	0.0002		645.83	0
			646.83	0.0856		646.83	0		646.83	0		646.83	0		646.83	0.0015		646.83	0.0396		646.83	0.0389		646.83	0.004		646.83	0.0002		646.83	0
			647.83	0.0858		647.83	0		647.83	0		647.83	0		647.83	0.0015		647.83	0.039		647.83	0.0391		647.83	0.0041		647.83	0.0002		647.83	0
			648.83	0.0862		648.83	0		648.83	0		648.83	0		648.83	0.0014		648.83	0.0385		648.83	0.0393		648.83	0.0041		648.83	0.0002		648.83	0
			649.83	0.0865		649.83	0		649.83	0		649.83	0		649.83	0.0013		649.83	0.0379		649.83	0.0396		649.83	0.0042		649.83	0.0002		649.83	0
			650.83	0.0867		650.83	0		650.83	0		650.83	0		650.83	0.0013		650.83	0.0373		650.83	0.0398		650.83	0.0043		650.83	0.0002		650.83	0
			651.83	0.0868		651.83	0		651.83	0		651.83	0		651.83	0.0012		651.83	0.0367		651.83	0.04		651.83	0.0044		651.83	0.0002		651.83	0
			652.83	0.0866		652.83	0		652.83	0		652.83	0		652.83	0.0012		652.83	0.0361		652.83	0.0402		652.83	0.0045		652.83	0.0002		652.83	0
			653.83	0.0861		653.83	0		653.83	0		653.83	0		653.83	0.0011		653.83	0.0355		653.83	0.0404		653.83	0.0046		653.83	0.0002		653.83	0
			654.83	0.0853		654.83	0		654.83	0		654.83	0		654.83	0.001		654.83	0.035		654.83	0.0406		654.83	0.0047		654.83	0.0002		654.83	0
			655.83	0.0842		655.83	0		655.83	0		655.83	0		655.83	0.001		655.83	0.0344		655.83	0.0408		655.83	0.0048		655.83	0.0002		655.83	0
			656.83	0.0828		656.83	0		656.83	0		656.83	0		656.83	0.0009		656.83	0.0338		656.83	0.041		656.83	0.0049		656.83	0.0002		656.83	0
			657.83	0.0813		657.83	0		657.83	0		657.83	0		657.83	0.0009		657.83	0.0333		657.83	0.0412		657.83	0.005		657.83	0.0002		657.83	0
			658.83	0.0797		658.83	0		658.83	0		658.83	0		658.83	0.0009		658.83	0.0327		658.83	0.0413		658.83	0.0051		658.83	0.0002		658.83	0
			659.83	0.0782		659.83	0		659.83	0		659.83	0		659.83	0.0008		659.83	0.0321		659.83	0.0415		659.83	0.0052		659.83	0.0002		659.83	0
			660.83	0.0769		660.83	0		660.83	0		660.83	0		660.83	0.0008		660.83	0.0316		660.83	0.0417		660.83	0.0053		660.83	0.0003		660.83	0
			661.83	0.0758		661.83	0		661.83	0		661.83	0		661.83	0.0007		661.83	0.031		661.83	0.0418		661.83	0.0054		661.83	0.0003		661.83	0
			662.83	0.075		662.83	0		662.83	0		662.83	0		662.83	0.0007		662.83	0.0305		662.83	0.042		662.83	0.0055		662.83	0.0003		662.83	0
			663.83	0.0743		663.83	0		663.83	0		663.83	0		663.83	0.0007		663.83	0.0299		663.83	0.0421		663.83	0.0056		663.83	0.0003		663.83	0
			664.83	0.0737		664.83	0		664.83	0		664.83	0		664.83	0.0006		664.83	0.0294		664.83	0.0422		664.83	0.0057		664.83	0.0003		664.83	0
			665.83	0.0732		665.83	0		665.83	0		665.83	0		665.83	0.0006		665.83	0.0288		665.83	0.0424		665.83	0.0058		665.83	0.0003		665.83	0
			666.83	0.0727		666.83	0		666.83	0		666.83	0		666.83	0.0006		666.83	0.0283		666.83	0.0425		666.83	0.0059		666.83	0.0003		666.83	0
			667.83	0.072		667.83	0		667.83	0		667.83	0		667.83	0.0005		667.83	0.0278		667.83	0.0426		667.83	0.006		667.83	0.0003		667.83	0
			668.83	0.0713		668.83	0		668.83	0		668.83	0		668.83	0.0005		668.83	0.0273		668.83	0.0427		668.83	0.0061		668.83	0.0003		668.83	0
			669.83	0.0706		669.83	0		669.83	0		669.83	0		669.83	0.0005		669.83	0.0267		669.83	0.0428		669.83	0.0062		669.83	0.0003		669.83	0
			670.83	0.07		670.83	0		670.83	0		670.83	0		670.83	0.0005		670.83	0.0262		670.83	0.0429		670.83	0.0063		670.83	0.0003		670.83	0
			671.83	0.0695		671.83	0		671.83	0		671.83	0		671.83	0.0004		671.83	0.0257		671.83	0.043		671.83	0.0064		671.83	0.0004		671.83	0
			672.83	0.0693		672.83	0		672.83	0		672.83	0		672.83	0.0004		672.83	0.0252		672.83	0.0431		672.83	0.0066		672.83	0.0004		672.83	0
			673.83	0.0695		673.83	0		673.83	0		673.83	0		673.83	0.0004		673.83	0.0247		673.83	0.0432		673.83	0.0067		673.83	0.0004		673.83	0
			674.83	0.07		674.83	0		674.83	0		674.83	0		674.83	0.0004		674.83	0.0242		674.83	0.0433		674.83	0.0068		674.83	0.0004		674.83	0
			675.83	0.0709		675.83	0		675.83	0		675.83	0		675.83	0.0004		675.83	0.0237		675.83	0.0433		675.83	0.0069		675.83	0.0004		675.83	0
			676.83	0.072		676.83	0		676.83	0		676.83	0		676.83	0.0003		676.83	0.0232		676.83	0.0434		676.83	0.007		676.83	0.0004		676.83	0
			677.83	0.0731		677.83	0		677.83	0		677.83	0		677.83	0.0003		677.83	0.0228		677.83	0.0434		677.83	0.0071		677.83	0.0004		677.83	0
			678.83	0.0742		678.83	0		678.83	0		678.83	0		678.83	0.0003		678.83	0.0223		678.83	0.0435		678.83	0.0073		678.83	0.0004		678.83	0
			679.83	0.0749		679.83	0		679.83	0		679.83	0		679.83	0.0003		679.83	0.0218		679.83	0.0435		679.83	0.0074		679.83	0.0004		679.83	0
			680.83	0.0752		680.83	0		680.83	0		680.83	0		680.83	0.0003		680.83	0.0214		680.83	0.0435		680.83	0.0075		680.83	0.0005		680.83	0
			681.83	0.075		681.83	0		681.83	0		681.83	0		681.83	0.0003		681.83	0.0209		681.83	0.0436		681.83	0.0076		681.83	0.0005		681.83	0
			682.83	0.0744		682.83	0		682.83	0		682.83	0		682.83	0.0002		682.83	0.0205		682.83	0.0436		682.83	0.0078		682.83	0.0005		682.83	0
			683.83	0.0733		683.83	0		683.83	0		683.83	0		683.83	0.0002		683.83	0.02		683.83	0.0436		683.83	0.0079		683.83	0.0005		683.83	0
			684.83	0.072		684.83	0		684.83	0		684.83	0		684.83	0.0002		684.83	0.0196		684.83	0.0436		684.83	0.008		684.83	0.0005		684.83	0
			685.83	0.0705		685.83	0		685.83	0		685.83	0		685.83	0.0002		685.83	0.0191		685.83	0.0436		685.83	0.0081		685.83	0.0005		685.83	0
			686.83	0.0691		686.83	0		686.83	0		686.83	0		686.83	0.0002		686.83	0.0187		686.83	0.0436		686.83	0.0083		686.83	0.0005		686.83	0
			687.83	0.0678		687.83	0		687.83	0		687.83	0		687.83	0.0002		687.83	0.0183		687.83	0.0435		687.83	0.0084		687.83	0.0006		687.83	0
			688.83	0.0666		688.83	0		688.83	0		688.83	0		688.83	0.0002		688.83	0.0179		688.83	0.0435		688.83	0.0085		688.83	0.0006		688.83	0
			689.83	0.0657		689.83	0		689.83	0		689.83	0		689.83	0.0002		689.83	0.0175		689.83	0.0435		689.83	0.0086		689.83	0.0006		689.83	0
			690.83	0.0649		690.83	0		690.83	0		690.83	0		690.83	0.0002		690.83	0.0171		690.83	0.0434		690.83	0.0088		690.83	0.0006		690.83	0
			691.83	0.0644		691.83	0		691.83	0		691.83	0		691.83	0.0001		691.83	0.0167		691.83	0.0434		691.83	0.0089		691.83	0.0006		691.83	0
			692.83	0.064		692.83	0		692.83	0		692.83	0		692.83	0.0001		692.83	0.0163		692.83	0.0433		692.83	0.009		692.83	0.0006		692.83	0
			693.83	0.0637		693.83	0		693.83	0		693.83	0		693.83	0.0001		693.83	0.0159		693.83	0.0433		693.83	0.0092		693.83	0.0007		693.83	0
			694.83	0.0634		694.83	0		694.83	0		694.83	0		694.83	0.0001		694.83	0.0155		694.83	0.0432		694.83	0.0093		694.83	0.0007		694.83	0
			695.83	0.0633		695.83	0		695.83	0		695.83	0		695.83	0.0001		695.83	0.0151		695.83	0.0431		695.83	0.0094		695.83	0.0007		695.83	0
			696.83	0.0632		696.83	0		696.83	0		696.83	0		696.83	0.0001		696.83	0.0148		696.83	0.043		696.83	0.0096		696.83	0.0007		696.83	0
			697.83	0.0631		697.83	0		697.83	0		697.83	0		697.83	0.0001		697.83	0.0144		697.83	0.043		697.83	0.0097		697.83	0.0007		697.83	0
			698.83	0.0631		698.83	0		698.83	0		698.83	0		698.83	0.0001		698.83	0.0141		698.83	0.0429		698.83	0.0098		698.83	0.0007		698.83	0
			699.83	0.0632		699.83	0		699.83	0		699.83	0		699.83	0.0001		699.83	0.0137		699.83	0.0428		699.83	0.01		699.83	0.0008		699.83	0
			700.83	0.0633		700.83	0		700.83	0		700.83	0		700.83	0.0001		700.83	0.0134		700.83	0.0426		700.83	0.0101		700.83	0.0008		700.83	0
			701.83	0.0633		701.83	0		701.83	0		701.83	0		701.83	0.0001		701.83	0.013		701.83	0.0425		701.83	0.0103		701.83	0.0008		701.83	0
			702.83	0.0634		702.83	0		702.83	0		702.83	0		702.83	0.0001		702.83	0.0127		702.83	0.0424		702.83	0.0104		702.83	0.0008		702.83	0
			703.83	0.0633		703.83	0		703.83	0		703.83	0		703.83	0.0001		703.83	0.0124		703.83	0.0423		703.83	0.0105		703.83	0.0008		703.83	0
			704.83	0.0632		704.83	0		704.83	0		704.83	0		704.83	0.0001		704.83	0.0121		704.83	0.0421		704.83	0.0107		704.83	0.0009		704.83	0
			705.83	0.0629		705.83	0		705.83	0		705.83	0		705.83	0.0001		705.83	0.0118		705.83	0.042		705.83	0.0108		705.83	0.0009		705.83	0
			706.83	0.0626		706.83	0		706.83	0		706.83	0		706.83	0.0001		706.83	0.0114		706.83	0.0419		706.83	0.011		706.83	0.0009		706.83	0
			707.83	0.0622		707.83	0		707.83	0		707.83	0		707.83	0.0001		707.83	0.0111		707.83	0.0417		707.83	0.0111		707.83	0.0009		707.83	0.0001
			708.83	0.0619		708.83	0		708.83	0		708.83	0		708.83	0.0001		708.83	0.0108		708.83	0.0415		708.83	0.0112		708.83	0.001		708.83	0.0001
			709.83	0.0617		709.83	0		709.83	0		709.83	0		709.83	0.0001		709.83	0.0106		709.83	0.0414		709.83	0.0114		709.83	0.001		709.83	0.0001
			710.83	0.0616		710.83	0		710.83	0		710.83	0		710.83	0		710.83	0.0103		710.83	0.0412		710.83	0.0115		710.83	0.001		710.83	0.0001
			711.83	0.0617		711.83	0		711.83	0		711.83	0		711.83	0		711.83	0.01		711.83	0.041		711.83	0.0117		711.83	0.001		711.83	0.0001
			712.83	0.0619		712.83	0		712.83	0		712.83	0		712.83	0		712.83	0.0097		712.83	0.0408		712.83	0.0118		712.83	0.0011		712.83	0.0001
			713.83	0.0622		713.83	0		713.83	0		713.83	0		713.83	0		713.83	0.0095		713.83	0.0406		713.83	0.0119		713.83	0.0011		713.83	0.0001
			714.83	0.0626		714.83	0		714.83	0		714.83	0		714.83	0		714.83	0.0092		714.83	0.0404		714.83	0.0121		714.83	0.0011		714.83	0.0001
			715.83	0.0629		715.83	0		715.83	0		715.83	0		715.83	0		715.83	0.0089		715.83	0.0402		715.83	0.0122		715.83	0.0011		715.83	0.0001
			716.83	0.0632		716.83	0		716.83	0		716.83	0		716.83	0		716.83	0.0087		716.83	0.04		716.83	0.0124		716.83	0.0012		716.83	0.0001
			717.83	0.0633		717.83	0		717.83	0		717.83	0		717.83	0		717.83	0.0084		717.83	0.0398		717.83	0.0125		717.83	0.0012		717.83	0.0001
			718.83	0.0634		718.83	0		718.83	0		718.83	0		718.83	0		718.83	0.0082		718.83	0.0396		718.83	0.0126		718.83	0.0012		718.83	0.0001
			719.83	0.0634		719.83	0		719.83	0		719.83	0		719.83	0		719.83	0.008		719.83	0.0394		719.83	0.0128		719.83	0.0013		719.83	0.0001
			720.83	0.0633		720.83	0		720.83	0		720.83	0		720.83	0		720.83	0.0077		720.83	0.0392		720.83	0.0129		720.83	0.0013		720.83	0.0001
			721.83	0.0632		721.83	0		721.83	0		721.83	0		721.83	0		721.83	0.0075		721.83	0.0389		721.83	0.0131		721.83	0.0013		721.83	0.0001
			722.83	0.0632		722.83	0		722.83	0		722.83	0		722.83	0		722.83	0.0073		722.83	0.0387		722.83	0.0132		722.83	0.0013		722.83	0.0001
			723.83	0.0632		723.83	0		723.83	0		723.83	0		723.83	0		723.83	0.0071		723.83	0.0384		723.83	0.0133		723.83	0.0014		723.83	0.0001
			724.83	0.0632		724.83	0		724.83	0		724.83	0		724.83	0		724.83	0.0069		724.83	0.0382		724.83	0.0135		724.83	0.0014		724.83	0.0001
			725.83	0.0633		725.83	0		725.83	0		725.83	0		725.83	0		725.83	0.0067		725.83	0.0379		725.83	0.0136		725.83	0.0014		725.83	0.0001
			726.83	0.0634		726.83	0		726.83	0		726.83	0		726.83	0		726.83	0.0065		726.83	0.0377		726.83	0.0137		726.83	0.0015		726.83	0.0001
			727.83	0.0634		727.83	0		727.83	0		727.83	0		727.83	0		727.83	0.0063		727.83	0.0374		727.83	0.0139		727.83	0.0015		727.83	0.0001
			728.83	0.0634		728.83	0		728.83	0		728.83	0		728.83	0		728.83	0.0061		728.83	0.0372		728.83	0.014		728.83	0.0015		728.83	0.0001
			729.83	0.0632		729.83	0		729.83	0		729.83	0		729.83	0		729.83	0.0059		729.83	0.0369		729.83	0.0142		729.83	0.0016		729.83	0.0001
			730.83	0.0629		730.83	0		730.83	0		730.83	0		730.83	0		730.83	0.0057		730.83	0.0366		730.83	0.0143		730.83	0.0016		730.83	0.0001
			731.83	0.0625		731.83	0		731.83	0		731.83	0		731.83	0		731.83	0.0055		731.83	0.0363		731.83	0.0144		731.83	0.0016		731.83	0.0001
			732.83	0.062		732.83	0		732.83	0		732.83	0		732.83	0		732.83	0.0054		732.83	0.0361		732.83	0.0146		732.83	0.0017		732.83	0.0001
			733.83	0.0615		733.83	0		733.83	0		733.83	0		733.83	0		733.83	0.0052		733.83	0.0358		733.83	0.0147		733.83	0.0017		733.83	0.0001
			734.83	0.0608		734.83	0		734.83	0		734.83	0		734.83	0		734.83	0.005		734.83	0.0355		734.83	0.0148		734.83	0.0018		734.83	0.0001
			735.83	0.06		735.83	0		735.83	0		735.83	0		735.83	0		735.83	0.0049		735.83	0.0352		735.83	0.0149		735.83	0.0018		735.83	0.0001
			736.83	0.0592		736.83	0		736.83	0		736.83	0		736.83	0		736.83	0.0047		736.83	0.0349		736.83	0.0151		736.83	0.0018		736.83	0.0001
			737.83	0.0582		737.83	0		737.83	0		737.83	0		737.83	0		737.83	0.0046		737.83	0.0346		737.83	0.0152		737.83	0.0019		737.83	0.0001
			738.83	0.057		738.83	0		738.83	0		738.83	0		738.83	0		738.83	0.0044		738.83	0.0343		738.83	0.0153		738.83	0.0019		738.83	0.0001
			739.83	0.0557		739.83	0		739.83	0		739.83	0		739.83	0		739.83	0.0043		739.83	0.034		739.83	0.0155		739.83	0.002		739.83	0.0001
			740.83	0.0543		740.83	0		740.83	0		740.83	0		740.83	0		740.83	0.0041		740.83	0.0337		740.83	0.0156		740.83	0.002		740.83	0.0002
			741.83	0.0527		741.83	0		741.83	0		741.83	0		741.83	0		741.83	0.004		741.83	0.0334		741.83	0.0157		741.83	0.002		741.83	0.0002
			742.83	0.051		742.83	0		742.83	0		742.83	0		742.83	0		742.83	0.0039		742.83	0.0331		742.83	0.0158		742.83	0.0021		742.83	0.0002
			743.83	0.0494		743.83	0		743.83	0		743.83	0		743.83	0		743.83	0.0038		743.83	0.0328		743.83	0.016		743.83	0.0021		743.83	0.0002
			744.83	0.0478		744.83	0		744.83	0		744.83	0		744.83	0		744.83	0.0036		744.83	0.0324		744.83	0.0161		744.83	0.0022		744.83	0.0002
			745.83	0.0464		745.83	0		745.83	0		745.83	0		745.83	0		745.83	0.0035		745.83	0.0321		745.83	0.0162		745.83	0.0022		745.83	0.0002
			746.83	0.0453		746.83	0		746.83	0		746.83	0		746.83	0		746.83	0.0034		746.83	0.0318		746.83	0.0163		746.83	0.0023		746.83	0.0002
			747.83	0.0445		747.83	0		747.83	0		747.83	0		747.83	0		747.83	0.0033		747.83	0.0315		747.83	0.0164		747.83	0.0023		747.83	0.0002
			748.83	0.0441		748.83	0		748.83	0		748.83	0		748.83	0		748.83	0.0032		748.83	0.0311		748.83	0.0165		748.83	0.0024		748.83	0.0002
			749.83	0.0441		749.83	0		749.83	0		749.83	0		749.83	0		749.83	0.0031		749.83	0.0308		749.83	0.0167		749.83	0.0024		749.83	0.0002
			750.83	0.0445		750.83	0		750.83	0		750.83	0		750.83	0		750.83	0.003		750.83	0.0305		750.83	0.0168		750.83	0.0024		750.83	0.0002
			751.83	0.0452		751.83	0		751.83	0		751.83	0		751.83	0		751.83	0.0028		751.83	0.0302		751.83	0.0169		751.83	0.0025		751.83	0.0002
			752.83	0.0461		752.83	0		752.83	0		752.83	0		752.83	0		752.83	0.0027		752.83	0.0298		752.83	0.017		752.83	0.0025		752.83	0.0002
			753.83	0.0473		753.83	0		753.83	0		753.83	0		753.83	0		753.83	0.0027		753.83	0.0295		753.83	0.0171		753.83	0.0026		753.83	0.0002
			754.83	0.0484		754.83	0		754.83	0		754.83	0		754.83	0		754.83	0.0026		754.83	0.0292		754.83	0.0172		754.83	0.0026		754.83	0.0002
			755.83	0.0495		755.83	0		755.83	0		755.83	0		755.83	0		755.83	0.0025		755.83	0.0288		755.83	0.0173		755.83	0.0027		755.83	0.0002
			756.83	0.0505		756.83	0		756.83	0		756.83	0		756.83	0		756.83	0.0024		756.83	0.0285		756.83	0.0174		756.83	0.0027		756.83	0.0002
			757.83	0.0512		757.83	0		757.83	0		757.83	0		757.83	0		757.83	0.0023		757.83	0.0282		757.83	0.0175		757.83	0.0028		757.83	0.0003
			758.83	0.0517		758.83	0		758.83	0		758.83	0		758.83	0		758.83	0.0022		758.83	0.0278		758.83	0.0176		758.83	0.0029		758.83	0.0003
			759.83	0.0519		759.83	0		759.83	0		759.83	0		759.83	0		759.83	0.0021		759.83	0.0275		759.83	0.0177		759.83	0.0029		759.83	0.0003
			760.83	0.0519		760.83	0		760.83	0		760.83	0		760.83	0		760.83	0.0021		760.83	0.0272		760.83	0.0178		760.83	0.003		760.83	0.0003
			761.83	0.0517		761.83	0		761.83	0		761.83	0		761.83	0		761.83	0.002		761.83	0.0268		761.83	0.0179		761.83	0.003		761.83	0.0003
			762.83	0.0513		762.83	0		762.83	0		762.83	0		762.83	0		762.83	0.0019		762.83	0.0265		762.83	0.018		762.83	0.0031		762.83	0.0003
			763.83	0.0508		763.83	0		763.83	0		763.83	0		763.83	0		763.83	0.0018		763.83	0.0262		763.83	0.0181		763.83	0.0031		763.83	0.0003
			764.83	0.0503		764.83	0		764.83	0		764.83	0		764.83	0		764.83	0.0018		764.83	0.0258		764.83	0.0181		764.83	0.0032		764.83	0.0003
			765.83	0.0498		765.83	0		765.83	0		765.83	0		765.83	0		765.83	0.0017		765.83	0.0255		765.83	0.0182		765.83	0.0032		765.83	0.0003
			766.83	0.0493		766.83	0		766.83	0		766.83	0		766.83	0		766.83	0.0016		766.83	0.0251		766.83	0.0183		766.83	0.0033		766.83	0.0003
			767.83	0.0488		767.83	0		767.83	0		767.83	0		767.83	0		767.83	0.0016		767.83	0.0248		767.83	0.0184		767.83	0.0034		767.83	0.0003
			768.83	0.0484		768.83	0		768.83	0		768.83	0		768.83	0		768.83	0.0015		768.83	0.0245		768.83	0.0185		768.83	0.0034		768.83	0.0003
			769.83	0.048		769.83	0		769.83	0		769.83	0		769.83	0		769.83	0.0015		769.83	0.0241		769.83	0.0185		769.83	0.0035		769.83	0.0004
			770.83	0.0477		770.83	0		770.83	0		770.83	0		770.83	0		770.83	0.0014		770.83	0.0238		770.83	0.0186		770.83	0.0035		770.83	0.0004
			771.83	0.0476		771.83	0		771.83	0		771.83	0		771.83	0		771.83	0.0014		771.83	0.0235		771.83	0.0187		771.83	0.0036		771.83	0.0004
			772.83	0.0475		772.83	0		772.83	0		772.83	0		772.83	0		772.83	0.0013		772.83	0.0231		772.83	0.0188		772.83	0.0037		772.83	0.0004
			773.83	0.0475		773.83	0		773.83	0		773.83	0		773.83	0		773.83	0.0013		773.83	0.0228		773.83	0.0188		773.83	0.0037		773.83	0.0004
			774.83	0.0475		774.83	0		774.83	0		774.83	0		774.83	0		774.83	0.0012		774.83	0.0225		774.83	0.0189		774.83	0.0038		774.83	0.0004
			775.83	0.0476		775.83	0		775.83	0		775.83	0		775.83	0		775.83	0.0012		775.83	0.0222		775.83	0.0189		775.83	0.0038		775.83	0.0004
			776.83	0.0477		776.83	0		776.83	0		776.83	0		776.83	0		776.83	0.0011		776.83	0.0218		776.83	0.019		776.83	0.0039		776.83	0.0004
			777.83	0.0477		777.83	0		777.83	0		777.83	0		777.83	0		777.83	0.0011		777.83	0.0215		777.83	0.0191		777.83	0.004		777.83	0.0004
			778.83	0.0475		778.83	0		778.83	0		778.83	0		778.83	0		778.83	0.001		778.83	0.0212		778.83	0.0191		778.83	0.004		778.83	0.0005
			779.83	0.0472		779.83	0		779.83	0		779.83	0		779.83	0		779.83	0.001		779.83	0.0209		779.83	0.0192		779.83	0.0041		779.83	0.0005
			780.83	0.0468		780.83	0		780.83	0		780.83	0		780.83	0		780.83	0.0009		780.83	0.0205		780.83	0.0192		780.83	0.0042		780.83	0.0005
			781.83	0.0463		781.83	0		781.83	0		781.83	0		781.83	0		781.83	0.0009		781.83	0.0202		781.83	0.0193		781.83	0.0042		781.83	0.0005
			782.83	0.0457		782.83	0		782.83	0		782.83	0		782.83	0		782.83	0.0009		782.83	0.0199		782.83	0.0193		782.83	0.0043		782.83	0.0005
			783.83	0.0453		783.83	0		783.83	0		783.83	0		783.83	0		783.83	0.0008		783.83	0.0196		783.83	0.0193		783.83	0.0044		783.83	0.0005
			784.83	0.045		784.83	0		784.83	0		784.83	0		784.83	0		784.83	0.0008		784.83	0.0193		784.83	0.0194		784.83	0.0044		784.83	0.0005
			785.83	0.0449		785.83	0		785.83	0		785.83	0		785.83	0		785.83	0.0008		785.83	0.019		785.83	0.0194		785.83	0.0045		785.83	0.0005
			786.83	0.0452		786.83	0		786.83	0		786.83	0		786.83	0		786.83	0.0007		786.83	0.0186		786.83	0.0195		786.83	0.0046		786.83	0.0006
			787.83	0.0457		787.83	0		787.83	0		787.83	0		787.83	0		787.83	0.0007		787.83	0.0183		787.83	0.0195		787.83	0.0047		787.83	0.0006
			788.83	0.0465		788.83	0		788.83	0		788.83	0		788.83	0		788.83	0.0007		788.83	0.018		788.83	0.0195		788.83	0.0047		788.83	0.0006
			789.83	0.0475		789.83	0		789.83	0		789.83	0		789.83	0		789.83	0.0006		789.83	0.0177		789.83	0.0195		789.83	0.0048		789.83	0.0006
			790.83	0.0486		790.83	0		790.83	0		790.83	0		790.83	0		790.83	0.0006		790.83	0.0174		790.83	0.0196		790.83	0.0049		790.83	0.0006
			791.83	0.0496		791.83	0		791.83	0		791.83	0		791.83	0		791.83	0.0006		791.83	0.0171		791.83	0.0196		791.83	0.0049		791.83	0.0006
			792.83	0.0504		792.83	0		792.83	0		792.83	0		792.83	0		792.83	0.0006		792.83	0.0168		792.83	0.0196		792.83	0.005		792.83	0.0006
			793.83	0.0509		793.83	0		793.83	0		793.83	0		793.83	0		793.83	0.0005		793.83	0.0165		793.83	0.0196		793.83	0.0051		793.83	0.0007
			794.83	0.0511		794.83	0		794.83	0		794.83	0		794.83	0		794.83	0.0005		794.83	0.0162		794.83	0.0196		794.83	0.0052		794.83	0.0007
			795.83	0.0509		795.83	0		795.83	0		795.83	0		795.83	0		795.83	0.0005		795.83	0.016		795.83	0.0196		795.83	0.0052		795.83	0.0007
			796.83	0.0503		796.83	0		796.83	0		796.83	0		796.83	0		796.83	0.0005		796.83	0.0157		796.83	0.0196		796.83	0.0053		796.83	0.0007
			797.83	0.0495		797.83	0		797.83	0		797.83	0		797.83	0		797.83	0.0005		797.83	0.0154		797.83	0.0196		797.83	0.0054		797.83	0.0007
			798.83	0.0484		798.83	0		798.83	0		798.83	0		798.83	0		798.83	0.0004		798.83	0.0151		798.83	0.0196		798.83	0.0055		798.83	0.0008
			799.83	0.0472		799.83	0		799.83	0		799.83	0		799.83	0		799.83	0.0004		799.83	0.0148		799.83	0.0196		799.83	0.0055		799.83	0.0008
			800.83	0.0459		800.83	0		800.83	0		800.83	0		800.83	0		800.83	0.0004		800.83	0.0145		800.83	0.0196		800.83	0.0056		800.83	0.0008
			801.83	0.0447		801.83	0		801.83	0		801.83	0		801.83	0		801.83	0.0004		801.83	0.0143		801.83	0.0196		801.83	0.0057		801.83	0.0008
			802.83	0.0436		802.83	0		802.83	0		802.83	0		802.83	0		802.83	0.0004		802.83	0.014		802.83	0.0196		802.83	0.0058		802.83	0.0008
			803.83	0.0428		803.83	0		803.83	0		803.83	0		803.83	0		803.83	0.0003		803.83	0.0137		803.83	0.0196		803.83	0.0058		803.83	0.0008
			804.83	0.0422		804.83	0		804.83	0		804.83	0		804.83	0		804.83	0.0003		804.83	0.0135		804.83	0.0196		804.83	0.0059		804.83	0.0009
			805.83	0.042		805.83	0		805.83	0		805.83	0		805.83	0		805.83	0.0003		805.83	0.0132		805.83	0.0196		805.83	0.006		805.83	0.0009
			806.83	0.0421		806.83	0		806.83	0		806.83	0		806.83	0		806.83	0.0003		806.83	0.013		806.83	0.0195		806.83	0.0061		806.83	0.0009
			807.83	0.0425		807.83	0		807.83	0		807.83	0		807.83	0		807.83	0.0003		807.83	0.0127		807.83	0.0195		807.83	0.0062		807.83	0.0009
			808.83	0.0431		808.83	0		808.83	0		808.83	0		808.83	0		808.83	0.0003		808.83	0.0124		808.83	0.0195		808.83	0.0062		808.83	0.001
			809.83	0.0437		809.83	0		809.83	0		809.83	0		809.83	0		809.83	0.0003		809.83	0.0122		809.83	0.0195		809.83	0.0063		809.83	0.001
			810.83	0.0441		810.83	0		810.83	0		810.83	0		810.83	0		810.83	0.0003		810.83	0.0119		810.83	0.0194		810.83	0.0064		810.83	0.001
			811.83	0.0442		811.83	0		811.83	0		811.83	0		811.83	0		811.83	0.0002		811.83	0.0117		811.83	0.0194		811.83	0.0065		811.83	0.001
			812.83	0.0437		812.83	0		812.83	0		812.83	0		812.83	0		812.83	0.0002		812.83	0.0115		812.83	0.0194		812.83	0.0065		812.83	0.0011
			813.83	0.0427		813.83	0		813.83	0		813.83	0		813.83	0		813.83	0.0002		813.83	0.0112		813.83	0.0193		813.83	0.0066		813.83	0.0011
			814.83	0.0411		814.83	0		814.83	0		814.83	0		814.83	0		814.83	0.0002		814.83	0.011		814.83	0.0193		814.83	0.0067		814.83	0.0011
			815.83	0.0391		815.83	0		815.83	0		815.83	0		815.83	0		815.83	0.0002		815.83	0.0108		815.83	0.0192		815.83	0.0068		815.83	0.0011
			816.83	0.0368		816.83	0		816.83	0		816.83	0		816.83	0		816.83	0.0002		816.83	0.0105		816.83	0.0192		816.83	0.0069		816.83	0.0012
			817.83	0.0344		817.83	0		817.83	0		817.83	0		817.83	0		817.83	0.0002		817.83	0.0103		817.83	0.0191		817.83	0.0069		817.83	0.0012
			818.83	0.0321		818.83	0		818.83	0		818.83	0		818.83	0		818.83	0.0002		818.83	0.0101		818.83	0.0191		818.83	0.007		818.83	0.0012
			819.83	0.0301		819.83	0		819.83	0		819.83	0		819.83	0		819.83	0.0002		819.83	0.0099		819.83	0.019		819.83	0.0071		819.83	0.0012
			820.83	0.0287		820.83	0		820.83	0		820.83	0		820.83	0		820.83	0.0002		820.83	0.0097		820.83	0.019		820.83	0.0072		820.83	0.0013
			821.83	0.0279		821.83	0		821.83	0		821.83	0		821.83	0		821.83	0.0001		821.83	0.0094		821.83	0.0189		821.83	0.0073		821.83	0.0013
			822.83	0.0276		822.83	0		822.83	0		822.83	0		822.83	0		822.83	0.0001		822.83	0.0092		822.83	0.0188		822.83	0.0073		822.83	0.0013
			823.83	0.0278		823.83	0		823.83	0		823.83	0		823.83	0		823.83	0.0001		823.83	0.009		823.83	0.0188		823.83	0.0074		823.83	0.0013
			824.83	0.0284		824.83	0		824.83	0		824.83	0		824.83	0		824.83	0.0001		824.83	0.0088		824.83	0.0187		824.83	0.0075		824.83	0.0014
			825.83	0.0292		825.83	0		825.83	0		825.83	0		825.83	0		825.83	0.0001		825.83	0.0086		825.83	0.0186		825.83	0.0076		825.83	0.0014
			826.83	0.0301		826.83	0		826.83	0		826.83	0		826.83	0		826.83	0.0001		826.83	0.0084		826.83	0.0186		826.83	0.0077		826.83	0.0014
			827.83	0.031		827.83	0		827.83	0		827.83	0		827.83	0		827.83	0.0001		827.83	0.0082		827.83	0.0185		827.83	0.0077		827.83	0.0015
			828.83	0.0316		828.83	0		828.83	0		828.83	0		828.83	0		828.83	0.0001		828.83	0.008		828.83	0.0184		828.83	0.0078		828.83	0.0015
			829.83	0.032		829.83	0		829.83	0		829.83	0		829.83	0		829.83	0.0001		829.83	0.0079		829.83	0.0183		829.83	0.0079		829.83	0.0015
			830.83	0.0321		830.83	0		830.83	0		830.83	0		830.83	0		830.83	0.0001		830.83	0.0077		830.83	0.0183		830.83	0.008		830.83	0.0016
			831.83	0.032		831.83	0		831.83	0		831.83	0		831.83	0		831.83	0.0001		831.83	0.0075		831.83	0.0182		831.83	0.0081		831.83	0.0016
			832.83	0.0317		832.83	0		832.83	0		832.83	0		832.83	0		832.83	0.0001		832.83	0.0073		832.83	0.0181		832.83	0.0081		832.83	0.0016
			833.83	0.0313		833.83	0		833.83	0		833.83	0		833.83	0		833.83	0.0001		833.83	0.0071		833.83	0.018		833.83	0.0082		833.83	0.0017
			834.83	0.0307		834.83	0		834.83	0		834.83	0		834.83	0		834.83	0.0001		834.83	0.007		834.83	0.0179		834.83	0.0083		834.83	0.0017
			835.83	0.0302		835.83	0		835.83	0		835.83	0		835.83	0		835.83	0.0001		835.83	0.0068		835.83	0.0178		835.83	0.0084		835.83	0.0017
			836.83	0.0297		836.83	0		836.83	0		836.83	0		836.83	0		836.83	0.0001		836.83	0.0066		836.83	0.0177		836.83	0.0085		836.83	0.0018
			837.83	0.0292		837.83	0		837.83	0		837.83	0		837.83	0		837.83	0.0001		837.83	0.0065		837.83	0.0176		837.83	0.0085		837.83	0.0018
			838.83	0.0289		838.83	0		838.83	0		838.83	0		838.83	0		838.83	0.0001		838.83	0.0063		838.83	0.0175		838.83	0.0086		838.83	0.0018
			839.83	0.0286		839.83	0		839.83	0		839.83	0		839.83	0		839.83	0.0001		839.83	0.0062		839.83	0.0174		839.83	0.0087		839.83	0.0019
			840.83	0.0285		840.83	0		840.83	0		840.83	0		840.83	0		840.83	0.0001		840.83	0.006		840.83	0.0173		840.83	0.0088		840.83	0.0019
			841.83	0.0285		841.83	0		841.83	0		841.83	0		841.83	0		841.83	0.0001		841.83	0.0059		841.83	0.0172		841.83	0.0088		841.83	0.002
			842.83	0.0285		842.83	0		842.83	0		842.83	0		842.83	0		842.83	0.0001		842.83	0.0057		842.83	0.0171		842.83	0.0089		842.83	0.002
			843.83	0.0287		843.83	0		843.83	0		843.83	0		843.83	0		843.83	0		843.83	0.0056		843.83	0.017		843.83	0.009		843.83	0.002
			844.83	0.0288		844.83	0		844.83	0		844.83	0		844.83	0		844.83	0		844.83	0.0054		844.83	0.0169		844.83	0.0091		844.83	0.0021
			845.83	0.029		845.83	0		845.83	0		845.83	0		845.83	0		845.83	0		845.83	0.0053		845.83	0.0168		845.83	0.0091		845.83	0.0021
			846.83	0.0292		846.83	0		846.83	0		846.83	0		846.83	0		846.83	0		846.83	0.0051		846.83	0.0167		846.83	0.0092		846.83	0.0022
			847.83	0.0294		847.83	0		847.83	0		847.83	0		847.83	0		847.83	0		847.83	0.005		847.83	0.0166		847.83	0.0093		847.83	0.0022
			848.83	0.0296		848.83	0		848.83	0		848.83	0		848.83	0		848.83	0		848.83	0.0049		848.83	0.0165		848.83	0.0094		848.83	0.0023
			849.83	0.0299		849.83	0		849.83	0		849.83	0		849.83	0		849.83	0		849.83	0.0048		849.83	0.0164		849.83	0.0094		849.83	0.0023
			850.83	0.0302		850.83	0		850.83	0		850.83	0		850.83	0		850.83	0		850.83	0.0046		850.83	0.0162		850.83	0.0095		850.83	0.0023
			851.83	0.0306		851.83	0		851.83	0		851.83	0		851.83	0		851.83	0		851.83	0.0045		851.83	0.0161		851.83	0.0096		851.83	0.0024
			852.83	0.031		852.83	0		852.83	0		852.83	0		852.83	0		852.83	0		852.83	0.0044		852.83	0.016		852.83	0.0097		852.83	0.0024
			853.83	0.0315		853.83	0		853.83	0		853.83	0		853.83	0		853.83	0		853.83	0.0043		853.83	0.0159		853.83	0.0097		853.83	0.0025
			854.83	0.032		854.83	0		854.83	0		854.83	0		854.83	0		854.83	0		854.83	0.0041		854.83	0.0158		854.83	0.0098		854.83	0.0025
			855.83	0.0325		855.83	0		855.83	0		855.83	0		855.83	0		855.83	0		855.83	0.004		855.83	0.0156		855.83	0.0099		855.83	0.0026
			856.83	0.033		856.83	0		856.83	0		856.83	0		856.83	0		856.83	0		856.83	0.0039		856.83	0.0155		856.83	0.0099		856.83	0.0026
			857.83	0.0333		857.83	0		857.83	0		857.83	0		857.83	0		857.83	0		857.83	0.0038		857.83	0.0154		857.83	0.01		857.83	0.0027
			858.83	0.0336		858.83	0		858.83	0		858.83	0		858.83	0		858.83	0		858.83	0.0037		858.83	0.0153		858.83	0.0101		858.83	0.0027
			859.83	0.0338		859.83	0		859.83	0		859.83	0		859.83	0		859.83	0		859.83	0.0036		859.83	0.0151		859.83	0.0101		859.83	0.0028
			860.83	0.0339		860.83	0		860.83	0		860.83	0		860.83	0		860.83	0		860.83	0.0035		860.83	0.015		860.83	0.0102		860.83	0.0028
			861.83	0.0339		861.83	0		861.83	0		861.83	0		861.83	0		861.83	0		861.83	0.0034		861.83	0.0149		861.83	0.0103		861.83	0.0029
			862.83	0.0338		862.83	0		862.83	0		862.83	0		862.83	0		862.83	0		862.83	0.0033		862.83	0.0147		862.83	0.0103		862.83	0.0029
			863.83	0.0337		863.83	0		863.83	0		863.83	0		863.83	0		863.83	0		863.83	0.0032		863.83	0.0146		863.83	0.0104		863.83	0.003
			864.83	0.0335		864.83	0		864.83	0		864.83	0		864.83	0		864.83	0		864.83	0.0031		864.83	0.0145		864.83	0.0104		864.83	0.003
			865.83	0.0333		865.83	0		865.83	0		865.83	0		865.83	0		865.83	0		865.83	0.003		865.83	0.0143		865.83	0.0105		865.83	0.0031
			866.83	0.0331		866.83	0		866.83	0		866.83	0		866.83	0		866.83	0		866.83	0.0029		866.83	0.0142		866.83	0.0106		866.83	0.0031
			867.83	0.033		867.83	0		867.83	0		867.83	0		867.83	0		867.83	0		867.83	0.0029		867.83	0.0141		867.83	0.0106		867.83	0.0032
			868.83	0.0328		868.83	0		868.83	0		868.83	0		868.83	0		868.83	0		868.83	0.0028		868.83	0.0139		868.83	0.0107		868.83	0.0032
			869.83	0.0326		869.83	0		869.83	0		869.83	0		869.83	0		869.83	0		869.83	0.0027		869.83	0.0138		869.83	0.0107		869.83	0.0033
			870.83	0.0325		870.83	0		870.83	0		870.83	0		870.83	0		870.83	0		870.83	0.0026		870.83	0.0137		870.83	0.0108		870.83	0.0033
			871.83	0.0323		871.83	0		871.83	0		871.83	0		871.83	0		871.83	0		871.83	0.0025		871.83	0.0135		871.83	0.0108		871.83	0.0034
			872.83	0.032		872.83	0		872.83	0		872.83	0		872.83	0		872.83	0		872.83	0.0025		872.83	0.0134		872.83	0.0109		872.83	0.0035
			873.83	0.0318		873.83	0		873.83	0		873.83	0		873.83	0		873.83	0		873.83	0.0024		873.83	0.0132		873.83	0.0109		873.83	0.0035
			874.83	0.0315		874.83	0		874.83	0		874.83	0		874.83	0		874.83	0		874.83	0.0023		874.83	0.0131		874.83	0.011		874.83	0.0036
			875.83	0.0311		875.83	0		875.83	0		875.83	0		875.83	0		875.83	0		875.83	0.0022		875.83	0.013		875.83	0.011		875.83	0.0036
			876.83	0.0308		876.83	0		876.83	0		876.83	0		876.83	0		876.83	0		876.83	0.0022		876.83	0.0128		876.83	0.0111		876.83	0.0037
			877.83	0.0305		877.83	0		877.83	0		877.83	0		877.83	0		877.83	0		877.83	0.0021		877.83	0.0127		877.83	0.0111		877.83	0.0038
			878.83	0.0302		878.83	0		878.83	0		878.83	0		878.83	0		878.83	0		878.83	0.002		878.83	0.0125		878.83	0.0112		878.83	0.0038
			879.83	0.0301		879.83	0		879.83	0		879.83	0		879.83	0		879.83	0		879.83	0.002		879.83	0.0124		879.83	0.0112		879.83	0.0039
			880.83	0.0302		880.83	0		880.83	0		880.83	0		880.83	0		880.83	0		880.83	0.0019		880.83	0.0123		880.83	0.0113		880.83	0.0039
			881.83	0.0306		881.83	0		881.83	0		881.83	0		881.83	0		881.83	0		881.83	0.0019		881.83	0.0121		881.83	0.0113		881.83	0.004
			882.83	0.0312		882.83	0		882.83	0		882.83	0		882.83	0		882.83	0		882.83	0.0018		882.83	0.012		882.83	0.0114		882.83	0.0041
			883.83	0.0322		883.83	0		883.83	0		883.83	0		883.83	0		883.83	0		883.83	0.0017		883.83	0.0118		883.83	0.0114		883.83	0.0041
			884.83	0.0333		884.83	0		884.83	0		884.83	0		884.83	0		884.83	0		884.83	0.0017		884.83	0.0117		884.83	0.0114		884.83	0.0042
			885.83	0.0346		885.83	0		885.83	0		885.83	0		885.83	0		885.83	0		885.83	0.0016		885.83	0.0116		885.83	0.0115		885.83	0.0043
			886.83	0.0358		886.83	0		886.83	0		886.83	0		886.83	0		886.83	0		886.83	0.0016		886.83	0.0114		886.83	0.0115		886.83	0.0043
			887.83	0.037		887.83	0		887.83	0		887.83	0		887.83	0		887.83	0		887.83	0.0015		887.83	0.0113		887.83	0.0116		887.83	0.0044
			888.83	0.0379		888.83	0		888.83	0		888.83	0		888.83	0		888.83	0		888.83	0.0015		888.83	0.0111		888.83	0.0116		888.83	0.0045
			889.83	0.0384		889.83	0		889.83	0		889.83	0		889.83	0		889.83	0		889.83	0.0014		889.83	0.011		889.83	0.0116		889.83	0.0045
			890.83	0.0385		890.83	0		890.83	0		890.83	0		890.83	0		890.83	0		890.83	0.0014		890.83	0.0109		890.83	0.0116		890.83	0.0046
			891.83	0.0382		891.83	0		891.83	0		891.83	0		891.83	0		891.83	0		891.83	0.0013		891.83	0.0107		891.83	0.0117		891.83	0.0047
			892.83	0.0374		892.83	0		892.83	0		892.83	0		892.83	0		892.83	0		892.83	0.0013		892.83	0.0106		892.83	0.0117		892.83	0.0047
			893.83	0.0363		893.83	0		893.83	0		893.83	0		893.83	0		893.83	0		893.83	0.0012		893.83	0.0104		893.83	0.0117		893.83	0.0048
			894.83	0.0351		894.83	0		894.83	0		894.83	0		894.83	0		894.83	0		894.83	0.0012		894.83	0.0103		894.83	0.0118		894.83	0.0049
			895.83	0.0337		895.83	0		895.83	0		895.83	0		895.83	0		895.83	0		895.83	0.0012		895.83	0.0102		895.83	0.0118		895.83	0.0049
			896.83	0.0323		896.83	0		896.83	0		896.83	0		896.83	0		896.83	0		896.83	0.0011		896.83	0.01		896.83	0.0118		896.83	0.005
			897.83	0.0311		897.83	0		897.83	0		897.83	0		897.83	0		897.83	0		897.83	0.0011		897.83	0.0099		897.83	0.0118		897.83	0.0051
			898.83	0.0301		898.83	0		898.83	0		898.83	0		898.83	0		898.83	0		898.83	0.0011		898.83	0.0098		898.83	0.0119		898.83	0.0051
			899.83	0.0293		899.83	0		899.83	0		899.83	0		899.83	0		899.83	0		899.83	0.001		899.83	0.0096		899.83	0.0119		899.83	0.0052
			900.83	0.0289		900.83	0		900.83	0		900.83	0		900.83	0		900.83	0		900.83	0.001		900.83	0.0095		900.83	0.0119		900.83	0.0053
			901.83	0.0287		901.83	0		901.83	0		901.83	0		901.83	0		901.83	0		901.83	0.0009		901.83	0.0094		901.83	0.0119		901.83	0.0054
			902.83	0.0289		902.83	0		902.83	0		902.83	0		902.83	0		902.83	0		902.83	0.0009		902.83	0.0092		902.83	0.0119		902.83	0.0054
			903.83	0.0293		903.83	0		903.83	0		903.83	0		903.83	0		903.83	0		903.83	0.0009		903.83	0.0091		903.83	0.0119		903.83	0.0055
			904.83	0.0299		904.83	0		904.83	0		904.83	0		904.83	0		904.83	0		904.83	0.0009		904.83	0.009		904.83	0.0119		904.83	0.0056
			905.83	0.0305		905.83	0		905.83	0		905.83	0		905.83	0		905.83	0		905.83	0.0008		905.83	0.0088		905.83	0.012		905.83	0.0056
			906.83	0.031		906.83	0		906.83	0		906.83	0		906.83	0		906.83	0		906.83	0.0008		906.83	0.0087		906.83	0.012		906.83	0.0057
			907.83	0.0315		907.83	0		907.83	0		907.83	0		907.83	0		907.83	0		907.83	0.0008		907.83	0.0086		907.83	0.012		907.83	0.0058
			908.83	0.0317		908.83	0		908.83	0		908.83	0		908.83	0		908.83	0		908.83	0.0007		908.83	0.0084		908.83	0.012		908.83	0.0059
			909.83	0.0317		909.83	0		909.83	0		909.83	0		909.83	0		909.83	0		909.83	0.0007		909.83	0.0083		909.83	0.012		909.83	0.0059
			910.83	0.0314		910.83	0		910.83	0		910.83	0		910.83	0		910.83	0		910.83	0.0007		910.83	0.0082		910.83	0.012		910.83	0.006
			911.83	0.031		911.83	0		911.83	0		911.83	0		911.83	0		911.83	0		911.83	0.0007		911.83	0.0081		911.83	0.012		911.83	0.0061
			912.83	0.0303		912.83	0		912.83	0		912.83	0		912.83	0		912.83	0		912.83	0.0006		912.83	0.0079		912.83	0.012		912.83	0.0062
			913.83	0.0296		913.83	0		913.83	0		913.83	0		913.83	0		913.83	0		913.83	0.0006		913.83	0.0078		913.83	0.012		913.83	0.0062
			914.83	0.0288		914.83	0		914.83	0		914.83	0		914.83	0		914.83	0		914.83	0.0006		914.83	0.0077		914.83	0.012		914.83	0.0063
			915.83	0.028		915.83	0		915.83	0		915.83	0		915.83	0		915.83	0		915.83	0.0006		915.83	0.0076		915.83	0.012		915.83	0.0064
			916.83	0.0272		916.83	0		916.83	0		916.83	0		916.83	0		916.83	0		916.83	0.0005		916.83	0.0074		916.83	0.012		916.83	0.0065
			917.83	0.0266		917.83	0		917.83	0		917.83	0		917.83	0		917.83	0		917.83	0.0005		917.83	0.0073		917.83	0.012		917.83	0.0065
			918.83	0.0261		918.83	0		918.83	0		918.83	0		918.83	0		918.83	0		918.83	0.0005		918.83	0.0072		918.83	0.012		918.83	0.0066
			919.83	0.0257		919.83	0		919.83	0		919.83	0		919.83	0		919.83	0		919.83	0.0005		919.83	0.0071		919.83	0.012		919.83	0.0067
			920.83	0.0255		920.83	0		920.83	0		920.83	0		920.83	0		920.83	0		920.83	0.0005		920.83	0.0069		920.83	0.0119		920.83	0.0068
			921.83	0.0255		921.83	0		921.83	0		921.83	0		921.83	0		921.83	0		921.83	0.0005		921.83	0.0068		921.83	0.0119		921.83	0.0069
			922.83	0.0256		922.83	0		922.83	0		922.83	0		922.83	0		922.83	0		922.83	0.0004		922.83	0.0067		922.83	0.0119		922.83	0.0069
			923.83	0.0258		923.83	0		923.83	0		923.83	0		923.83	0		923.83	0		923.83	0.0004		923.83	0.0066		923.83	0.0119		923.83	0.007
			924.83	0.0261		924.83	0		924.83	0		924.83	0		924.83	0		924.83	0		924.83	0.0004		924.83	0.0065		924.83	0.0119		924.83	0.0071
			925.83	0.0264		925.83	0		925.83	0		925.83	0		925.83	0		925.83	0		925.83	0.0004		925.83	0.0064		925.83	0.0119		925.83	0.0072
			926.83	0.0268		926.83	0		926.83	0		926.83	0		926.83	0		926.83	0		926.83	0.0004		926.83	0.0063		926.83	0.0118		926.83	0.0072
			927.83	0.0271		927.83	0		927.83	0		927.83	0		927.83	0		927.83	0		927.83	0.0004		927.83	0.0061		927.83	0.0118		927.83	0.0073
			928.83	0.0273		928.83	0		928.83	0		928.83	0		928.83	0		928.83	0		928.83	0.0003		928.83	0.006		928.83	0.0118		928.83	0.0074
			929.83	0.0275		929.83	0		929.83	0		929.83	0		929.83	0		929.83	0		929.83	0.0003		929.83	0.0059		929.83	0.0118		929.83	0.0075
			930.83	0.0276		930.83	0		930.83	0		930.83	0		930.83	0		930.83	0		930.83	0.0003		930.83	0.0058		930.83	0.0117		930.83	0.0076
			931.83	0.0276		931.83	0		931.83	0		931.83	0		931.83	0		931.83	0		931.83	0.0003		931.83	0.0057		931.83	0.0117		931.83	0.0076
			932.83	0.0275		932.83	0		932.83	0		932.83	0		932.83	0		932.83	0		932.83	0.0003		932.83	0.0056		932.83	0.0117		932.83	0.0077
			933.83	0.0272		933.83	0		933.83	0		933.83	0		933.83	0		933.83	0		933.83	0.0003		933.83	0.0055		933.83	0.0117		933.83	0.0078
			934.83	0.0267		934.83	0		934.83	0		934.83	0		934.83	0		934.83	0		934.83	0.0003		934.83	0.0054		934.83	0.0116		934.83	0.0079
			935.83	0.0261		935.83	0		935.83	0		935.83	0		935.83	0		935.83	0		935.83	0.0003		935.83	0.0053		935.83	0.0116		935.83	0.008
			936.83	0.0254		936.83	0		936.83	0		936.83	0		936.83	0		936.83	0		936.83	0.0003		936.83	0.0052		936.83	0.0116		936.83	0.008
			937.83	0.0246		937.83	0		937.83	0		937.83	0		937.83	0		937.83	0		937.83	0.0002		937.83	0.0051		937.83	0.0115		937.83	0.0081
			938.83	0.0237		938.83	0		938.83	0		938.83	0		938.83	0		938.83	0		938.83	0.0002		938.83	0.005		938.83	0.0115		938.83	0.0082
			939.83	0.0228		939.83	0		939.83	0		939.83	0		939.83	0		939.83	0		939.83	0.0002		939.83	0.0049		939.83	0.0115		939.83	0.0083
			940.83	0.0219		940.83	0		940.83	0		940.83	0		940.83	0		940.83	0		940.83	0.0002		940.83	0.0048		940.83	0.0114		940.83	0.0083
			941.83	0.0211		941.83	0		941.83	0		941.83	0		941.83	0		941.83	0		941.83	0.0002		941.83	0.0047		941.83	0.0114		941.83	0.0084
			942.83	0.0204		942.83	0		942.83	0		942.83	0		942.83	0		942.83	0		942.83	0.0002		942.83	0.0046		942.83	0.0113		942.83	0.0085
			943.83	0.0197		943.83	0		943.83	0		943.83	0		943.83	0		943.83	0		943.83	0.0002		943.83	0.0045		943.83	0.0113		943.83	0.0086
			944.83	0.0192		944.83	0		944.83	0		944.83	0		944.83	0		944.83	0		944.83	0.0002		944.83	0.0044		944.83	0.0113		944.83	0.0086
			945.83	0.0187		945.83	0		945.83	0		945.83	0		945.83	0		945.83	0		945.83	0.0002		945.83	0.0044		945.83	0.0112		945.83	0.0087
			946.83	0.0183		946.83	0		946.83	0		946.83	0		946.83	0		946.83	0		946.83	0.0002		946.83	0.0043		946.83	0.0112		946.83	0.0088
			947.83	0.0179		947.83	0		947.83	0		947.83	0		947.83	0		947.83	0		947.83	0.0002		947.83	0.0042		947.83	0.0111		947.83	0.0089
			948.83	0.0177		948.83	0		948.83	0		948.83	0		948.83	0		948.83	0		948.83	0.0002		948.83	0.0041		948.83	0.0111		948.83	0.009
			949.83	0.0176		949.83	0		949.83	0		949.83	0		949.83	0		949.83	0		949.83	0.0001		949.83	0.004		949.83	0.011		949.83	0.009
			950.83	0.0176		950.83	0		950.83	0		950.83	0		950.83	0		950.83	0		950.83	0.0001		950.83	0.0039		950.83	0.011		950.83	0.0091
			951.83	0.0178		951.83	0		951.83	0		951.83	0		951.83	0		951.83	0		951.83	0.0001		951.83	0.0038		951.83	0.0109		951.83	0.0092
			952.83	0.0182		952.83	0		952.83	0		952.83	0		952.83	0		952.83	0		952.83	0.0001		952.83	0.0038		952.83	0.0109		952.83	0.0092
			953.83	0.0187		953.83	0		953.83	0		953.83	0		953.83	0		953.83	0		953.83	0.0001		953.83	0.0037		953.83	0.0108		953.83	0.0093
			954.83	0.0194		954.83	0		954.83	0		954.83	0		954.83	0		954.83	0		954.83	0.0001		954.83	0.0036		954.83	0.0108		954.83	0.0094
			955.83	0.0201		955.83	0		955.83	0		955.83	0		955.83	0		955.83	0		955.83	0.0001		955.83	0.0035		955.83	0.0107		955.83	0.0095
			956.83	0.0208		956.83	0		956.83	0		956.83	0		956.83	0		956.83	0		956.83	0.0001		956.83	0.0034		956.83	0.0106		956.83	0.0095
			957.83	0.0215		957.83	0		957.83	0		957.83	0		957.83	0		957.83	0		957.83	0.0001		957.83	0.0034		957.83	0.0106		957.83	0.0096
			958.83	0.022		958.83	0		958.83	0		958.83	0		958.83	0		958.83	0		958.83	0.0001		958.83	0.0033		958.83	0.0105		958.83	0.0097
			959.83	0.0223		959.83	0		959.83	0		959.83	0		959.83	0		959.83	0		959.83	0.0001		959.83	0.0032		959.83	0.0105		959.83	0.0098
			960.83	0.0225		960.83	0		960.83	0		960.83	0		960.83	0		960.83	0		960.83	0.0001		960.83	0.0032		960.83	0.0104		960.83	0.0098
			961.83	0.0224		961.83	0		961.83	0		961.83	0		961.83	0		961.83	0		961.83	0.0001		961.83	0.0031		961.83	0.0103		961.83	0.0099
			962.83	0.0222		962.83	0		962.83	0		962.83	0		962.83	0		962.83	0		962.83	0.0001		962.83	0.003		962.83	0.0103		962.83	0.01
			963.83	0.0218		963.83	0		963.83	0		963.83	0		963.83	0		963.83	0		963.83	0.0001		963.83	0.0029		963.83	0.0102		963.83	0.01
			964.83	0.0214		964.83	0		964.83	0		964.83	0		964.83	0		964.83	0		964.83	0.0001		964.83	0.0029		964.83	0.0102		964.83	0.0101
			965.83	0.0209		965.83	0		965.83	0		965.83	0		965.83	0		965.83	0		965.83	0.0001		965.83	0.0028		965.83	0.0101		965.83	0.0102
			966.83	0.0203		966.83	0		966.83	0		966.83	0		966.83	0		966.83	0		966.83	0.0001		966.83	0.0027		966.83	0.01		966.83	0.0102
			967.83	0.0198		967.83	0		967.83	0		967.83	0		967.83	0		967.83	0		967.83	0.0001		967.83	0.0027		967.83	0.01		967.83	0.0103
			968.83	0.0193		968.83	0		968.83	0		968.83	0		968.83	0		968.83	0		968.83	0.0001		968.83	0.0026		968.83	0.0099		968.83	0.0104
			969.83	0.0188		969.83	0		969.83	0		969.83	0		969.83	0		969.83	0		969.83	0.0001		969.83	0.0026		969.83	0.0098		969.83	0.0104
			970.83	0.0184		970.83	0		970.83	0		970.83	0		970.83	0		970.83	0		970.83	0.0001		970.83	0.0025		970.83	0.0098		970.83	0.0105
			971.83	0.0181		971.83	0		971.83	0		971.83	0		971.83	0		971.83	0		971.83	0.0001		971.83	0.0024		971.83	0.0097		971.83	0.0106
			972.83	0.0179		972.83	0		972.83	0		972.83	0		972.83	0		972.83	0		972.83	0.0001		972.83	0.0024		972.83	0.0096		972.83	0.0106
			973.83	0.0178		973.83	0		973.83	0		973.83	0		973.83	0		973.83	0		973.83	0		973.83	0.0023		973.83	0.0095		973.83	0.0107
			974.83	0.0178		974.83	0		974.83	0		974.83	0		974.83	0		974.83	0		974.83	0		974.83	0.0023		974.83	0.0095		974.83	0.0107
			975.83	0.0178		975.83	0		975.83	0		975.83	0		975.83	0		975.83	0		975.83	0		975.83	0.0022		975.83	0.0094		975.83	0.0108
			976.83	0.018		976.83	0		976.83	0		976.83	0		976.83	0		976.83	0		976.83	0		976.83	0.0022		976.83	0.0093		976.83	0.0109
			977.83	0.0183		977.83	0		977.83	0		977.83	0		977.83	0		977.83	0		977.83	0		977.83	0.0021		977.83	0.0093		977.83	0.0109
			978.83	0.0187		978.83	0		978.83	0		978.83	0		978.83	0		978.83	0		978.83	0		978.83	0.0021		978.83	0.0092		978.83	0.011
			979.83	0.0191		979.83	0		979.83	0		979.83	0		979.83	0		979.83	0		979.83	0		979.83	0.002		979.83	0.0091		979.83	0.011
			980.83	0.0195		980.83	0		980.83	0		980.83	0		980.83	0		980.83	0		980.83	0		980.83	0.002		980.83	0.009		980.83	0.0111
			981.83	0.0199		981.83	0		981.83	0		981.83	0		981.83	0		981.83	0		981.83	0		981.83	0.0019		981.83	0.009		981.83	0.0111
			982.83	0.0203		982.83	0		982.83	0		982.83	0		982.83	0		982.83	0		982.83	0		982.83	0.0019		982.83	0.0089		982.83	0.0112
			983.83	0.0205		983.83	0		983.83	0		983.83	0		983.83	0		983.83	0		983.83	0		983.83	0.0018		983.83	0.0088		983.83	0.0112
			984.83	0.0207		984.83	0		984.83	0		984.83	0		984.83	0		984.83	0		984.83	0		984.83	0.0018		984.83	0.0087		984.83	0.0113
			985.83	0.0206		985.83	0		985.83	0		985.83	0		985.83	0		985.83	0		985.83	0		985.83	0.0017		985.83	0.0087		985.83	0.0113
			986.83	0.0205		986.83	0		986.83	0		986.83	0		986.83	0		986.83	0		986.83	0		986.83	0.0017		986.83	0.0086		986.83	0.0114
			987.83	0.0201		987.83	0		987.83	0		987.83	0		987.83	0		987.83	0		987.83	0		987.83	0.0016		987.83	0.0085		987.83	0.0114
			988.83	0.0197		988.83	0		988.83	0		988.83	0		988.83	0		988.83	0		988.83	0		988.83	0.0016		988.83	0.0084		988.83	0.0115
			989.83	0.0191		989.83	0		989.83	0		989.83	0		989.83	0		989.83	0		989.83	0		989.83	0.0015		989.83	0.0083		989.83	0.0115
			990.83	0.0183		990.83	0		990.83	0		990.83	0		990.83	0		990.83	0		990.83	0		990.83	0.0015		990.83	0.0083		990.83	0.0116
			991.83	0.0176		991.83	0		991.83	0		991.83	0		991.83	0		991.83	0		991.83	0		991.83	0.0015		991.83	0.0082		991.83	0.0116
			992.83	0.0167		992.83	0		992.83	0		992.83	0		992.83	0		992.83	0		992.83	0		992.83	0.0014		992.83	0.0081		992.83	0.0117
			993.83	0.0159		993.83	0		993.83	0		993.83	0		993.83	0		993.83	0		993.83	0		993.83	0.0014		993.83	0.008		993.83	0.0117
			994.83	0.0152		994.83	0		994.83	0		994.83	0		994.83	0		994.83	0		994.83	0		994.83	0.0014		994.83	0.0079		994.83	0.0118
			995.83	0.0146		995.83	0		995.83	0		995.83	0		995.83	0		995.83	0		995.83	0		995.83	0.0013		995.83	0.0079		995.83	0.0118
			996.83	0.0141		996.83	0		996.83	0		996.83	0		996.83	0		996.83	0		996.83	0		996.83	0.0013		996.83	0.0078		996.83	0.0118
			997.83	0.0138		997.83	0		997.83	0		997.83	0		997.83	0		997.83	0		997.83	0		997.83	0.0012		997.83	0.0077		997.83	0.0119
			998.83	0.0136		998.83	0		998.83	0		998.83	0		998.83	0		998.83	0		998.83	0		998.83	0.0012		998.83	0.0076		998.83	0.0119
			999.83	0.0136		999.83	0		999.83	0		999.83	0		999.83	0		999.83	0		999.83	0		999.83	0.0012		999.83	0.0075		999.83	0.0119
			1000.83	0.0138		1000.83	0		1000.83	0		1000.83	0		1000.83	0		1000.83	0		1000.83	0		1000.83	0.0011		1000.83	0.0075		1000.83	0.012
			1001.83	0.0141		1001.83	0		1001.83	0		1001.83	0		1001.83	0		1001.83	0		1001.83	0		1001.83	0.0011		1001.83	0.0074		1001.83	0.012
			1002.83	0.0145		1002.83	0		1002.83	0		1002.83	0		1002.83	0		1002.83	0		1002.83	0		1002.83	0.0011		1002.83	0.0073		1002.83	0.012
			1003.83	0.015		1003.83	0		1003.83	0		1003.83	0		1003.83	0		1003.83	0		1003.83	0		1003.83	0.0011		1003.83	0.0072		1003.83	0.0121
			1004.83	0.0155		1004.83	0		1004.83	0		1004.83	0		1004.83	0		1004.83	0		1004.83	0		1004.83	0.001		1004.83	0.0071		1004.83	0.0121
			1005.83	0.0161		1005.83	0		1005.83	0		1005.83	0		1005.83	0		1005.83	0		1005.83	0		1005.83	0.001		1005.83	0.0071		1005.83	0.0121
			1006.83	0.0167		1006.83	0		1006.83	0		1006.83	0		1006.83	0		1006.83	0		1006.83	0		1006.83	0.001		1006.83	0.007		1006.83	0.0122
			1007.83	0.0172		1007.83	0		1007.83	0		1007.83	0		1007.83	0		1007.83	0		1007.83	0		1007.83	0.0009		1007.83	0.0069		1007.83	0.0122
			1008.83	0.0177		1008.83	0		1008.83	0		1008.83	0		1008.83	0		1008.83	0		1008.83	0		1008.83	0.0009		1008.83	0.0068		1008.83	0.0122
			1009.83	0.0182		1009.83	0		1009.83	0		1009.83	0		1009.83	0		1009.83	0		1009.83	0		1009.83	0.0009		1009.83	0.0067		1009.83	0.0122
			1010.83	0.0188		1010.83	0		1010.83	0		1010.83	0		1010.83	0		1010.83	0		1010.83	0		1010.83	0.0009		1010.83	0.0067		1010.83	0.0122
			1011.83	0.0193		1011.83	0		1011.83	0		1011.83	0		1011.83	0		1011.83	0		1011.83	0		1011.83	0.0008		1011.83	0.0066		1011.83	0.0123
			1012.83	0.0198		1012.83	0		1012.83	0		1012.83	0		1012.83	0		1012.83	0		1012.83	0		1012.83	0.0008		1012.83	0.0065		1012.83	0.0123
			1013.83	0.0204		1013.83	0		1013.83	0		1013.83	0		1013.83	0		1013.83	0		1013.83	0		1013.83	0.0008		1013.83	0.0064		1013.83	0.0123
			1014.83	0.0209		1014.83	0		1014.83	0		1014.83	0		1014.83	0		1014.83	0		1014.83	0		1014.83	0.0008		1014.83	0.0064		1014.83	0.0123
			1015.83	0.0214		1015.83	0		1015.83	0		1015.83	0		1015.83	0		1015.83	0		1015.83	0		1015.83	0.0007		1015.83	0.0063		1015.83	0.0123
			1016.83	0.0219		1016.83	0		1016.83	0		1016.83	0		1016.83	0		1016.83	0		1016.83	0		1016.83	0.0007		1016.83	0.0062		1016.83	0.0124
			1017.83	0.0222		1017.83	0		1017.83	0		1017.83	0		1017.83	0		1017.83	0		1017.83	0		1017.83	0.0007		1017.83	0.0061		1017.83	0.0124
			1018.83	0.0225		1018.83	0		1018.83	0		1018.83	0		1018.83	0		1018.83	0		1018.83	0		1018.83	0.0007		1018.83	0.006		1018.83	0.0124
			1019.83	0.0227		1019.83	0		1019.83	0		1019.83	0		1019.83	0		1019.83	0		1019.83	0		1019.83	0.0007		1019.83	0.006		1019.83	0.0124
			1020.83	0.0228		1020.83	0		1020.83	0		1020.83	0		1020.83	0		1020.83	0		1020.83	0		1020.83	0.0006		1020.83	0.0059		1020.83	0.0124
			1021.83	0.0228		1021.83	0		1021.83	0		1021.83	0		1021.83	0		1021.83	0		1021.83	0		1021.83	0.0006		1021.83	0.0058		1021.83	0.0124
			1022.83	0.0227		1022.83	0		1022.83	0		1022.83	0		1022.83	0		1022.83	0		1022.83	0		1022.83	0.0006		1022.83	0.0057		1022.83	0.0124
			1023.83	0.0225		1023.83	0		1023.83	0		1023.83	0		1023.83	0		1023.83	0		1023.83	0		1023.83	0.0006		1023.83	0.0057		1023.83	0.0124
			1024.83	0.0222		1024.83	0		1024.83	0		1024.83	0		1024.83	0		1024.83	0		1024.83	0		1024.83	0.0006		1024.83	0.0056		1024.83	0.0124
			1025.83	0.0218		1025.83	0		1025.83	0		1025.83	0		1025.83	0		1025.83	0		1025.83	0		1025.83	0.0005		1025.83	0.0055		1025.83	0.0124
			1026.83	0.0213		1026.83	0		1026.83	0		1026.83	0		1026.83	0		1026.83	0		1026.83	0		1026.83	0.0005		1026.83	0.0054		1026.83	0.0124
			1027.83	0.0207		1027.83	0		1027.83	0		1027.83	0		1027.83	0		1027.83	0		1027.83	0		1027.83	0.0005		1027.83	0.0053		1027.83	0.0124
			1028.83	0.0199		1028.83	0		1028.83	0		1028.83	0		1028.83	0		1028.83	0		1028.83	0		1028.83	0.0005		1028.83	0.0053		1028.83	0.0124
			1029.83	0.0191		1029.83	0		1029.83	0		1029.83	0		1029.83	0		1029.83	0		1029.83	0		1029.83	0.0005		1029.83	0.0052		1029.83	0.0124
			1030.83	0.0182		1030.83	0		1030.83	0		1030.83	0		1030.83	0		1030.83	0		1030.83	0		1030.83	0.0005		1030.83	0.0051		1030.83	0.0124
			1031.83	0.0173		1031.83	0		1031.83	0		1031.83	0		1031.83	0		1031.83	0		1031.83	0		1031.83	0.0004		1031.83	0.0051		1031.83	0.0124
			1032.83	0.0165		1032.83	0		1032.83	0		1032.83	0		1032.83	0		1032.83	0		1032.83	0		1032.83	0.0004		1032.83	0.005		1032.83	0.0124
			1033.83	0.0158		1033.83	0		1033.83	0		1033.83	0		1033.83	0		1033.83	0		1033.83	0		1033.83	0.0004		1033.83	0.0049		1033.83	0.0124
			1034.83	0.0152		1034.83	0		1034.83	0		1034.83	0		1034.83	0		1034.83	0		1034.83	0		1034.83	0.0004		1034.83	0.0048		1034.83	0.0124
			1035.83	0.0147		1035.83	0		1035.83	0		1035.83	0		1035.83	0		1035.83	0		1035.83	0		1035.83	0.0004		1035.83	0.0048		1035.83	0.0124
			1036.83	0.0143		1036.83	0		1036.83	0		1036.83	0		1036.83	0		1036.83	0		1036.83	0		1036.83	0.0004		1036.83	0.0047		1036.83	0.0123
			1037.83	0.0141		1037.83	0		1037.83	0		1037.83	0		1037.83	0		1037.83	0		1037.83	0		1037.83	0.0004		1037.83	0.0046		1037.83	0.0123
			1038.83	0.014		1038.83	0		1038.83	0		1038.83	0		1038.83	0		1038.83	0		1038.83	0		1038.83	0.0004		1038.83	0.0046		1038.83	0.0123
			1039.83	0.0139		1039.83	0		1039.83	0		1039.83	0		1039.83	0		1039.83	0		1039.83	0		1039.83	0.0003		1039.83	0.0045		1039.83	0.0123
			1040.83	0.014		1040.83	0		1040.83	0		1040.83	0		1040.83	0		1040.83	0		1040.83	0		1040.83	0.0003		1040.83	0.0044		1040.83	0.0123
			1041.83	0.0141		1041.83	0		1041.83	0		1041.83	0		1041.83	0		1041.83	0		1041.83	0		1041.83	0.0003		1041.83	0.0043		1041.83	0.0123
			1042.83	0.0142		1042.83	0		1042.83	0		1042.83	0		1042.83	0		1042.83	0		1042.83	0		1042.83	0.0003		1042.83	0.0043		1042.83	0.0122
			1043.83	0.0144		1043.83	0		1043.83	0		1043.83	0		1043.83	0		1043.83	0		1043.83	0		1043.83	0.0003		1043.83	0.0042		1043.83	0.0122
			1044.83	0.0145		1044.83	0		1044.83	0		1044.83	0		1044.83	0		1044.83	0		1044.83	0		1044.83	0.0003		1044.83	0.0041		1044.83	0.0122
			1045.83	0.0145		1045.83	0		1045.83	0		1045.83	0		1045.83	0		1045.83	0		1045.83	0		1045.83	0.0003		1045.83	0.0041		1045.83	0.0122
			1046.83	0.0145		1046.83	0		1046.83	0		1046.83	0		1046.83	0		1046.83	0		1046.83	0		1046.83	0.0003		1046.83	0.004		1046.83	0.0121
			1047.83	0.0143		1047.83	0		1047.83	0		1047.83	0		1047.83	0		1047.83	0		1047.83	0		1047.83	0.0003		1047.83	0.0039		1047.83	0.0121
			1048.83	0.0141		1048.83	0		1048.83	0		1048.83	0		1048.83	0		1048.83	0		1048.83	0		1048.83	0.0003		1048.83	0.0039		1048.83	0.0121
			1049.83	0.0137		1049.83	0		1049.83	0		1049.83	0		1049.83	0		1049.83	0		1049.83	0		1049.83	0.0002		1049.83	0.0038		1049.83	0.0121
			1050.83	0.0131		1050.83	0		1050.83	0		1050.83	0		1050.83	0		1050.83	0		1050.83	0		1050.83	0.0002		1050.83	0.0038		1050.83	0.012
			1051.83	0.0125		1051.83	0		1051.83	0		1051.83	0		1051.83	0		1051.83	0		1051.83	0		1051.83	0.0002		1051.83	0.0037		1051.83	0.012
			1052.83	0.0119		1052.83	0		1052.83	0		1052.83	0		1052.83	0		1052.83	0		1052.83	0		1052.83	0.0002		1052.83	0.0036		1052.83	0.012
			1053.83	0.0112		1053.83	0		1053.83	0		1053.83	0		1053.83	0		1053.83	0		1053.83	0		1053.83	0.0002		1053.83	0.0036		1053.83	0.0119
			1054.83	0.0105		1054.83	0		1054.83	0		1054.83	0		1054.83	0		1054.83	0		1054.83	0		1054.83	0.0002		1054.83	0.0035		1054.83	0.0119
			1055.83	0.0099		1055.83	0		1055.83	0		1055.83	0		1055.83	0		1055.83	0		1055.83	0		1055.83	0.0002		1055.83	0.0034		1055.83	0.0119
			1056.83	0.0095		1056.83	0		1056.83	0		1056.83	0		1056.83	0		1056.83	0		1056.83	0		1056.83	0.0002		1056.83	0.0034		1056.83	0.0118
			1057.83	0.0091		1057.83	0		1057.83	0		1057.83	0		1057.83	0		1057.83	0		1057.83	0		1057.83	0.0002		1057.83	0.0033		1057.83	0.0118
			1058.83	0.0089		1058.83	0		1058.83	0		1058.83	0		1058.83	0		1058.83	0		1058.83	0		1058.83	0.0002		1058.83	0.0033		1058.83	0.0117
			1059.83	0.0089		1059.83	0		1059.83	0		1059.83	0		1059.83	0		1059.83	0		1059.83	0		1059.83	0.0002		1059.83	0.0032		1059.83	0.0117
			1060.83	0.0091		1060.83	0		1060.83	0		1060.83	0		1060.83	0		1060.83	0		1060.83	0		1060.83	0.0002		1060.83	0.0032		1060.83	0.0117
			1061.83	0.0095		1061.83	0		1061.83	0		1061.83	0		1061.83	0		1061.83	0		1061.83	0		1061.83	0.0002		1061.83	0.0031		1061.83	0.0116
			1062.83	0.0101		1062.83	0		1062.83	0		1062.83	0		1062.83	0		1062.83	0		1062.83	0		1062.83	0.0002		1062.83	0.003		1062.83	0.0116
			1063.83	0.0109		1063.83	0		1063.83	0		1063.83	0		1063.83	0		1063.83	0		1063.83	0		1063.83	0.0001		1063.83	0.003		1063.83	0.0115
			1064.83	0.0118		1064.83	0		1064.83	0		1064.83	0		1064.83	0		1064.83	0		1064.83	0		1064.83	0.0001		1064.83	0.0029		1064.83	0.0115
			1065.83	0.0128		1065.83	0		1065.83	0		1065.83	0		1065.83	0		1065.83	0		1065.83	0		1065.83	0.0001		1065.83	0.0029		1065.83	0.0114
			1066.83	0.0137		1066.83	0		1066.83	0		1066.83	0		1066.83	0		1066.83	0		1066.83	0		1066.83	0.0001		1066.83	0.0028		1066.83	0.0114
			1067.83	0.0146		1067.83	0		1067.83	0		1067.83	0		1067.83	0		1067.83	0		1067.83	0		1067.83	0.0001		1067.83	0.0028		1067.83	0.0113
			1068.83	0.0154		1068.83	0		1068.83	0		1068.83	0		1068.83	0		1068.83	0		1068.83	0		1068.83	0.0001		1068.83	0.0027		1068.83	0.0113
			1069.83	0.016		1069.83	0		1069.83	0		1069.83	0		1069.83	0		1069.83	0		1069.83	0		1069.83	0.0001		1069.83	0.0027		1069.83	0.0112
			1070.83	0.0163		1070.83	0		1070.83	0		1070.83	0		1070.83	0		1070.83	0		1070.83	0		1070.83	0.0001		1070.83	0.0026		1070.83	0.0112
			1071.83	0.0165		1071.83	0		1071.83	0		1071.83	0		1071.83	0		1071.83	0		1071.83	0		1071.83	0.0001		1071.83	0.0026		1071.83	0.0111
			1072.83	0.0164		1072.83	0		1072.83	0		1072.83	0		1072.83	0		1072.83	0		1072.83	0		1072.83	0.0001		1072.83	0.0025		1072.83	0.0111
			1073.83	0.0162		1073.83	0		1073.83	0		1073.83	0		1073.83	0		1073.83	0		1073.83	0		1073.83	0.0001		1073.83	0.0025		1073.83	0.011
			1074.83	0.016		1074.83	0		1074.83	0		1074.83	0		1074.83	0		1074.83	0		1074.83	0		1074.83	0.0001		1074.83	0.0024		1074.83	0.011
			1075.83	0.0157		1075.83	0		1075.83	0		1075.83	0		1075.83	0		1075.83	0		1075.83	0		1075.83	0.0001		1075.83	0.0024		1075.83	0.0109
			1076.83	0.0154		1076.83	0		1076.83	0		1076.83	0		1076.83	0		1076.83	0		1076.83	0		1076.83	0.0001		1076.83	0.0023		1076.83	0.0108
			1077.83	0.0152		1077.83	0		1077.83	0		1077.83	0		1077.83	0		1077.83	0		1077.83	0		1077.83	0.0001		1077.83	0.0023		1077.83	0.0108
			1078.83	0.0151		1078.83	0		1078.83	0		1078.83	0		1078.83	0		1078.83	0		1078.83	0		1078.83	0.0001		1078.83	0.0022		1078.83	0.0107
			1079.83	0.015		1079.83	0		1079.83	0		1079.83	0		1079.83	0		1079.83	0		1079.83	0		1079.83	0.0001		1079.83	0.0022		1079.83	0.0107
			1080.83	0.015		1080.83	0		1080.83	0		1080.83	0		1080.83	0		1080.83	0		1080.83	0		1080.83	0.0001		1080.83	0.0021		1080.83	0.0106
			1081.83	0.015		1081.83	0		1081.83	0		1081.83	0		1081.83	0		1081.83	0		1081.83	0		1081.83	0.0001		1081.83	0.0021		1081.83	0.0105
			1082.83	0.0149		1082.83	0		1082.83	0		1082.83	0		1082.83	0		1082.83	0		1082.83	0		1082.83	0.0001		1082.83	0.0021		1082.83	0.0105
			1083.83	0.0147		1083.83	0		1083.83	0		1083.83	0		1083.83	0		1083.83	0		1083.83	0		1083.83	0.0001		1083.83	0.002		1083.83	0.0104
			1084.83	0.0143		1084.83	0		1084.83	0		1084.83	0		1084.83	0		1084.83	0		1084.83	0		1084.83	0.0001		1084.83	0.002		1084.83	0.0103
			1085.83	0.0138		1085.83	0		1085.83	0		1085.83	0		1085.83	0		1085.83	0		1085.83	0		1085.83	0.0001		1085.83	0.0019		1085.83	0.0103
			1086.83	0.0132		1086.83	0		1086.83	0		1086.83	0		1086.83	0		1086.83	0		1086.83	0		1086.83	0.0001		1086.83	0.0019		1086.83	0.0102
			1087.83	0.0125		1087.83	0		1087.83	0		1087.83	0		1087.83	0		1087.83	0		1087.83	0		1087.83	0.0001		1087.83	0.0019		1087.83	0.0101
			1088.83	0.0119		1088.83	0		1088.83	0		1088.83	0		1088.83	0		1088.83	0		1088.83	0		1088.83	0.0001		1088.83	0.0018		1088.83	0.0101
			1089.83	0.0113		1089.83	0		1089.83	0		1089.83	0		1089.83	0		1089.83	0		1089.83	0		1089.83	0.0001		1089.83	0.0018		1089.83	0.01
			1090.83	0.0108		1090.83	0		1090.83	0		1090.83	0		1090.83	0		1090.83	0		1090.83	0		1090.83	0.0001		1090.83	0.0017		1090.83	0.0099
			1091.83	0.0105		1091.83	0		1091.83	0		1091.83	0		1091.83	0		1091.83	0		1091.83	0		1091.83	0		1091.83	0.0017		1091.83	0.0099
			1092.83	0.0104		1092.83	0		1092.83	0		1092.83	0		1092.83	0		1092.83	0		1092.83	0		1092.83	0		1092.83	0.0017		1092.83	0.0098
			1093.83	0.0105		1093.83	0		1093.83	0		1093.83	0		1093.83	0		1093.83	0		1093.83	0		1093.83	0		1093.83	0.0016		1093.83	0.0097
			1094.83	0.0108		1094.83	0		1094.83	0		1094.83	0		1094.83	0		1094.83	0		1094.83	0		1094.83	0		1094.83	0.0016		1094.83	0.0097
			1095.83	0.0112		1095.83	0		1095.83	0		1095.83	0		1095.83	0		1095.83	0		1095.83	0		1095.83	0		1095.83	0.0016		1095.83	0.0096
			1096.83	0.0117		1096.83	0		1096.83	0		1096.83	0		1096.83	0		1096.83	0		1096.83	0		1096.83	0		1096.83	0.0015		1096.83	0.0095
			1097.83	0.0122		1097.83	0		1097.83	0		1097.83	0		1097.83	0		1097.83	0		1097.83	0		1097.83	0		1097.83	0.0015		1097.83	0.0094
			1098.83	0.0127		1098.83	0		1098.83	0		1098.83	0		1098.83	0		1098.83	0		1098.83	0		1098.83	0		1098.83	0.0015		1098.83	0.0094
			1099.83	0.013		1099.83	0		1099.83	0		1099.83	0		1099.83	0		1099.83	0		1099.83	0		1099.83	0		1099.83	0.0014		1099.83	0.0093
			1100.83	0.0132		1100.83	0		1100.83	0		1100.83	0		1100.83	0		1100.83	0		1100.83	0		1100.83	0		1100.83	0.0014		1100.83	0.0092
			1101.83	0.0133		1101.83	0		1101.83	0		1101.83	0		1101.83	0		1101.83	0		1101.83	0		1101.83	0		1101.83	0.0014		1101.83	0.0091
			1102.83	0.0133		1102.83	0		1102.83	0		1102.83	0		1102.83	0		1102.83	0		1102.83	0		1102.83	0		1102.83	0.0013		1102.83	0.0091
			1103.83	0.013		1103.83	0		1103.83	0		1103.83	0		1103.83	0		1103.83	0		1103.83	0		1103.83	0		1103.83	0.0013		1103.83	0.009
			1104.83	0.0127		1104.83	0		1104.83	0		1104.83	0		1104.83	0		1104.83	0		1104.83	0		1104.83	0		1104.83	0.0013		1104.83	0.0089
			1105.83	0.0122		1105.83	0		1105.83	0		1105.83	0		1105.83	0		1105.83	0		1105.83	0		1105.83	0		1105.83	0.0012		1105.83	0.0088
			1106.83	0.0116		1106.83	0		1106.83	0		1106.83	0		1106.83	0		1106.83	0		1106.83	0		1106.83	0		1106.83	0.0012		1106.83	0.0088
			1107.83	0.0109		1107.83	0		1107.83	0		1107.83	0		1107.83	0		1107.83	0		1107.83	0		1107.83	0		1107.83	0.0012		1107.83	0.0087
			1108.83	0.0102		1108.83	0		1108.83	0		1108.83	0		1108.83	0		1108.83	0		1108.83	0		1108.83	0		1108.83	0.0012		1108.83	0.0086
			1109.83	0.0096		1109.83	0		1109.83	0		1109.83	0		1109.83	0		1109.83	0		1109.83	0		1109.83	0		1109.83	0.0011		1109.83	0.0085
			1110.83	0.009		1110.83	0		1110.83	0		1110.83	0		1110.83	0		1110.83	0		1110.83	0		1110.83	0		1110.83	0.0011		1110.83	0.0085
			1111.83	0.0085		1111.83	0		1111.83	0		1111.83	0		1111.83	0		1111.83	0		1111.83	0		1111.83	0		1111.83	0.0011		1111.83	0.0084
			1112.83	0.0081		1112.83	0		1112.83	0		1112.83	0		1112.83	0		1112.83	0		1112.83	0		1112.83	0		1112.83	0.001		1112.83	0.0083
			1113.83	0.0078		1113.83	0		1113.83	0		1113.83	0		1113.83	0		1113.83	0		1113.83	0		1113.83	0		1113.83	0.001		1113.83	0.0082
			1114.83	0.0076		1114.83	0		1114.83	0		1114.83	0		1114.83	0		1114.83	0		1114.83	0		1114.83	0		1114.83	0.001		1114.83	0.0082
			1115.83	0.0075		1115.83	0		1115.83	0		1115.83	0		1115.83	0		1115.83	0		1115.83	0		1115.83	0		1115.83	0.001		1115.83	0.0081
			1116.83	0.0075		1116.83	0		1116.83	0		1116.83	0		1116.83	0		1116.83	0		1116.83	0		1116.83	0		1116.83	0.001		1116.83	0.008
			1117.83	0.0075		1117.83	0		1117.83	0		1117.83	0		1117.83	0		1117.83	0		1117.83	0		1117.83	0		1117.83	0.0009		1117.83	0.0079
			1118.83	0.0076		1118.83	0		1118.83	0		1118.83	0		1118.83	0		1118.83	0		1118.83	0		1118.83	0		1118.83	0.0009		1118.83	0.0078
			1119.83	0.0078		1119.83	0		1119.83	0		1119.83	0		1119.83	0		1119.83	0		1119.83	0		1119.83	0		1119.83	0.0009		1119.83	0.0078
			1120.83	0.0079		1120.83	0		1120.83	0		1120.83	0		1120.83	0		1120.83	0		1120.83	0		1120.83	0		1120.83	0.0009		1120.83	0.0077
			1121.83	0.0082		1121.83	0		1121.83	0		1121.83	0		1121.83	0		1121.83	0		1121.83	0		1121.83	0		1121.83	0.0008		1121.83	0.0076
			1122.83	0.0084		1122.83	0		1122.83	0		1122.83	0		1122.83	0		1122.83	0		1122.83	0		1122.83	0		1122.83	0.0008		1122.83	0.0075
			1123.83	0.0087		1123.83	0		1123.83	0		1123.83	0		1123.83	0		1123.83	0		1123.83	0		1123.83	0		1123.83	0.0008		1123.83	0.0075
			1124.83	0.0091		1124.83	0		1124.83	0		1124.83	0		1124.83	0		1124.83	0		1124.83	0		1124.83	0		1124.83	0.0008		1124.83	0.0074
			1125.83	0.0095		1125.83	0		1125.83	0		1125.83	0		1125.83	0		1125.83	0		1125.83	0		1125.83	0		1125.83	0.0008		1125.83	0.0073
			1126.83	0.0099		1126.83	0		1126.83	0		1126.83	0		1126.83	0		1126.83	0		1126.83	0		1126.83	0		1126.83	0.0007		1126.83	0.0072
			1127.83	0.0103		1127.83	0		1127.83	0		1127.83	0		1127.83	0		1127.83	0		1127.83	0		1127.83	0		1127.83	0.0007		1127.83	0.0071
			1128.83	0.0108		1128.83	0		1128.83	0		1128.83	0		1128.83	0		1128.83	0		1128.83	0		1128.83	0		1128.83	0.0007		1128.83	0.0071
			1129.83	0.0112		1129.83	0		1129.83	0		1129.83	0		1129.83	0		1129.83	0		1129.83	0		1129.83	0		1129.83	0.0007		1129.83	0.007
			1130.83	0.0116		1130.83	0		1130.83	0		1130.83	0		1130.83	0		1130.83	0		1130.83	0		1130.83	0		1130.83	0.0007		1130.83	0.0069
			1131.83	0.0119		1131.83	0		1131.83	0		1131.83	0		1131.83	0		1131.83	0		1131.83	0		1131.83	0		1131.83	0.0006		1131.83	0.0068
			1132.83	0.0123		1132.83	0		1132.83	0		1132.83	0		1132.83	0		1132.83	0		1132.83	0		1132.83	0		1132.83	0.0006		1132.83	0.0068
			1133.83	0.0126		1133.83	0		1133.83	0		1133.83	0		1133.83	0		1133.83	0		1133.83	0		1133.83	0		1133.83	0.0006		1133.83	0.0067
			1134.83	0.0129		1134.83	0		1134.83	0		1134.83	0		1134.83	0		1134.83	0		1134.83	0		1134.83	0		1134.83	0.0006		1134.83	0.0066
			1135.83	0.0131		1135.83	0		1135.83	0		1135.83	0		1135.83	0		1135.83	0		1135.83	0		1135.83	0		1135.83	0.0006		1135.83	0.0065
			1136.83	0.0133		1136.83	0		1136.83	0		1136.83	0		1136.83	0		1136.83	0		1136.83	0		1136.83	0		1136.83	0.0006		1136.83	0.0064
			1137.83	0.0135		1137.83	0		1137.83	0		1137.83	0		1137.83	0		1137.83	0		1137.83	0		1137.83	0		1137.83	0.0005		1137.83	0.0064
			1138.83	0.0136		1138.83	0		1138.83	0		1138.83	0		1138.83	0		1138.83	0		1138.83	0		1138.83	0		1138.83	0.0005		1138.83	0.0063
			1139.83	0.0135		1139.83	0		1139.83	0		1139.83	0		1139.83	0		1139.83	0		1139.83	0		1139.83	0		1139.83	0.0005		1139.83	0.0062
			1140.83	0.0134		1140.83	0		1140.83	0		1140.83	0		1140.83	0		1140.83	0		1140.83	0		1140.83	0		1140.83	0.0005		1140.83	0.0061
			1141.83	0.0132		1141.83	0		1141.83	0		1141.83	0		1141.83	0		1141.83	0		1141.83	0		1141.83	0		1141.83	0.0005		1141.83	0.0061
			1142.83	0.0129		1142.83	0		1142.83	0		1142.83	0		1142.83	0		1142.83	0		1142.83	0		1142.83	0		1142.83	0.0005		1142.83	0.006
			1143.83	0.0126		1143.83	0		1143.83	0		1143.83	0		1143.83	0		1143.83	0		1143.83	0		1143.83	0		1143.83	0.0005		1143.83	0.0059
			1144.83	0.0122		1144.83	0		1144.83	0		1144.83	0		1144.83	0		1144.83	0		1144.83	0		1144.83	0		1144.83	0.0005		1144.83	0.0058
			1145.83	0.0119		1145.83	0		1145.83	0		1145.83	0		1145.83	0		1145.83	0		1145.83	0		1145.83	0		1145.83	0.0004		1145.83	0.0058
			1146.83	0.0116		1146.83	0		1146.83	0		1146.83	0		1146.83	0		1146.83	0		1146.83	0		1146.83	0		1146.83	0.0004		1146.83	0.0057
			1147.83	0.0113		1147.83	0		1147.83	0		1147.83	0		1147.83	0		1147.83	0		1147.83	0		1147.83	0		1147.83	0.0004		1147.83	0.0056
			1148.83	0.011		1148.83	0		1148.83	0		1148.83	0		1148.83	0		1148.83	0		1148.83	0		1148.83	0		1148.83	0.0004		1148.83	0.0055
			1149.83	0.0108		1149.83	0		1149.83	0		1149.83	0		1149.83	0		1149.83	0		1149.83	0		1149.83	0		1149.83	0.0004		1149.83	0.0055
			1150.83	0.0106		1150.83	0		1150.83	0		1150.83	0		1150.83	0		1150.83	0		1150.83	0		1150.83	0		1150.83	0.0004		1150.83	0.0054
			1151.83	0.0105		1151.83	0		1151.83	0		1151.83	0		1151.83	0		1151.83	0		1151.83	0		1151.83	0		1151.83	0.0004		1151.83	0.0053
			1152.83	0.0104		1152.83	0		1152.83	0		1152.83	0		1152.83	0		1152.83	0		1152.83	0		1152.83	0		1152.83	0.0004		1152.83	0.0053
			1153.83	0.0104		1153.83	0		1153.83	0		1153.83	0		1153.83	0		1153.83	0		1153.83	0		1153.83	0		1153.83	0.0003		1153.83	0.0052
			1154.83	0.0104		1154.83	0		1154.83	0		1154.83	0		1154.83	0		1154.83	0		1154.83	0		1154.83	0		1154.83	0.0003		1154.83	0.0051
			1155.83	0.0104		1155.83	0		1155.83	0		1155.83	0		1155.83	0		1155.83	0		1155.83	0		1155.83	0		1155.83	0.0003		1155.83	0.005
			1156.83	0.0104		1156.83	0		1156.83	0		1156.83	0		1156.83	0		1156.83	0		1156.83	0		1156.83	0		1156.83	0.0003		1156.83	0.005
			1157.83	0.0104		1157.83	0		1157.83	0		1157.83	0		1157.83	0		1157.83	0		1157.83	0		1157.83	0		1157.83	0.0003		1157.83	0.0049
			1158.83	0.0102		1158.83	0		1158.83	0		1158.83	0		1158.83	0		1158.83	0		1158.83	0		1158.83	0		1158.83	0.0003		1158.83	0.0048
			1159.83	0.0101		1159.83	0		1159.83	0		1159.83	0		1159.83	0		1159.83	0		1159.83	0		1159.83	0		1159.83	0.0003		1159.83	0.0048
			1160.83	0.0099		1160.83	0		1160.83	0		1160.83	0		1160.83	0		1160.83	0		1160.83	0		1160.83	0		1160.83	0.0003		1160.83	0.0047
			1161.83	0.0096		1161.83	0		1161.83	0		1161.83	0		1161.83	0		1161.83	0		1161.83	0		1161.83	0		1161.83	0.0003		1161.83	0.0046
			1162.83	0.0094		1162.83	0		1162.83	0		1162.83	0		1162.83	0		1162.83	0		1162.83	0		1162.83	0		1162.83	0.0003		1162.83	0.0046
			1163.83	0.0093		1163.83	0		1163.83	0		1163.83	0		1163.83	0		1163.83	0		1163.83	0		1163.83	0		1163.83	0.0003		1163.83	0.0045
			1164.83	0.0092		1164.83	0		1164.83	0		1164.83	0		1164.83	0		1164.83	0		1164.83	0		1164.83	0		1164.83	0.0003		1164.83	0.0044
			1165.83	0.0092		1165.83	0		1165.83	0		1165.83	0		1165.83	0		1165.83	0		1165.83	0		1165.83	0		1165.83	0.0002		1165.83	0.0044
			1166.83	0.0092		1166.83	0		1166.83	0		1166.83	0		1166.83	0		1166.83	0		1166.83	0		1166.83	0		1166.83	0.0002		1166.83	0.0043
			1167.83	0.0094		1167.83	0		1167.83	0		1167.83	0		1167.83	0		1167.83	0		1167.83	0		1167.83	0		1167.83	0.0002		1167.83	0.0042
			1168.83	0.0095		1168.83	0		1168.83	0		1168.83	0		1168.83	0		1168.83	0		1168.83	0		1168.83	0		1168.83	0.0002		1168.83	0.0042
			1169.83	0.0096		1169.83	0		1169.83	0		1169.83	0		1169.83	0		1169.83	0		1169.83	0		1169.83	0		1169.83	0.0002		1169.83	0.0041
			1170.83	0.0097		1170.83	0		1170.83	0		1170.83	0		1170.83	0		1170.83	0		1170.83	0		1170.83	0		1170.83	0.0002		1170.83	0.004
			1171.83	0.0097		1171.83	0		1171.83	0		1171.83	0		1171.83	0		1171.83	0		1171.83	0		1171.83	0		1171.83	0.0002		1171.83	0.004
			1172.83	0.0096		1172.83	0		1172.83	0		1172.83	0		1172.83	0		1172.83	0		1172.83	0		1172.83	0		1172.83	0.0002		1172.83	0.0039
			1173.83	0.0095		1173.83	0		1173.83	0		1173.83	0		1173.83	0		1173.83	0		1173.83	0		1173.83	0		1173.83	0.0002		1173.83	0.0039
			1174.83	0.0092		1174.83	0		1174.83	0		1174.83	0		1174.83	0		1174.83	0		1174.83	0		1174.83	0		1174.83	0.0002		1174.83	0.0038
			1175.83	0.009		1175.83	0		1175.83	0		1175.83	0		1175.83	0		1175.83	0		1175.83	0		1175.83	0		1175.83	0.0002		1175.83	0.0037
			1176.83	0.0087		1176.83	0		1176.83	0		1176.83	0		1176.83	0		1176.83	0		1176.83	0		1176.83	0		1176.83	0.0002		1176.83	0.0037
			1177.83	0.0084		1177.83	0		1177.83	0		1177.83	0		1177.83	0		1177.83	0		1177.83	0		1177.83	0		1177.83	0.0002		1177.83	0.0036
			1178.83	0.0082		1178.83	0		1178.83	0		1178.83	0		1178.83	0		1178.83	0		1178.83	0		1178.83	0		1178.83	0.0002		1178.83	0.0036
			1179.83	0.0079		1179.83	0		1179.83	0		1179.83	0		1179.83	0		1179.83	0		1179.83	0		1179.83	0		1179.83	0.0002		1179.83	0.0035
			1180.83	0.0077		1180.83	0		1180.83	0		1180.83	0		1180.83	0		1180.83	0		1180.83	0		1180.83	0		1180.83	0.0002		1180.83	0.0034
			1181.83	0.0075		1181.83	0		1181.83	0		1181.83	0		1181.83	0		1181.83	0		1181.83	0		1181.83	0		1181.83	0.0001		1181.83	0.0034
			1182.83	0.0073		1182.83	0		1182.83	0		1182.83	0		1182.83	0		1182.83	0		1182.83	0		1182.83	0		1182.83	0.0001		1182.83	0.0033
			1183.83	0.007		1183.83	0		1183.83	0		1183.83	0		1183.83	0		1183.83	0		1183.83	0		1183.83	0		1183.83	0.0001		1183.83	0.0033
			1184.83	0.0068		1184.83	0		1184.83	0		1184.83	0		1184.83	0		1184.83	0		1184.83	0		1184.83	0		1184.83	0.0001		1184.83	0.0032
			1185.83	0.0066		1185.83	0		1185.83	0		1185.83	0		1185.83	0		1185.83	0		1185.83	0		1185.83	0		1185.83	0.0001		1185.83	0.0032
			1186.83	0.0063		1186.83	0		1186.83	0		1186.83	0		1186.83	0		1186.83	0		1186.83	0		1186.83	0		1186.83	0.0001		1186.83	0.0031
			1187.83	0.0061		1187.83	0		1187.83	0		1187.83	0		1187.83	0		1187.83	0		1187.83	0		1187.83	0		1187.83	0.0001		1187.83	0.0031
			1188.83	0.0059		1188.83	0		1188.83	0		1188.83	0		1188.83	0		1188.83	0		1188.83	0		1188.83	0		1188.83	0.0001		1188.83	0.003
			1189.83	0.0058		1189.83	0		1189.83	0		1189.83	0		1189.83	0		1189.83	0		1189.83	0		1189.83	0		1189.83	0.0001		1189.83	0.0029
			1190.83	0.0057		1190.83	0		1190.83	0		1190.83	0		1190.83	0		1190.83	0		1190.83	0		1190.83	0		1190.83	0.0001		1190.83	0.0029
			1191.83	0.0058		1191.83	0		1191.83	0		1191.83	0		1191.83	0		1191.83	0		1191.83	0		1191.83	0		1191.83	0.0001		1191.83	0.0028
			1192.83	0.0059		1192.83	0		1192.83	0		1192.83	0		1192.83	0		1192.83	0		1192.83	0		1192.83	0		1192.83	0.0001		1192.83	0.0028
			1193.83	0.0062		1193.83	0		1193.83	0		1193.83	0		1193.83	0		1193.83	0		1193.83	0		1193.83	0		1193.83	0.0001		1193.83	0.0027
			1194.83	0.0066		1194.83	0		1194.83	0		1194.83	0		1194.83	0		1194.83	0		1194.83	0		1194.83	0		1194.83	0.0001		1194.83	0.0027
			1195.83	0.007		1195.83	0		1195.83	0		1195.83	0		1195.83	0		1195.83	0		1195.83	0		1195.83	0		1195.83	0.0001		1195.83	0.0026
			1196.83	0.0074		1196.83	0		1196.83	0		1196.83	0		1196.83	0		1196.83	0		1196.83	0		1196.83	0		1196.83	0.0001		1196.83	0.0026
			1197.83	0.0078		1197.83	0		1197.83	0		1197.83	0		1197.83	0		1197.83	0		1197.83	0		1197.83	0		1197.83	0.0001		1197.83	0.0026
			1198.83	0.0081		1198.83	0		1198.83	0		1198.83	0		1198.83	0		1198.83	0		1198.83	0		1198.83	0		1198.83	0.0001		1198.83	0.0025
			1199.83	0.0083		1199.83	0		1199.83	0		1199.83	0		1199.83	0		1199.83	0		1199.83	0		1199.83	0		1199.83	0.0001		1199.83	0.0025
			1200.83	0.0083		1200.83	0		1200.83	0		1200.83	0		1200.83	0		1200.83	0		1200.83	0		1200.83	0		1200.83	0.0001		1200.83	0.0024
			1201.83	0.0082		1201.83	0		1201.83	0		1201.83	0		1201.83	0		1201.83	0		1201.83	0		1201.83	0		1201.83	0.0001		1201.83	0.0024
			1202.83	0.0079		1202.83	0		1202.83	0		1202.83	0		1202.83	0		1202.83	0		1202.83	0		1202.83	0		1202.83	0.0001		1202.83	0.0023
			1203.83	0.0075		1203.83	0		1203.83	0		1203.83	0		1203.83	0		1203.83	0		1203.83	0		1203.83	0		1203.83	0.0001		1203.83	0.0023
			1204.83	0.007		1204.83	0		1204.83	0		1204.83	0		1204.83	0		1204.83	0		1204.83	0		1204.83	0		1204.83	0.0001		1204.83	0.0022
			1205.83	0.0066		1205.83	0		1205.83	0		1205.83	0		1205.83	0		1205.83	0		1205.83	0		1205.83	0		1205.83	0.0001		1205.83	0.0022
			1206.83	0.0062		1206.83	0		1206.83	0		1206.83	0		1206.83	0		1206.83	0		1206.83	0		1206.83	0		1206.83	0.0001		1206.83	0.0022
			1207.83	0.0059		1207.83	0		1207.83	0		1207.83	0		1207.83	0		1207.83	0		1207.83	0		1207.83	0		1207.83	0.0001		1207.83	0.0021
			1208.83	0.0058		1208.83	0		1208.83	0		1208.83	0		1208.83	0		1208.83	0		1208.83	0		1208.83	0		1208.83	0.0001		1208.83	0.0021
			1209.83	0.0058		1209.83	0		1209.83	0		1209.83	0		1209.83	0		1209.83	0		1209.83	0		1209.83	0		1209.83	0.0001		1209.83	0.002
			1210.83	0.0059		1210.83	0		1210.83	0		1210.83	0		1210.83	0		1210.83	0		1210.83	0		1210.83	0		1210.83	0.0001		1210.83	0.002
			1211.83	0.0061		1211.83	0		1211.83	0		1211.83	0		1211.83	0		1211.83	0		1211.83	0		1211.83	0		1211.83	0.0001		1211.83	0.0019
			1212.83	0.0064		1212.83	0		1212.83	0		1212.83	0		1212.83	0		1212.83	0		1212.83	0		1212.83	0		1212.83	0.0001		1212.83	0.0019
			1213.83	0.0067		1213.83	0		1213.83	0		1213.83	0		1213.83	0		1213.83	0		1213.83	0		1213.83	0		1213.83	0		1213.83	0.0019
			1214.83	0.0069		1214.83	0		1214.83	0		1214.83	0		1214.83	0		1214.83	0		1214.83	0		1214.83	0		1214.83	0		1214.83	0.0018
			1215.83	0.0071		1215.83	0		1215.83	0		1215.83	0		1215.83	0		1215.83	0		1215.83	0		1215.83	0		1215.83	0		1215.83	0.0018
			1216.83	0.0073		1216.83	0		1216.83	0		1216.83	0		1216.83	0		1216.83	0		1216.83	0		1216.83	0		1216.83	0		1216.83	0.0018
			1217.83	0.0075		1217.83	0		1217.83	0		1217.83	0		1217.83	0		1217.83	0		1217.83	0		1217.83	0		1217.83	0		1217.83	0.0017
			1218.83	0.0076		1218.83	0		1218.83	0		1218.83	0		1218.83	0		1218.83	0		1218.83	0		1218.83	0		1218.83	0		1218.83	0.0017
			1219.83	0.0076		1219.83	0		1219.83	0		1219.83	0		1219.83	0		1219.83	0		1219.83	0		1219.83	0		1219.83	0		1219.83	0.0017
			1220.83	0.0077		1220.83	0		1220.83	0		1220.83	0		1220.83	0		1220.83	0		1220.83	0		1220.83	0		1220.83	0		1220.83	0.0016
			1221.83	0.0077		1221.83	0		1221.83	0		1221.83	0		1221.83	0		1221.83	0		1221.83	0		1221.83	0		1221.83	0		1221.83	0.0016
			1222.83	0.0078		1222.83	0		1222.83	0		1222.83	0		1222.83	0		1222.83	0		1222.83	0		1222.83	0		1222.83	0		1222.83	0.0016
			1223.83	0.0078		1223.83	0		1223.83	0		1223.83	0		1223.83	0		1223.83	0		1223.83	0		1223.83	0		1223.83	0		1223.83	0.0015
			1224.83	0.0079		1224.83	0		1224.83	0		1224.83	0		1224.83	0		1224.83	0		1224.83	0		1224.83	0		1224.83	0		1224.83	0.0015
			1225.83	0.008		1225.83	0		1225.83	0		1225.83	0		1225.83	0		1225.83	0		1225.83	0		1225.83	0		1225.83	0		1225.83	0.0015
			1226.83	0.008		1226.83	0		1226.83	0		1226.83	0		1226.83	0		1226.83	0		1226.83	0		1226.83	0		1226.83	0		1226.83	0.0014
			1227.83	0.0081		1227.83	0		1227.83	0		1227.83	0		1227.83	0		1227.83	0		1227.83	0		1227.83	0		1227.83	0		1227.83	0.0014
			1228.83	0.0081		1228.83	0		1228.83	0		1228.83	0		1228.83	0		1228.83	0		1228.83	0		1228.83	0		1228.83	0		1228.83	0.0014
			1229.83	0.008		1229.83	0		1229.83	0		1229.83	0		1229.83	0		1229.83	0		1229.83	0		1229.83	0		1229.83	0		1229.83	0.0013
			1230.83	0.0079		1230.83	0		1230.83	0		1230.83	0		1230.83	0		1230.83	0		1230.83	0		1230.83	0		1230.83	0		1230.83	0.0013
			1231.83	0.0076		1231.83	0		1231.83	0		1231.83	0		1231.83	0		1231.83	0		1231.83	0		1231.83	0		1231.83	0		1231.83	0.0013
			1232.83	0.0072		1232.83	0		1232.83	0		1232.83	0		1232.83	0		1232.83	0		1232.83	0		1232.83	0		1232.83	0		1232.83	0.0012
			1233.83	0.0067		1233.83	0		1233.83	0		1233.83	0		1233.83	0		1233.83	0		1233.83	0		1233.83	0		1233.83	0		1233.83	0.0012
			1234.83	0.0061		1234.83	0		1234.83	0		1234.83	0		1234.83	0		1234.83	0		1234.83	0		1234.83	0		1234.83	0		1234.83	0.0012
			1235.83	0.0055		1235.83	0		1235.83	0		1235.83	0		1235.83	0		1235.83	0		1235.83	0		1235.83	0		1235.83	0		1235.83	0.0012
			1236.83	0.0049		1236.83	0		1236.83	0		1236.83	0		1236.83	0		1236.83	0		1236.83	0		1236.83	0		1236.83	0		1236.83	0.0011
			1237.83	0.0043		1237.83	0		1237.83	0		1237.83	0		1237.83	0		1237.83	0		1237.83	0		1237.83	0		1237.83	0		1237.83	0.0011
			1238.83	0.0038		1238.83	0		1238.83	0		1238.83	0		1238.83	0		1238.83	0		1238.83	0		1238.83	0		1238.83	0		1238.83	0.0011
			1239.83	0.0034		1239.83	0		1239.83	0		1239.83	0		1239.83	0		1239.83	0		1239.83	0		1239.83	0		1239.83	0		1239.83	0.0011
			1240.83	0.0031		1240.83	0		1240.83	0		1240.83	0		1240.83	0		1240.83	0		1240.83	0		1240.83	0		1240.83	0		1240.83	0.001
			1241.83	0.003		1241.83	0		1241.83	0		1241.83	0		1241.83	0		1241.83	0		1241.83	0		1241.83	0		1241.83	0		1241.83	0.001
			1242.83	0.003		1242.83	0		1242.83	0		1242.83	0		1242.83	0		1242.83	0		1242.83	0		1242.83	0		1242.83	0		1242.83	0.001
			1243.83	0.0032		1243.83	0		1243.83	0		1243.83	0		1243.83	0		1243.83	0		1243.83	0		1243.83	0		1243.83	0		1243.83	0.001
			1244.83	0.0034		1244.83	0		1244.83	0		1244.83	0		1244.83	0		1244.83	0		1244.83	0		1244.83	0		1244.83	0		1244.83	0.0009
			1245.83	0.0038		1245.83	0		1245.83	0		1245.83	0		1245.83	0		1245.83	0		1245.83	0		1245.83	0		1245.83	0		1245.83	0.0009
			1246.83	0.0042		1246.83	0		1246.83	0		1246.83	0		1246.83	0		1246.83	0		1246.83	0		1246.83	0		1246.83	0		1246.83	0.0009
			1247.83	0.0046		1247.83	0		1247.83	0		1247.83	0		1247.83	0		1247.83	0		1247.83	0		1247.83	0		1247.83	0		1247.83	0.0009
			1248.83	0.005		1248.83	0		1248.83	0		1248.83	0		1248.83	0		1248.83	0		1248.83	0		1248.83	0		1248.83	0		1248.83	0.0009
			1249.83	0.0054		1249.83	0		1249.83	0		1249.83	0		1249.83	0		1249.83	0		1249.83	0		1249.83	0		1249.83	0		1249.83	0.0008
			1250.83	0.0057		1250.83	0		1250.83	0		1250.83	0		1250.83	0		1250.83	0		1250.83	0		1250.83	0		1250.83	0		1250.83	0.0008
			1251.83	0.0059		1251.83	0		1251.83	0		1251.83	0		1251.83	0		1251.83	0		1251.83	0		1251.83	0		1251.83	0		1251.83	0.0008
			1252.83	0.006		1252.83	0		1252.83	0		1252.83	0		1252.83	0		1252.83	0		1252.83	0		1252.83	0		1252.83	0		1252.83	0.0008
			1253.83	0.0059		1253.83	0		1253.83	0		1253.83	0		1253.83	0		1253.83	0		1253.83	0		1253.83	0		1253.83	0		1253.83	0.0008
			1254.83	0.0057		1254.83	0		1254.83	0		1254.83	0		1254.83	0		1254.83	0		1254.83	0		1254.83	0		1254.83	0		1254.83	0.0007
			1255.83	0.0054		1255.83	0		1255.83	0		1255.83	0		1255.83	0		1255.83	0		1255.83	0		1255.83	0		1255.83	0		1255.83	0.0007
			1256.83	0.0049		1256.83	0		1256.83	0		1256.83	0		1256.83	0		1256.83	0		1256.83	0		1256.83	0		1256.83	0		1256.83	0.0007
			1257.83	0.0045		1257.83	0		1257.83	0		1257.83	0		1257.83	0		1257.83	0		1257.83	0		1257.83	0		1257.83	0		1257.83	0.0007
			1258.83	0.004		1258.83	0		1258.83	0		1258.83	0		1258.83	0		1258.83	0		1258.83	0		1258.83	0		1258.83	0		1258.83	0.0007
			1259.83	0.0035		1259.83	0		1259.83	0		1259.83	0		1259.83	0		1259.83	0		1259.83	0		1259.83	0		1259.83	0		1259.83	0.0007
			1260.83	0.0031		1260.83	0		1260.83	0		1260.83	0		1260.83	0		1260.83	0		1260.83	0		1260.83	0		1260.83	0		1260.83	0.0006
			1261.83	0.0028		1261.83	0		1261.83	0		1261.83	0		1261.83	0		1261.83	0		1261.83	0		1261.83	0		1261.83	0		1261.83	0.0006
			1262.83	0.0026		1262.83	0		1262.83	0		1262.83	0		1262.83	0		1262.83	0		1262.83	0		1262.83	0		1262.83	0		1262.83	0.0006
			1263.83	0.0025		1263.83	0		1263.83	0		1263.83	0		1263.83	0		1263.83	0		1263.83	0		1263.83	0		1263.83	0		1263.83	0.0006
			1264.83	0.0025		1264.83	0		1264.83	0		1264.83	0		1264.83	0		1264.83	0		1264.83	0		1264.83	0		1264.83	0		1264.83	0.0006
			1265.83	0.0026		1265.83	0		1265.83	0		1265.83	0		1265.83	0		1265.83	0		1265.83	0		1265.83	0		1265.83	0		1265.83	0.0006
			1266.83	0.0027		1266.83	0		1266.83	0		1266.83	0		1266.83	0		1266.83	0		1266.83	0		1266.83	0		1266.83	0		1266.83	0.0006
			1267.83	0.0029		1267.83	0		1267.83	0		1267.83	0		1267.83	0		1267.83	0		1267.83	0		1267.83	0		1267.83	0		1267.83	0.0005
			1268.83	0.0031		1268.83	0		1268.83	0		1268.83	0		1268.83	0		1268.83	0		1268.83	0		1268.83	0		1268.83	0		1268.83	0.0005
			1269.83	0.0033		1269.83	0		1269.83	0		1269.83	0		1269.83	0		1269.83	0		1269.83	0		1269.83	0		1269.83	0		1269.83	0.0005
			1270.83	0.0035		1270.83	0		1270.83	0		1270.83	0		1270.83	0		1270.83	0		1270.83	0		1270.83	0		1270.83	0		1270.83	0.0005
			1271.83	0.0037		1271.83	0		1271.83	0		1271.83	0		1271.83	0		1271.83	0		1271.83	0		1271.83	0		1271.83	0		1271.83	0.0005
			1272.83	0.0039		1272.83	0		1272.83	0		1272.83	0		1272.83	0		1272.83	0		1272.83	0		1272.83	0		1272.83	0		1272.83	0.0005
			1273.83	0.004		1273.83	0		1273.83	0		1273.83	0		1273.83	0		1273.83	0		1273.83	0		1273.83	0		1273.83	0		1273.83	0.0005
			1274.83	0.0041		1274.83	0		1274.83	0		1274.83	0		1274.83	0		1274.83	0		1274.83	0		1274.83	0		1274.83	0		1274.83	0.0004
			1275.83	0.0042		1275.83	0		1275.83	0		1275.83	0		1275.83	0		1275.83	0		1275.83	0		1275.83	0		1275.83	0		1275.83	0.0004
			1276.83	0.0042		1276.83	0		1276.83	0		1276.83	0		1276.83	0		1276.83	0		1276.83	0		1276.83	0		1276.83	0		1276.83	0.0004
			1277.83	0.0041		1277.83	0		1277.83	0		1277.83	0		1277.83	0		1277.83	0		1277.83	0		1277.83	0		1277.83	0		1277.83	0.0004
			1278.83	0.0039		1278.83	0		1278.83	0		1278.83	0		1278.83	0		1278.83	0		1278.83	0		1278.83	0		1278.83	0		1278.83	0.0004
			1279.83	0.0037		1279.83	0		1279.83	0		1279.83	0		1279.83	0		1279.83	0		1279.83	0		1279.83	0		1279.83	0		1279.83	0.0004
			1280.83	0.0034		1280.83	0		1280.83	0		1280.83	0		1280.83	0		1280.83	0		1280.83	0		1280.83	0		1280.83	0		1280.83	0.0004
			1281.83	0.0031		1281.83	0		1281.83	0		1281.83	0		1281.83	0		1281.83	0		1281.83	0		1281.83	0		1281.83	0		1281.83	0.0004
			1282.83	0.0028		1282.83	0		1282.83	0		1282.83	0		1282.83	0		1282.83	0		1282.83	0		1282.83	0		1282.83	0		1282.83	0.0004
			1283.83	0.0025		1283.83	0		1283.83	0		1283.83	0		1283.83	0		1283.83	0		1283.83	0		1283.83	0		1283.83	0		1283.83	0.0003
			1284.83	0.0022		1284.83	0		1284.83	0		1284.83	0		1284.83	0		1284.83	0		1284.83	0		1284.83	0		1284.83	0		1284.83	0.0003
			1285.83	0.0021		1285.83	0		1285.83	0		1285.83	0		1285.83	0		1285.83	0		1285.83	0		1285.83	0		1285.83	0		1285.83	0.0003
			1286.83	0.002		1286.83	0		1286.83	0		1286.83	0		1286.83	0		1286.83	0		1286.83	0		1286.83	0		1286.83	0		1286.83	0.0003
			1287.83	0.0019		1287.83	0		1287.83	0		1287.83	0		1287.83	0		1287.83	0		1287.83	0		1287.83	0		1287.83	0		1287.83	0.0003
			1288.83	0.0019		1288.83	0		1288.83	0		1288.83	0		1288.83	0		1288.83	0		1288.83	0		1288.83	0		1288.83	0		1288.83	0.0003
			1289.83	0.002		1289.83	0		1289.83	0		1289.83	0		1289.83	0		1289.83	0		1289.83	0		1289.83	0		1289.83	0		1289.83	0.0003
			1290.83	0.0021		1290.83	0		1290.83	0		1290.83	0		1290.83	0		1290.83	0		1290.83	0		1290.83	0		1290.83	0		1290.83	0.0003
			1291.83	0.0022		1291.83	0		1291.83	0		1291.83	0		1291.83	0		1291.83	0		1291.83	0		1291.83	0		1291.83	0		1291.83	0.0003
			1292.83	0.0023		1292.83	0		1292.83	0		1292.83	0		1292.83	0		1292.83	0		1292.83	0		1292.83	0		1292.83	0		1292.83	0.0003
			1293.83	0.0024		1293.83	0		1293.83	0		1293.83	0		1293.83	0		1293.83	0		1293.83	0		1293.83	0		1293.83	0		1293.83	0.0003
			1294.83	0.0025		1294.83	0		1294.83	0		1294.83	0		1294.83	0		1294.83	0		1294.83	0		1294.83	0		1294.83	0		1294.83	0.0003
			1295.83	0.0026		1295.83	0		1295.83	0		1295.83	0		1295.83	0		1295.83	0		1295.83	0		1295.83	0		1295.83	0		1295.83	0.0002
			1296.83	0.0027		1296.83	0		1296.83	0		1296.83	0		1296.83	0		1296.83	0		1296.83	0		1296.83	0		1296.83	0		1296.83	0.0002
			1297.83	0.0028		1297.83	0		1297.83	0		1297.83	0		1297.83	0		1297.83	0		1297.83	0		1297.83	0		1297.83	0		1297.83	0.0002
			1298.83	0.0029		1298.83	0		1298.83	0		1298.83	0		1298.83	0		1298.83	0		1298.83	0		1298.83	0		1298.83	0		1298.83	0.0002
			1299.83	0.003		1299.83	0		1299.83	0		1299.83	0		1299.83	0		1299.83	0		1299.83	0		1299.83	0		1299.83	0		1299.83	0.0002
			1300.83	0.0031		1300.83	0		1300.83	0		1300.83	0		1300.83	0		1300.83	0		1300.83	0		1300.83	0		1300.83	0		1300.83	0.0002
			1301.83	0.0032		1301.83	0		1301.83	0		1301.83	0		1301.83	0		1301.83	0		1301.83	0		1301.83	0		1301.83	0		1301.83	0.0002
			1302.83	0.0033		1302.83	0		1302.83	0		1302.83	0		1302.83	0		1302.83	0		1302.83	0		1302.83	0		1302.83	0		1302.83	0.0002
			1303.83	0.0034		1303.83	0		1303.83	0		1303.83	0		1303.83	0		1303.83	0		1303.83	0		1303.83	0		1303.83	0		1303.83	0.0002
			1304.83	0.0036		1304.83	0		1304.83	0		1304.83	0		1304.83	0		1304.83	0		1304.83	0		1304.83	0		1304.83	0		1304.83	0.0002
			1305.83	0.0037		1305.83	0		1305.83	0		1305.83	0		1305.83	0		1305.83	0		1305.83	0		1305.83	0		1305.83	0		1305.83	0.0002
			1306.83	0.0039		1306.83	0		1306.83	0		1306.83	0		1306.83	0		1306.83	0		1306.83	0		1306.83	0		1306.83	0		1306.83	0.0002
			1307.83	0.0041		1307.83	0		1307.83	0		1307.83	0		1307.83	0		1307.83	0		1307.83	0		1307.83	0		1307.83	0		1307.83	0.0002
			1308.83	0.0043		1308.83	0		1308.83	0		1308.83	0		1308.83	0		1308.83	0		1308.83	0		1308.83	0		1308.83	0		1308.83	0.0002
			1309.83	0.0045		1309.83	0		1309.83	0		1309.83	0		1309.83	0		1309.83	0		1309.83	0		1309.83	0		1309.83	0		1309.83	0.0002
			1310.83	0.0047		1310.83	0		1310.83	0		1310.83	0		1310.83	0		1310.83	0		1310.83	0		1310.83	0		1310.83	0		1310.83	0.0002
			1311.83	0.0049		1311.83	0		1311.83	0		1311.83	0		1311.83	0		1311.83	0		1311.83	0		1311.83	0		1311.83	0		1311.83	0.0002
			1312.83	0.005		1312.83	0		1312.83	0		1312.83	0		1312.83	0		1312.83	0		1312.83	0		1312.83	0		1312.83	0		1312.83	0.0001
			1313.83	0.0052		1313.83	0		1313.83	0		1313.83	0		1313.83	0		1313.83	0		1313.83	0		1313.83	0		1313.83	0		1313.83	0.0001
			1314.83	0.0055		1314.83	0		1314.83	0		1314.83	0		1314.83	0		1314.83	0		1314.83	0		1314.83	0		1314.83	0		1314.83	0.0001
			1315.83	0.0057		1315.83	0		1315.83	0		1315.83	0		1315.83	0		1315.83	0		1315.83	0		1315.83	0		1315.83	0		1315.83	0.0001
			1316.83	0.006		1316.83	0		1316.83	0		1316.83	0		1316.83	0		1316.83	0		1316.83	0		1316.83	0		1316.83	0		1316.83	0.0001
			1317.83	0.0063		1317.83	0		1317.83	0		1317.83	0		1317.83	0		1317.83	0		1317.83	0		1317.83	0		1317.83	0		1317.83	0.0001
			1318.83	0.0067		1318.83	0		1318.83	0		1318.83	0		1318.83	0		1318.83	0		1318.83	0		1318.83	0		1318.83	0		1318.83	0.0001
			1319.83	0.0071		1319.83	0		1319.83	0		1319.83	0		1319.83	0		1319.83	0		1319.83	0		1319.83	0		1319.83	0		1319.83	0.0001
			1320.83	0.0074		1320.83	0		1320.83	0		1320.83	0		1320.83	0		1320.83	0		1320.83	0		1320.83	0		1320.83	0		1320.83	0.0001
			1321.83	0.0078		1321.83	0		1321.83	0		1321.83	0		1321.83	0		1321.83	0		1321.83	0		1321.83	0		1321.83	0		1321.83	0.0001
			1322.83	0.008		1322.83	0		1322.83	0		1322.83	0		1322.83	0		1322.83	0		1322.83	0		1322.83	0		1322.83	0		1322.83	0.0001
			1323.83	0.0082		1323.83	0		1323.83	0		1323.83	0		1323.83	0		1323.83	0		1323.83	0		1323.83	0		1323.83	0		1323.83	0.0001
			1324.83	0.0082		1324.83	0		1324.83	0		1324.83	0		1324.83	0		1324.83	0		1324.83	0		1324.83	0		1324.83	0		1324.83	0.0001
			1325.83	0.0081		1325.83	0		1325.83	0		1325.83	0		1325.83	0		1325.83	0		1325.83	0		1325.83	0		1325.83	0		1325.83	0.0001
			1326.83	0.0079		1326.83	0		1326.83	0		1326.83	0		1326.83	0		1326.83	0		1326.83	0		1326.83	0		1326.83	0		1326.83	0.0001
			1327.83	0.0076		1327.83	0		1327.83	0		1327.83	0		1327.83	0		1327.83	0		1327.83	0		1327.83	0		1327.83	0		1327.83	0.0001
			1328.83	0.0071		1328.83	0		1328.83	0		1328.83	0		1328.83	0		1328.83	0		1328.83	0		1328.83	0		1328.83	0		1328.83	0.0001
			1329.83	0.0066		1329.83	0		1329.83	0		1329.83	0		1329.83	0		1329.83	0		1329.83	0		1329.83	0		1329.83	0		1329.83	0.0001
			1330.83	0.0062		1330.83	0		1330.83	0		1330.83	0		1330.83	0		1330.83	0		1330.83	0		1330.83	0		1330.83	0		1330.83	0.0001
			1331.83	0.0057		1331.83	0		1331.83	0		1331.83	0		1331.83	0		1331.83	0		1331.83	0		1331.83	0		1331.83	0		1331.83	0.0001
			1332.83	0.0053		1332.83	0		1332.83	0		1332.83	0		1332.83	0		1332.83	0		1332.83	0		1332.83	0		1332.83	0		1332.83	0.0001
			1333.83	0.005		1333.83	0		1333.83	0		1333.83	0		1333.83	0		1333.83	0		1333.83	0		1333.83	0		1333.83	0		1333.83	0.0001
			1334.83	0.0048		1334.83	0		1334.83	0		1334.83	0		1334.83	0		1334.83	0		1334.83	0		1334.83	0		1334.83	0		1334.83	0.0001
			1335.83	0.0047		1335.83	0		1335.83	0		1335.83	0		1335.83	0		1335.83	0		1335.83	0		1335.83	0		1335.83	0		1335.83	0.0001
			1336.83	0.0046		1336.83	0		1336.83	0		1336.83	0		1336.83	0		1336.83	0		1336.83	0		1336.83	0		1336.83	0		1336.83	0.0001
			1337.83	0.0047		1337.83	0		1337.83	0		1337.83	0		1337.83	0		1337.83	0		1337.83	0		1337.83	0		1337.83	0		1337.83	0.0001
			1338.83	0.0047		1338.83	0		1338.83	0		1338.83	0		1338.83	0		1338.83	0		1338.83	0		1338.83	0		1338.83	0		1338.83	0.0001
			1339.83	0.0047		1339.83	0		1339.83	0		1339.83	0		1339.83	0		1339.83	0		1339.83	0		1339.83	0		1339.83	0		1339.83	0.0001
			1340.83	0.0047		1340.83	0		1340.83	0		1340.83	0		1340.83	0		1340.83	0		1340.83	0		1340.83	0		1340.83	0		1340.83	0.0001
			1341.83	0.0046		1341.83	0		1341.83	0		1341.83	0		1341.83	0		1341.83	0		1341.83	0		1341.83	0		1341.83	0		1341.83	0.0001
			1342.83	0.0045		1342.83	0		1342.83	0		1342.83	0		1342.83	0		1342.83	0		1342.83	0		1342.83	0		1342.83	0		1342.83	0.0001
			1343.83	0.0042		1343.83	0		1343.83	0		1343.83	0		1343.83	0		1343.83	0		1343.83	0		1343.83	0		1343.83	0		1343.83	0.0001
			1344.83	0.0039		1344.83	0		1344.83	0		1344.83	0		1344.83	0		1344.83	0		1344.83	0		1344.83	0		1344.83	0		1344.83	0.0001
			1345.83	0.0035		1345.83	0		1345.83	0		1345.83	0		1345.83	0		1345.83	0		1345.83	0		1345.83	0		1345.83	0		1345.83	0.0001
			1346.83	0.0031		1346.83	0		1346.83	0		1346.83	0		1346.83	0		1346.83	0		1346.83	0		1346.83	0		1346.83	0		1346.83	0
			1347.83	0.0027		1347.83	0		1347.83	0		1347.83	0		1347.83	0		1347.83	0		1347.83	0		1347.83	0		1347.83	0		1347.83	0
			1348.83	0.0023		1348.83	0		1348.83	0		1348.83	0		1348.83	0		1348.83	0		1348.83	0		1348.83	0		1348.83	0		1348.83	0
			1349.83	0.002		1349.83	0		1349.83	0		1349.83	0		1349.83	0		1349.83	0		1349.83	0		1349.83	0		1349.83	0		1349.83	0
			1350.83	0.0018		1350.83	0		1350.83	0		1350.83	0		1350.83	0		1350.83	0		1350.83	0		1350.83	0		1350.83	0		1350.83	0
			1351.83	0.0016		1351.83	0		1351.83	0		1351.83	0		1351.83	0		1351.83	0		1351.83	0		1351.83	0		1351.83	0		1351.83	0
			1352.83	0.0015		1352.83	0		1352.83	0		1352.83	0		1352.83	0		1352.83	0		1352.83	0		1352.83	0		1352.83	0		1352.83	0
			1353.83	0.0015		1353.83	0		1353.83	0		1353.83	0		1353.83	0		1353.83	0		1353.83	0		1353.83	0		1353.83	0		1353.83	0
			1354.83	0.0015		1354.83	0		1354.83	0		1354.83	0		1354.83	0		1354.83	0		1354.83	0		1354.83	0		1354.83	0		1354.83	0
			1355.83	0.0016		1355.83	0		1355.83	0		1355.83	0		1355.83	0		1355.83	0		1355.83	0		1355.83	0		1355.83	0		1355.83	0
			1356.83	0.0017		1356.83	0		1356.83	0		1356.83	0		1356.83	0		1356.83	0		1356.83	0		1356.83	0		1356.83	0		1356.83	0
			1357.83	0.0018		1357.83	0		1357.83	0		1357.83	0		1357.83	0		1357.83	0		1357.83	0		1357.83	0		1357.83	0		1357.83	0
			1358.83	0.0019		1358.83	0		1358.83	0		1358.83	0		1358.83	0		1358.83	0		1358.83	0		1358.83	0		1358.83	0		1358.83	0
			1359.83	0.002		1359.83	0		1359.83	0		1359.83	0		1359.83	0		1359.83	0		1359.83	0		1359.83	0		1359.83	0		1359.83	0
			1360.83	0.0021		1360.83	0		1360.83	0		1360.83	0		1360.83	0		1360.83	0		1360.83	0		1360.83	0		1360.83	0		1360.83	0
			1361.83	0.0022		1361.83	0		1361.83	0		1361.83	0		1361.83	0		1361.83	0		1361.83	0		1361.83	0		1361.83	0		1361.83	0
			1362.83	0.0022		1362.83	0		1362.83	0		1362.83	0		1362.83	0		1362.83	0		1362.83	0		1362.83	0		1362.83	0		1362.83	0
			1363.83	0.0023		1363.83	0		1363.83	0		1363.83	0		1363.83	0		1363.83	0		1363.83	0		1363.83	0		1363.83	0		1363.83	0
			1364.83	0.0024		1364.83	0		1364.83	0		1364.83	0		1364.83	0		1364.83	0		1364.83	0		1364.83	0		1364.83	0		1364.83	0
			1365.83	0.0026		1365.83	0		1365.83	0		1365.83	0		1365.83	0		1365.83	0		1365.83	0		1365.83	0		1365.83	0		1365.83	0
			1366.83	0.0028		1366.83	0		1366.83	0		1366.83	0		1366.83	0		1366.83	0		1366.83	0		1366.83	0		1366.83	0		1366.83	0
			1367.83	0.003		1367.83	0		1367.83	0		1367.83	0		1367.83	0		1367.83	0		1367.83	0		1367.83	0		1367.83	0		1367.83	0
			1368.83	0.0033		1368.83	0		1368.83	0		1368.83	0		1368.83	0		1368.83	0		1368.83	0		1368.83	0		1368.83	0		1368.83	0
			1369.83	0.0036		1369.83	0		1369.83	0		1369.83	0		1369.83	0		1369.83	0		1369.83	0		1369.83	0		1369.83	0		1369.83	0
			1370.83	0.0038		1370.83	0		1370.83	0		1370.83	0		1370.83	0		1370.83	0		1370.83	0		1370.83	0		1370.83	0		1370.83	0
			1371.83	0.004		1371.83	0		1371.83	0		1371.83	0		1371.83	0		1371.83	0		1371.83	0		1371.83	0		1371.83	0		1371.83	0
			1372.83	0.0042		1372.83	0		1372.83	0		1372.83	0		1372.83	0		1372.83	0		1372.83	0		1372.83	0		1372.83	0		1372.83	0
			1373.83	0.0043		1373.83	0		1373.83	0		1373.83	0		1373.83	0		1373.83	0		1373.83	0		1373.83	0		1373.83	0		1373.83	0
			1374.83	0.0044		1374.83	0		1374.83	0		1374.83	0		1374.83	0		1374.83	0		1374.83	0		1374.83	0		1374.83	0		1374.83	0
			1375.83	0.0043		1375.83	0		1375.83	0		1375.83	0		1375.83	0		1375.83	0		1375.83	0		1375.83	0		1375.83	0		1375.83	0
			1376.83	0.0042		1376.83	0		1376.83	0		1376.83	0		1376.83	0		1376.83	0		1376.83	0		1376.83	0		1376.83	0		1376.83	0
			1377.83	0.004		1377.83	0		1377.83	0		1377.83	0		1377.83	0		1377.83	0		1377.83	0		1377.83	0		1377.83	0		1377.83	0
			1378.83	0.0038		1378.83	0		1378.83	0		1378.83	0		1378.83	0		1378.83	0		1378.83	0		1378.83	0		1378.83	0		1378.83	0
			1379.83	0.0035		1379.83	0		1379.83	0		1379.83	0		1379.83	0		1379.83	0		1379.83	0		1379.83	0		1379.83	0		1379.83	0
			1380.83	0.0032		1380.83	0		1380.83	0		1380.83	0		1380.83	0		1380.83	0		1380.83	0		1380.83	0		1380.83	0		1380.83	0
			1381.83	0.0029		1381.83	0		1381.83	0		1381.83	0		1381.83	0		1381.83	0		1381.83	0		1381.83	0		1381.83	0		1381.83	0
			1382.83	0.0026		1382.83	0		1382.83	0		1382.83	0		1382.83	0		1382.83	0		1382.83	0		1382.83	0		1382.83	0		1382.83	0
			1383.83	0.0023		1383.83	0		1383.83	0		1383.83	0		1383.83	0		1383.83	0		1383.83	0		1383.83	0		1383.83	0		1383.83	0
			1384.83	0.002		1384.83	0		1384.83	0		1384.83	0		1384.83	0		1384.83	0		1384.83	0		1384.83	0		1384.83	0		1384.83	0
			1385.83	0.0018		1385.83	0		1385.83	0		1385.83	0		1385.83	0		1385.83	0		1385.83	0		1385.83	0		1385.83	0		1385.83	0
			1386.83	0.0016		1386.83	0		1386.83	0		1386.83	0		1386.83	0		1386.83	0		1386.83	0		1386.83	0		1386.83	0		1386.83	0
			1387.83	0.0015		1387.83	0		1387.83	0		1387.83	0		1387.83	0		1387.83	0		1387.83	0		1387.83	0		1387.83	0		1387.83	0
			1388.83	0.0014		1388.83	0		1388.83	0		1388.83	0		1388.83	0		1388.83	0		1388.83	0		1388.83	0		1388.83	0		1388.83	0
			1389.83	0.0015		1389.83	0		1389.83	0		1389.83	0		1389.83	0		1389.83	0		1389.83	0		1389.83	0		1389.83	0		1389.83	0
			1390.83	0.0016		1390.83	0		1390.83	0		1390.83	0		1390.83	0		1390.83	0		1390.83	0		1390.83	0		1390.83	0		1390.83	0
			1391.83	0.0018		1391.83	0		1391.83	0		1391.83	0		1391.83	0		1391.83	0		1391.83	0		1391.83	0		1391.83	0		1391.83	0
			1392.83	0.002		1392.83	0		1392.83	0		1392.83	0		1392.83	0		1392.83	0		1392.83	0		1392.83	0		1392.83	0		1392.83	0
			1393.83	0.0023		1393.83	0		1393.83	0		1393.83	0		1393.83	0		1393.83	0		1393.83	0		1393.83	0		1393.83	0		1393.83	0
			1394.83	0.0026		1394.83	0		1394.83	0		1394.83	0		1394.83	0		1394.83	0		1394.83	0		1394.83	0		1394.83	0		1394.83	0
			1395.83	0.0029		1395.83	0		1395.83	0		1395.83	0		1395.83	0		1395.83	0		1395.83	0		1395.83	0		1395.83	0		1395.83	0
			1396.83	0.0031		1396.83	0		1396.83	0		1396.83	0		1396.83	0		1396.83	0		1396.83	0		1396.83	0		1396.83	0		1396.83	0
			1397.83	0.0034		1397.83	0		1397.83	0		1397.83	0		1397.83	0		1397.83	0		1397.83	0		1397.83	0		1397.83	0		1397.83	0
			1398.83	0.0036		1398.83	0		1398.83	0		1398.83	0		1398.83	0		1398.83	0		1398.83	0		1398.83	0		1398.83	0		1398.83	0
			1399.83	0.0037		1399.83	0		1399.83	0		1399.83	0		1399.83	0		1399.83	0		1399.83	0		1399.83	0		1399.83	0		1399.83	0
			1400.83	0.0038		1400.83	0		1400.83	0		1400.83	0		1400.83	0		1400.83	0		1400.83	0		1400.83	0		1400.83	0		1400.83	0
			1401.83	0.0038		1401.83	0		1401.83	0		1401.83	0		1401.83	0		1401.83	0		1401.83	0		1401.83	0		1401.83	0		1401.83	0
			1402.83	0.0038		1402.83	0		1402.83	0		1402.83	0		1402.83	0		1402.83	0		1402.83	0		1402.83	0		1402.83	0		1402.83	0
			1403.83	0.0037		1403.83	0		1403.83	0		1403.83	0		1403.83	0		1403.83	0		1403.83	0		1403.83	0		1403.83	0		1403.83	0
			1404.83	0.0036		1404.83	0		1404.83	0		1404.83	0		1404.83	0		1404.83	0		1404.83	0		1404.83	0		1404.83	0		1404.83	0
			1405.83	0.0035		1405.83	0		1405.83	0		1405.83	0		1405.83	0		1405.83	0		1405.83	0		1405.83	0		1405.83	0		1405.83	0
			1406.83	0.0034		1406.83	0		1406.83	0		1406.83	0		1406.83	0		1406.83	0		1406.83	0		1406.83	0		1406.83	0		1406.83	0
			1407.83	0.0033		1407.83	0		1407.83	0		1407.83	0		1407.83	0		1407.83	0		1407.83	0		1407.83	0		1407.83	0		1407.83	0
			1408.83	0.0032		1408.83	0		1408.83	0		1408.83	0		1408.83	0		1408.83	0		1408.83	0		1408.83	0		1408.83	0		1408.83	0
			1409.83	0.003		1409.83	0		1409.83	0		1409.83	0		1409.83	0		1409.83	0		1409.83	0		1409.83	0		1409.83	0		1409.83	0
			1410.83	0.0029		1410.83	0		1410.83	0		1410.83	0		1410.83	0		1410.83	0		1410.83	0		1410.83	0		1410.83	0		1410.83	0
			1411.83	0.0029		1411.83	0		1411.83	0		1411.83	0		1411.83	0		1411.83	0		1411.83	0		1411.83	0		1411.83	0		1411.83	0
			1412.83	0.0029		1412.83	0		1412.83	0		1412.83	0		1412.83	0		1412.83	0		1412.83	0		1412.83	0		1412.83	0		1412.83	0
			1413.83	0.0029		1413.83	0		1413.83	0		1413.83	0		1413.83	0		1413.83	0		1413.83	0		1413.83	0		1413.83	0		1413.83	0
			1414.83	0.003		1414.83	0		1414.83	0		1414.83	0		1414.83	0		1414.83	0		1414.83	0		1414.83	0		1414.83	0		1414.83	0
			1415.83	0.0032		1415.83	0		1415.83	0		1415.83	0		1415.83	0		1415.83	0		1415.83	0		1415.83	0		1415.83	0		1415.83	0
			1416.83	0.0035		1416.83	0		1416.83	0		1416.83	0		1416.83	0		1416.83	0		1416.83	0		1416.83	0		1416.83	0		1416.83	0
			1417.83	0.0038		1417.83	0		1417.83	0		1417.83	0		1417.83	0		1417.83	0		1417.83	0		1417.83	0		1417.83	0		1417.83	0
			1418.83	0.0042		1418.83	0		1418.83	0		1418.83	0		1418.83	0		1418.83	0		1418.83	0		1418.83	0		1418.83	0		1418.83	0
			1419.83	0.0045		1419.83	0		1419.83	0		1419.83	0		1419.83	0		1419.83	0		1419.83	0		1419.83	0		1419.83	0		1419.83	0
			1420.83	0.0049		1420.83	0		1420.83	0		1420.83	0		1420.83	0		1420.83	0		1420.83	0		1420.83	0		1420.83	0		1420.83	0
			1421.83	0.0052		1421.83	0		1421.83	0		1421.83	0		1421.83	0		1421.83	0		1421.83	0		1421.83	0		1421.83	0		1421.83	0
			1422.83	0.0054		1422.83	0		1422.83	0		1422.83	0		1422.83	0		1422.83	0		1422.83	0		1422.83	0		1422.83	0		1422.83	0
			1423.83	0.0055		1423.83	0		1423.83	0		1423.83	0		1423.83	0		1423.83	0		1423.83	0		1423.83	0		1423.83	0		1423.83	0
			1424.83	0.0055		1424.83	0		1424.83	0		1424.83	0		1424.83	0		1424.83	0		1424.83	0		1424.83	0		1424.83	0		1424.83	0
			1425.83	0.0054		1425.83	0		1425.83	0		1425.83	0		1425.83	0		1425.83	0		1425.83	0		1425.83	0		1425.83	0		1425.83	0
			1426.83	0.0053		1426.83	0		1426.83	0		1426.83	0		1426.83	0		1426.83	0		1426.83	0		1426.83	0		1426.83	0		1426.83	0
			1427.83	0.005		1427.83	0		1427.83	0		1427.83	0		1427.83	0		1427.83	0		1427.83	0		1427.83	0		1427.83	0		1427.83	0
			1428.83	0.0047		1428.83	0		1428.83	0		1428.83	0		1428.83	0		1428.83	0		1428.83	0		1428.83	0		1428.83	0		1428.83	0
			1429.83	0.0044		1429.83	0		1429.83	0		1429.83	0		1429.83	0		1429.83	0		1429.83	0		1429.83	0		1429.83	0		1429.83	0
			1430.83	0.0041		1430.83	0		1430.83	0		1430.83	0		1430.83	0		1430.83	0		1430.83	0		1430.83	0		1430.83	0		1430.83	0
			1431.83	0.0039		1431.83	0		1431.83	0		1431.83	0		1431.83	0		1431.83	0		1431.83	0		1431.83	0		1431.83	0		1431.83	0
			1432.83	0.0036		1432.83	0		1432.83	0		1432.83	0		1432.83	0		1432.83	0		1432.83	0		1432.83	0		1432.83	0		1432.83	0
			1433.83	0.0034		1433.83	0		1433.83	0		1433.83	0		1433.83	0		1433.83	0		1433.83	0		1433.83	0		1433.83	0		1433.83	0
			1434.83	0.0032		1434.83	0		1434.83	0		1434.83	0		1434.83	0		1434.83	0		1434.83	0		1434.83	0		1434.83	0		1434.83	0
			1435.83	0.003		1435.83	0		1435.83	0		1435.83	0		1435.83	0		1435.83	0		1435.83	0		1435.83	0		1435.83	0		1435.83	0
			1436.83	0.0028		1436.83	0		1436.83	0		1436.83	0		1436.83	0		1436.83	0		1436.83	0		1436.83	0		1436.83	0		1436.83	0
			1437.83	0.0026		1437.83	0		1437.83	0		1437.83	0		1437.83	0		1437.83	0		1437.83	0		1437.83	0		1437.83	0		1437.83	0
			1438.83	0.0024		1438.83	0		1438.83	0		1438.83	0		1438.83	0		1438.83	0		1438.83	0		1438.83	0		1438.83	0		1438.83	0
			1439.83	0.0022		1439.83	0		1439.83	0		1439.83	0		1439.83	0		1439.83	0		1439.83	0		1439.83	0		1439.83	0		1439.83	0
			1440.83	0.0021		1440.83	0		1440.83	0		1440.83	0		1440.83	0		1440.83	0		1440.83	0		1440.83	0		1440.83	0		1440.83	0
			1441.83	0.0019		1441.83	0		1441.83	0		1441.83	0		1441.83	0		1441.83	0		1441.83	0		1441.83	0		1441.83	0		1441.83	0
			1442.83	0.0018		1442.83	0		1442.83	0		1442.83	0		1442.83	0		1442.83	0		1442.83	0		1442.83	0		1442.83	0		1442.83	0
			1443.83	0.0017		1443.83	0		1443.83	0		1443.83	0		1443.83	0		1443.83	0		1443.83	0		1443.83	0		1443.83	0		1443.83	0
			1444.83	0.0017		1444.83	0		1444.83	0		1444.83	0		1444.83	0		1444.83	0		1444.83	0		1444.83	0		1444.83	0		1444.83	0
			1445.83	0.0017		1445.83	0		1445.83	0		1445.83	0		1445.83	0		1445.83	0		1445.83	0		1445.83	0		1445.83	0		1445.83	0
			1446.83	0.0017		1446.83	0		1446.83	0		1446.83	0		1446.83	0		1446.83	0		1446.83	0		1446.83	0		1446.83	0		1446.83	0
			1447.83	0.0017		1447.83	0		1447.83	0		1447.83	0		1447.83	0		1447.83	0		1447.83	0		1447.83	0		1447.83	0		1447.83	0
			1448.83	0.0017		1448.83	0		1448.83	0		1448.83	0		1448.83	0		1448.83	0		1448.83	0		1448.83	0		1448.83	0		1448.83	0
			1449.83	0.0018		1449.83	0		1449.83	0		1449.83	0		1449.83	0		1449.83	0		1449.83	0		1449.83	0		1449.83	0		1449.83	0
			1450.83	0.0018		1450.83	0		1450.83	0		1450.83	0		1450.83	0		1450.83	0		1450.83	0		1450.83	0		1450.83	0		1450.83	0
			1451.83	0.0019		1451.83	0		1451.83	0		1451.83	0		1451.83	0		1451.83	0		1451.83	0		1451.83	0		1451.83	0		1451.83	0
			1452.83	0.0019		1452.83	0		1452.83	0		1452.83	0		1452.83	0		1452.83	0		1452.83	0		1452.83	0		1452.83	0		1452.83	0
			1453.83	0.002		1453.83	0		1453.83	0		1453.83	0		1453.83	0		1453.83	0		1453.83	0		1453.83	0		1453.83	0		1453.83	0
			1454.83	0.002		1454.83	0		1454.83	0		1454.83	0		1454.83	0		1454.83	0		1454.83	0		1454.83	0		1454.83	0		1454.83	0
			1455.83	0.002		1455.83	0		1455.83	0		1455.83	0		1455.83	0		1455.83	0		1455.83	0		1455.83	0		1455.83	0		1455.83	0
			1456.83	0.0019		1456.83	0		1456.83	0		1456.83	0		1456.83	0		1456.83	0		1456.83	0		1456.83	0		1456.83	0		1456.83	0
			1457.83	0.0019		1457.83	0		1457.83	0		1457.83	0		1457.83	0		1457.83	0		1457.83	0		1457.83	0		1457.83	0		1457.83	0
			1458.83	0.0018		1458.83	0		1458.83	0		1458.83	0		1458.83	0		1458.83	0		1458.83	0		1458.83	0		1458.83	0		1458.83	0
			1459.83	0.0017		1459.83	0		1459.83	0		1459.83	0		1459.83	0		1459.83	0		1459.83	0		1459.83	0		1459.83	0		1459.83	0
			1460.83	0.0017		1460.83	0		1460.83	0		1460.83	0		1460.83	0		1460.83	0		1460.83	0		1460.83	0		1460.83	0		1460.83	0
			1461.83	0.0016		1461.83	0		1461.83	0		1461.83	0		1461.83	0		1461.83	0		1461.83	0		1461.83	0		1461.83	0		1461.83	0
			1462.83	0.0016		1462.83	0		1462.83	0		1462.83	0		1462.83	0		1462.83	0		1462.83	0		1462.83	0		1462.83	0		1462.83	0
			1463.83	0.0016		1463.83	0		1463.83	0		1463.83	0		1463.83	0		1463.83	0		1463.83	0		1463.83	0		1463.83	0		1463.83	0
			1464.83	0.0016		1464.83	0		1464.83	0		1464.83	0		1464.83	0		1464.83	0		1464.83	0		1464.83	0		1464.83	0		1464.83	0
			1465.83	0.0017		1465.83	0		1465.83	0		1465.83	0		1465.83	0		1465.83	0		1465.83	0		1465.83	0		1465.83	0		1465.83	0
			1466.83	0.0017		1466.83	0		1466.83	0		1466.83	0		1466.83	0		1466.83	0		1466.83	0		1466.83	0		1466.83	0		1466.83	0
			1467.83	0.0017		1467.83	0		1467.83	0		1467.83	0		1467.83	0		1467.83	0		1467.83	0		1467.83	0		1467.83	0		1467.83	0
			1468.83	0.0018		1468.83	0		1468.83	0		1468.83	0		1468.83	0		1468.83	0		1468.83	0		1468.83	0		1468.83	0		1468.83	0
			1469.83	0.0018		1469.83	0		1469.83	0		1469.83	0		1469.83	0		1469.83	0		1469.83	0		1469.83	0		1469.83	0		1469.83	0
			1470.83	0.0018		1470.83	0		1470.83	0		1470.83	0		1470.83	0		1470.83	0		1470.83	0		1470.83	0		1470.83	0		1470.83	0
			1471.83	0.0018		1471.83	0		1471.83	0		1471.83	0		1471.83	0		1471.83	0		1471.83	0		1471.83	0		1471.83	0		1471.83	0
			1472.83	0.0018		1472.83	0		1472.83	0		1472.83	0		1472.83	0		1472.83	0		1472.83	0		1472.83	0		1472.83	0		1472.83	0
			1473.83	0.0018		1473.83	0		1473.83	0		1473.83	0		1473.83	0		1473.83	0		1473.83	0		1473.83	0		1473.83	0		1473.83	0
			1474.83	0.0017		1474.83	0		1474.83	0		1474.83	0		1474.83	0		1474.83	0		1474.83	0		1474.83	0		1474.83	0		1474.83	0
			1475.83	0.0017		1475.83	0		1475.83	0		1475.83	0		1475.83	0		1475.83	0		1475.83	0		1475.83	0		1475.83	0		1475.83	0
			1476.83	0.0017		1476.83	0		1476.83	0		1476.83	0		1476.83	0		1476.83	0		1476.83	0		1476.83	0		1476.83	0		1476.83	0
			1477.83	0.0017		1477.83	0		1477.83	0		1477.83	0		1477.83	0		1477.83	0		1477.83	0		1477.83	0		1477.83	0		1477.83	0
			1478.83	0.0017		1478.83	0		1478.83	0		1478.83	0		1478.83	0		1478.83	0		1478.83	0		1478.83	0		1478.83	0		1478.83	0
			1479.83	0.0017		1479.83	0		1479.83	0		1479.83	0		1479.83	0		1479.83	0		1479.83	0		1479.83	0		1479.83	0		1479.83	0
			1480.83	0.0016		1480.83	0		1480.83	0		1480.83	0		1480.83	0		1480.83	0		1480.83	0		1480.83	0		1480.83	0		1480.83	0
			1481.83	0.0016		1481.83	0		1481.83	0		1481.83	0		1481.83	0		1481.83	0		1481.83	0		1481.83	0		1481.83	0		1481.83	0
			1482.83	0.0016		1482.83	0		1482.83	0		1482.83	0		1482.83	0		1482.83	0		1482.83	0		1482.83	0		1482.83	0		1482.83	0
			1483.83	0.0015		1483.83	0		1483.83	0		1483.83	0		1483.83	0		1483.83	0		1483.83	0		1483.83	0		1483.83	0		1483.83	0
			1484.83	0.0015		1484.83	0		1484.83	0		1484.83	0		1484.83	0		1484.83	0		1484.83	0		1484.83	0		1484.83	0		1484.83	0
			1485.83	0.0014		1485.83	0		1485.83	0		1485.83	0		1485.83	0		1485.83	0		1485.83	0		1485.83	0		1485.83	0		1485.83	0
			1486.83	0.0014		1486.83	0		1486.83	0		1486.83	0		1486.83	0		1486.83	0		1486.83	0		1486.83	0		1486.83	0		1486.83	0
			1487.83	0.0013		1487.83	0		1487.83	0		1487.83	0		1487.83	0		1487.83	0		1487.83	0		1487.83	0		1487.83	0		1487.83	0
			1488.83	0.0012		1488.83	0		1488.83	0		1488.83	0		1488.83	0		1488.83	0		1488.83	0		1488.83	0		1488.83	0		1488.83	0
			1489.83	0.001		1489.83	0		1489.83	0		1489.83	0		1489.83	0		1489.83	0		1489.83	0		1489.83	0		1489.83	0		1489.83	0
			1490.83	0.0009		1490.83	0		1490.83	0		1490.83	0		1490.83	0		1490.83	0		1490.83	0		1490.83	0		1490.83	0		1490.83	0
			1491.83	0.0008		1491.83	0		1491.83	0		1491.83	0		1491.83	0		1491.83	0		1491.83	0		1491.83	0		1491.83	0		1491.83	0
			1492.83	0.0006		1492.83	0		1492.83	0		1492.83	0		1492.83	0		1492.83	0		1492.83	0		1492.83	0		1492.83	0		1492.83	0
			1493.83	0.0005		1493.83	0		1493.83	0		1493.83	0		1493.83	0		1493.83	0		1493.83	0		1493.83	0		1493.83	0		1493.83	0
			1494.83	0.0005		1494.83	0		1494.83	0		1494.83	0		1494.83	0		1494.83	0		1494.83	0		1494.83	0		1494.83	0		1494.83	0
			1495.83	0.0004		1495.83	0		1495.83	0		1495.83	0		1495.83	0		1495.83	0		1495.83	0		1495.83	0		1495.83	0		1495.83	0
			1496.83	0.0004		1496.83	0		1496.83	0		1496.83	0		1496.83	0		1496.83	0		1496.83	0		1496.83	0		1496.83	0		1496.83	0
			1497.83	0.0004		1497.83	0		1497.83	0		1497.83	0		1497.83	0		1497.83	0		1497.83	0		1497.83	0		1497.83	0		1497.83	0
			1498.83	0.0005		1498.83	0		1498.83	0		1498.83	0		1498.83	0		1498.83	0		1498.83	0		1498.83	0		1498.83	0		1498.83	0
			1499.83	0.0006		1499.83	0		1499.83	0		1499.83	0		1499.83	0		1499.83	0		1499.83	0		1499.83	0		1499.83	0		1499.83	0
			1500.83	0.0007		1500.83	0		1500.83	0		1500.83	0		1500.83	0		1500.83	0		1500.83	0		1500.83	0		1500.83	0		1500.83	0
			1501.83	0.0008		1501.83	0		1501.83	0		1501.83	0		1501.83	0		1501.83	0		1501.83	0		1501.83	0		1501.83	0		1501.83	0
			1502.83	0.0009		1502.83	0		1502.83	0		1502.83	0		1502.83	0		1502.83	0		1502.83	0		1502.83	0		1502.83	0		1502.83	0
			1503.83	0.0011		1503.83	0		1503.83	0		1503.83	0		1503.83	0		1503.83	0		1503.83	0		1503.83	0		1503.83	0		1503.83	0
			1504.83	0.0012		1504.83	0		1504.83	0		1504.83	0		1504.83	0		1504.83	0		1504.83	0		1504.83	0		1504.83	0		1504.83	0
			1505.83	0.0013		1505.83	0		1505.83	0		1505.83	0		1505.83	0		1505.83	0		1505.83	0		1505.83	0		1505.83	0		1505.83	0
			1506.83	0.0014		1506.83	0		1506.83	0		1506.83	0		1506.83	0		1506.83	0		1506.83	0		1506.83	0		1506.83	0		1506.83	0
			1507.83	0.0016		1507.83	0		1507.83	0		1507.83	0		1507.83	0		1507.83	0		1507.83	0		1507.83	0		1507.83	0		1507.83	0
			1508.83	0.0017		1508.83	0		1508.83	0		1508.83	0		1508.83	0		1508.83	0		1508.83	0		1508.83	0		1508.83	0		1508.83	0
			1509.83	0.0019		1509.83	0		1509.83	0		1509.83	0		1509.83	0		1509.83	0		1509.83	0		1509.83	0		1509.83	0		1509.83	0
			1510.83	0.002		1510.83	0		1510.83	0		1510.83	0		1510.83	0		1510.83	0		1510.83	0		1510.83	0		1510.83	0		1510.83	0
			1511.83	0.0022		1511.83	0		1511.83	0		1511.83	0		1511.83	0		1511.83	0		1511.83	0		1511.83	0		1511.83	0		1511.83	0
			1512.83	0.0024		1512.83	0		1512.83	0		1512.83	0		1512.83	0		1512.83	0		1512.83	0		1512.83	0		1512.83	0		1512.83	0
			1513.83	0.0026		1513.83	0		1513.83	0		1513.83	0		1513.83	0		1513.83	0		1513.83	0		1513.83	0		1513.83	0		1513.83	0
			1514.83	0.0028		1514.83	0		1514.83	0		1514.83	0		1514.83	0		1514.83	0		1514.83	0		1514.83	0		1514.83	0		1514.83	0
			1515.83	0.0029		1515.83	0		1515.83	0		1515.83	0		1515.83	0		1515.83	0		1515.83	0		1515.83	0		1515.83	0		1515.83	0
			1516.83	0.0029		1516.83	0		1516.83	0		1516.83	0		1516.83	0		1516.83	0		1516.83	0		1516.83	0		1516.83	0		1516.83	0
			1517.83	0.0028		1517.83	0		1517.83	0		1517.83	0		1517.83	0		1517.83	0		1517.83	0		1517.83	0		1517.83	0		1517.83	0
			1518.83	0.0027		1518.83	0		1518.83	0		1518.83	0		1518.83	0		1518.83	0		1518.83	0		1518.83	0		1518.83	0		1518.83	0
			1519.83	0.0025		1519.83	0		1519.83	0		1519.83	0		1519.83	0		1519.83	0		1519.83	0		1519.83	0		1519.83	0		1519.83	0
			1520.83	0.0023		1520.83	0		1520.83	0		1520.83	0		1520.83	0		1520.83	0		1520.83	0		1520.83	0		1520.83	0		1520.83	0
			1521.83	0.002		1521.83	0		1521.83	0		1521.83	0		1521.83	0		1521.83	0		1521.83	0		1521.83	0		1521.83	0		1521.83	0
			1522.83	0.0018		1522.83	0		1522.83	0		1522.83	0		1522.83	0		1522.83	0		1522.83	0		1522.83	0		1522.83	0		1522.83	0
			1523.83	0.0016		1523.83	0		1523.83	0		1523.83	0		1523.83	0		1523.83	0		1523.83	0		1523.83	0		1523.83	0		1523.83	0
			1524.83	0.0014		1524.83	0		1524.83	0		1524.83	0		1524.83	0		1524.83	0		1524.83	0		1524.83	0		1524.83	0		1524.83	0
			1525.83	0.0013		1525.83	0		1525.83	0		1525.83	0		1525.83	0		1525.83	0		1525.83	0		1525.83	0		1525.83	0		1525.83	0
			1526.83	0.0012		1526.83	0		1526.83	0		1526.83	0		1526.83	0		1526.83	0		1526.83	0		1526.83	0		1526.83	0		1526.83	0
			1527.83	0.0012		1527.83	0		1527.83	0		1527.83	0		1527.83	0		1527.83	0		1527.83	0		1527.83	0		1527.83	0		1527.83	0
			1528.83	0.0012		1528.83	0		1528.83	0		1528.83	0		1528.83	0		1528.83	0		1528.83	0		1528.83	0		1528.83	0		1528.83	0
			1529.83	0.0011		1529.83	0		1529.83	0		1529.83	0		1529.83	0		1529.83	0		1529.83	0		1529.83	0		1529.83	0		1529.83	0
			1530.83	0.0011		1530.83	0		1530.83	0		1530.83	0		1530.83	0		1530.83	0		1530.83	0		1530.83	0		1530.83	0		1530.83	0
			1531.83	0.001		1531.83	0		1531.83	0		1531.83	0		1531.83	0		1531.83	0		1531.83	0		1531.83	0		1531.83	0		1531.83	0
			1532.83	0.0009		1532.83	0		1532.83	0		1532.83	0		1532.83	0		1532.83	0		1532.83	0		1532.83	0		1532.83	0		1532.83	0
			1533.83	0.0009		1533.83	0		1533.83	0		1533.83	0		1533.83	0		1533.83	0		1533.83	0		1533.83	0		1533.83	0		1533.83	0
			1534.83	0.0008		1534.83	0		1534.83	0		1534.83	0		1534.83	0		1534.83	0		1534.83	0		1534.83	0		1534.83	0		1534.83	0
			1535.83	0.0008		1535.83	0		1535.83	0		1535.83	0		1535.83	0		1535.83	0		1535.83	0		1535.83	0		1535.83	0		1535.83	0
			1536.83	0.0008		1536.83	0		1536.83	0		1536.83	0		1536.83	0		1536.83	0		1536.83	0		1536.83	0		1536.83	0		1536.83	0
			1537.83	0.0008		1537.83	0		1537.83	0		1537.83	0		1537.83	0		1537.83	0		1537.83	0		1537.83	0		1537.83	0		1537.83	0
			1538.83	0.0008		1538.83	0		1538.83	0		1538.83	0		1538.83	0		1538.83	0		1538.83	0		1538.83	0		1538.83	0		1538.83	0
			1539.83	0.0009		1539.83	0		1539.83	0		1539.83	0		1539.83	0		1539.83	0		1539.83	0		1539.83	0		1539.83	0		1539.83	0
			1540.83	0.0011		1540.83	0		1540.83	0		1540.83	0		1540.83	0		1540.83	0		1540.83	0		1540.83	0		1540.83	0		1540.83	0
			1541.83	0.0012		1541.83	0		1541.83	0		1541.83	0		1541.83	0		1541.83	0		1541.83	0		1541.83	0		1541.83	0		1541.83	0
			1542.83	0.0014		1542.83	0		1542.83	0		1542.83	0		1542.83	0		1542.83	0		1542.83	0		1542.83	0		1542.83	0		1542.83	0
			1543.83	0.0016		1543.83	0		1543.83	0		1543.83	0		1543.83	0		1543.83	0		1543.83	0		1543.83	0		1543.83	0		1543.83	0
			1544.83	0.0018		1544.83	0		1544.83	0		1544.83	0		1544.83	0		1544.83	0		1544.83	0		1544.83	0		1544.83	0		1544.83	0
			1545.83	0.0021		1545.83	0		1545.83	0		1545.83	0		1545.83	0		1545.83	0		1545.83	0		1545.83	0		1545.83	0		1545.83	0
			1546.83	0.0023		1546.83	0		1546.83	0		1546.83	0		1546.83	0		1546.83	0		1546.83	0		1546.83	0		1546.83	0		1546.83	0
			1547.83	0.0025		1547.83	0		1547.83	0		1547.83	0		1547.83	0		1547.83	0		1547.83	0		1547.83	0		1547.83	0		1547.83	0
			1548.83	0.0028		1548.83	0		1548.83	0		1548.83	0		1548.83	0		1548.83	0		1548.83	0		1548.83	0		1548.83	0		1548.83	0
			1549.83	0.0029		1549.83	0		1549.83	0		1549.83	0		1549.83	0		1549.83	0		1549.83	0		1549.83	0		1549.83	0		1549.83	0
			1550.83	0.0031		1550.83	0		1550.83	0		1550.83	0		1550.83	0		1550.83	0		1550.83	0		1550.83	0		1550.83	0		1550.83	0
			1551.83	0.0031		1551.83	0		1551.83	0		1551.83	0		1551.83	0		1551.83	0		1551.83	0		1551.83	0		1551.83	0		1551.83	0
			1552.83	0.0031		1552.83	0		1552.83	0		1552.83	0		1552.83	0		1552.83	0		1552.83	0		1552.83	0		1552.83	0		1552.83	0
			1553.83	0.003		1553.83	0		1553.83	0		1553.83	0		1553.83	0		1553.83	0		1553.83	0		1553.83	0		1553.83	0		1553.83	0
			1554.83	0.0028		1554.83	0		1554.83	0		1554.83	0		1554.83	0		1554.83	0		1554.83	0		1554.83	0		1554.83	0		1554.83	0
			1555.83	0.0025		1555.83	0		1555.83	0		1555.83	0		1555.83	0		1555.83	0		1555.83	0		1555.83	0		1555.83	0		1555.83	0
			1556.83	0.0021		1556.83	0		1556.83	0		1556.83	0		1556.83	0		1556.83	0		1556.83	0		1556.83	0		1556.83	0		1556.83	0
			1557.83	0.0018		1557.83	0		1557.83	0		1557.83	0		1557.83	0		1557.83	0		1557.83	0		1557.83	0		1557.83	0		1557.83	0
			1558.83	0.0014		1558.83	0		1558.83	0		1558.83	0		1558.83	0		1558.83	0		1558.83	0		1558.83	0		1558.83	0		1558.83	0
			1559.83	0.0011		1559.83	0		1559.83	0		1559.83	0		1559.83	0		1559.83	0		1559.83	0		1559.83	0		1559.83	0		1559.83	0
			1560.83	0.0008		1560.83	0		1560.83	0		1560.83	0		1560.83	0		1560.83	0		1560.83	0		1560.83	0		1560.83	0		1560.83	0
			1561.83	0.0006		1561.83	0		1561.83	0		1561.83	0		1561.83	0		1561.83	0		1561.83	0		1561.83	0		1561.83	0		1561.83	0
			1562.83	0.0004		1562.83	0		1562.83	0		1562.83	0		1562.83	0		1562.83	0		1562.83	0		1562.83	0		1562.83	0		1562.83	0
			1563.83	0.0003		1563.83	0		1563.83	0		1563.83	0		1563.83	0		1563.83	0		1563.83	0		1563.83	0		1563.83	0		1563.83	0
			1564.83	0.0003		1564.83	0		1564.83	0		1564.83	0		1564.83	0		1564.83	0		1564.83	0		1564.83	0		1564.83	0		1564.83	0
			1565.83	0.0002		1565.83	0		1565.83	0		1565.83	0		1565.83	0		1565.83	0		1565.83	0		1565.83	0		1565.83	0		1565.83	0
			1566.83	0.0003		1566.83	0		1566.83	0		1566.83	0		1566.83	0		1566.83	0		1566.83	0		1566.83	0		1566.83	0		1566.83	0
			1567.83	0.0003		1567.83	0		1567.83	0		1567.83	0		1567.83	0		1567.83	0		1567.83	0		1567.83	0		1567.83	0		1567.83	0
			1568.83	0.0004		1568.83	0		1568.83	0		1568.83	0		1568.83	0		1568.83	0		1568.83	0		1568.83	0		1568.83	0		1568.83	0
			1569.83	0.0005		1569.83	0		1569.83	0		1569.83	0		1569.83	0		1569.83	0		1569.83	0		1569.83	0		1569.83	0		1569.83	0
			1570.83	0.0006		1570.83	0		1570.83	0		1570.83	0		1570.83	0		1570.83	0		1570.83	0		1570.83	0		1570.83	0		1570.83	0
			1571.83	0.0007		1571.83	0		1571.83	0		1571.83	0		1571.83	0		1571.83	0		1571.83	0		1571.83	0		1571.83	0		1571.83	0
			1572.83	0.0008		1572.83	0		1572.83	0		1572.83	0		1572.83	0		1572.83	0		1572.83	0		1572.83	0		1572.83	0		1572.83	0
			1573.83	0.0009		1573.83	0		1573.83	0		1573.83	0		1573.83	0		1573.83	0		1573.83	0		1573.83	0		1573.83	0		1573.83	0
			1574.83	0.001		1574.83	0		1574.83	0		1574.83	0		1574.83	0		1574.83	0		1574.83	0		1574.83	0		1574.83	0		1574.83	0
			1575.83	0.001		1575.83	0		1575.83	0		1575.83	0		1575.83	0		1575.83	0		1575.83	0		1575.83	0		1575.83	0		1575.83	0
			1576.83	0.001		1576.83	0		1576.83	0		1576.83	0		1576.83	0		1576.83	0		1576.83	0		1576.83	0		1576.83	0		1576.83	0
			1577.83	0.001		1577.83	0		1577.83	0		1577.83	0		1577.83	0		1577.83	0		1577.83	0		1577.83	0		1577.83	0		1577.83	0
			1578.83	0.0009		1578.83	0		1578.83	0		1578.83	0		1578.83	0		1578.83	0		1578.83	0		1578.83	0		1578.83	0		1578.83	0
			1579.83	0.0009		1579.83	0		1579.83	0		1579.83	0		1579.83	0		1579.83	0		1579.83	0		1579.83	0		1579.83	0		1579.83	0
			1580.83	0.0009		1580.83	0		1580.83	0		1580.83	0		1580.83	0		1580.83	0		1580.83	0		1580.83	0		1580.83	0		1580.83	0
			1581.83	0.0009		1581.83	0		1581.83	0		1581.83	0		1581.83	0		1581.83	0		1581.83	0		1581.83	0		1581.83	0		1581.83	0
			1582.83	0.001		1582.83	0		1582.83	0		1582.83	0		1582.83	0		1582.83	0		1582.83	0		1582.83	0		1582.83	0		1582.83	0
			1583.83	0.0011		1583.83	0		1583.83	0		1583.83	0		1583.83	0		1583.83	0		1583.83	0		1583.83	0		1583.83	0		1583.83	0
			1584.83	0.0013		1584.83	0		1584.83	0		1584.83	0		1584.83	0		1584.83	0		1584.83	0		1584.83	0		1584.83	0		1584.83	0
			1585.83	0.0014		1585.83	0		1585.83	0		1585.83	0		1585.83	0		1585.83	0		1585.83	0		1585.83	0		1585.83	0		1585.83	0
			1586.83	0.0016		1586.83	0		1586.83	0		1586.83	0		1586.83	0		1586.83	0		1586.83	0		1586.83	0		1586.83	0		1586.83	0
			1587.83	0.0018		1587.83	0		1587.83	0		1587.83	0		1587.83	0		1587.83	0		1587.83	0		1587.83	0		1587.83	0		1587.83	0
			1588.83	0.0019		1588.83	0		1588.83	0		1588.83	0		1588.83	0		1588.83	0		1588.83	0		1588.83	0		1588.83	0		1588.83	0
			1589.83	0.002		1589.83	0		1589.83	0		1589.83	0		1589.83	0		1589.83	0		1589.83	0		1589.83	0		1589.83	0		1589.83	0
			1590.83	0.002		1590.83	0		1590.83	0		1590.83	0		1590.83	0		1590.83	0		1590.83	0		1590.83	0		1590.83	0		1590.83	0
			1591.83	0.0019		1591.83	0		1591.83	0		1591.83	0		1591.83	0		1591.83	0		1591.83	0		1591.83	0		1591.83	0		1591.83	0
			1592.83	0.0017		1592.83	0		1592.83	0		1592.83	0		1592.83	0		1592.83	0		1592.83	0		1592.83	0		1592.83	0		1592.83	0
			1593.83	0.0015		1593.83	0		1593.83	0		1593.83	0		1593.83	0		1593.83	0		1593.83	0		1593.83	0		1593.83	0		1593.83	0
			1594.83	0.0013		1594.83	0		1594.83	0		1594.83	0		1594.83	0		1594.83	0		1594.83	0		1594.83	0		1594.83	0		1594.83	0
			1595.83	0.0011		1595.83	0		1595.83	0		1595.83	0		1595.83	0		1595.83	0		1595.83	0		1595.83	0		1595.83	0		1595.83	0
			1596.83	0.0008		1596.83	0		1596.83	0		1596.83	0		1596.83	0		1596.83	0		1596.83	0		1596.83	0		1596.83	0		1596.83	0
			1597.83	0.0006		1597.83	0		1597.83	0		1597.83	0		1597.83	0		1597.83	0		1597.83	0		1597.83	0		1597.83	0		1597.83	0
			1598.83	0.0005		1598.83	0		1598.83	0		1598.83	0		1598.83	0		1598.83	0		1598.83	0		1598.83	0		1598.83	0		1598.83	0
			1599.83	0.0003		1599.83	0		1599.83	0		1599.83	0		1599.83	0		1599.83	0		1599.83	0		1599.83	0		1599.83	0		1599.83	0
			1600.83	0.0002		1600.83	0		1600.83	0		1600.83	0		1600.83	0		1600.83	0		1600.83	0		1600.83	0		1600.83	0		1600.83	0
			1601.83	0.0001		1601.83	0		1601.83	0		1601.83	0		1601.83	0		1601.83	0		1601.83	0		1601.83	0		1601.83	0		1601.83	0
			1602.83	0.0001		1602.83	0		1602.83	0		1602.83	0		1602.83	0		1602.83	0		1602.83	0		1602.83	0		1602.83	0		1602.83	0
			1603.83	0.0001		1603.83	0		1603.83	0		1603.83	0		1603.83	0		1603.83	0		1603.83	0		1603.83	0		1603.83	0		1603.83	0
			1604.83	0		1604.83	0		1604.83	0		1604.83	0		1604.83	0		1604.83	0		1604.83	0		1604.83	0		1604.83	0		1604.83	0
			1605.83	0		1605.83	0		1605.83	0		1605.83	0		1605.83	0		1605.83	0		1605.83	0		1605.83	0		1605.83	0		1605.83	0
			1606.83	0		1606.83	0		1606.83	0		1606.83	0		1606.83	0		1606.83	0		1606.83	0		1606.83	0		1606.83	0		1606.83	0
			1607.83	0		1607.83	0		1607.83	0		1607.83	0		1607.83	0		1607.83	0		1607.83	0		1607.83	0		1607.83	0		1607.83	0
			1608.83	0		1608.83	0		1608.83	0		1608.83	0		1608.83	0		1608.83	0		1608.83	0		1608.83	0		1608.83	0		1608.83	0
			1609.83	0		1609.83	0		1609.83	0		1609.83	0		1609.83	0		1609.83	0		1609.83	0		1609.83	0		1609.83	0		1609.83	0
			1610.83	0		1610.83	0		1610.83	0		1610.83	0		1610.83	0		1610.83	0		1610.83	0		1610.83	0		1610.83	0		1610.83	0
			1611.83	0.0001		1611.83	0		1611.83	0		1611.83	0		1611.83	0		1611.83	0		1611.83	0		1611.83	0		1611.83	0		1611.83	0
			1612.83	0.0001		1612.83	0		1612.83	0		1612.83	0		1612.83	0		1612.83	0		1612.83	0		1612.83	0		1612.83	0		1612.83	0
			1613.83	0.0001		1613.83	0		1613.83	0		1613.83	0		1613.83	0		1613.83	0		1613.83	0		1613.83	0		1613.83	0		1613.83	0
			1614.83	0.0002		1614.83	0		1614.83	0		1614.83	0		1614.83	0		1614.83	0		1614.83	0		1614.83	0		1614.83	0		1614.83	0
			1615.83	0.0003		1615.83	0		1615.83	0		1615.83	0		1615.83	0		1615.83	0		1615.83	0		1615.83	0		1615.83	0		1615.83	0
			1616.83	0.0004		1616.83	0		1616.83	0		1616.83	0		1616.83	0		1616.83	0		1616.83	0		1616.83	0		1616.83	0		1616.83	0
			1617.83	0.0005		1617.83	0		1617.83	0		1617.83	0		1617.83	0		1617.83	0		1617.83	0		1617.83	0		1617.83	0		1617.83	0
			1618.83	0.0006		1618.83	0		1618.83	0		1618.83	0		1618.83	0		1618.83	0		1618.83	0		1618.83	0		1618.83	0		1618.83	0
			1619.83	0.0007		1619.83	0		1619.83	0		1619.83	0		1619.83	0		1619.83	0		1619.83	0		1619.83	0		1619.83	0		1619.83	0
			1620.83	0.0008		1620.83	0		1620.83	0		1620.83	0		1620.83	0		1620.83	0		1620.83	0		1620.83	0		1620.83	0		1620.83	0
			1621.83	0.0009		1621.83	0		1621.83	0		1621.83	0		1621.83	0		1621.83	0		1621.83	0		1621.83	0		1621.83	0		1621.83	0
			1622.83	0.001		1622.83	0		1622.83	0		1622.83	0		1622.83	0		1622.83	0		1622.83	0		1622.83	0		1622.83	0		1622.83	0
			1623.83	0.001		1623.83	0		1623.83	0		1623.83	0		1623.83	0		1623.83	0		1623.83	0		1623.83	0		1623.83	0		1623.83	0
			1624.83	0.001		1624.83	0		1624.83	0		1624.83	0		1624.83	0		1624.83	0		1624.83	0		1624.83	0		1624.83	0		1624.83	0
			1625.83	0.0009		1625.83	0		1625.83	0		1625.83	0		1625.83	0		1625.83	0		1625.83	0		1625.83	0		1625.83	0		1625.83	0
			1626.83	0.0009		1626.83	0		1626.83	0		1626.83	0		1626.83	0		1626.83	0		1626.83	0		1626.83	0		1626.83	0		1626.83	0
			1627.83	0.0008		1627.83	0		1627.83	0		1627.83	0		1627.83	0		1627.83	0		1627.83	0		1627.83	0		1627.83	0		1627.83	0
			1628.83	0.0007		1628.83	0		1628.83	0		1628.83	0		1628.83	0		1628.83	0		1628.83	0		1628.83	0		1628.83	0		1628.83	0
			1629.83	0.0007		1629.83	0		1629.83	0		1629.83	0		1629.83	0		1629.83	0		1629.83	0		1629.83	0		1629.83	0		1629.83	0
			1630.83	0.0007		1630.83	0		1630.83	0		1630.83	0		1630.83	0		1630.83	0		1630.83	0		1630.83	0		1630.83	0		1630.83	0
			1631.83	0.0007		1631.83	0		1631.83	0		1631.83	0		1631.83	0		1631.83	0		1631.83	0		1631.83	0		1631.83	0		1631.83	0
			1632.83	0.0007		1632.83	0		1632.83	0		1632.83	0		1632.83	0		1632.83	0		1632.83	0		1632.83	0		1632.83	0		1632.83	0
			1633.83	0.0007		1633.83	0		1633.83	0		1633.83	0		1633.83	0		1633.83	0		1633.83	0		1633.83	0		1633.83	0		1633.83	0
			1634.83	0.0008		1634.83	0		1634.83	0		1634.83	0		1634.83	0		1634.83	0		1634.83	0		1634.83	0		1634.83	0		1634.83	0
			1635.83	0.0009		1635.83	0		1635.83	0		1635.83	0		1635.83	0		1635.83	0		1635.83	0		1635.83	0		1635.83	0		1635.83	0
			1636.83	0.0009		1636.83	0		1636.83	0		1636.83	0		1636.83	0		1636.83	0		1636.83	0		1636.83	0		1636.83	0		1636.83	0
			1637.83	0.001		1637.83	0		1637.83	0		1637.83	0		1637.83	0		1637.83	0		1637.83	0		1637.83	0		1637.83	0		1637.83	0
			1638.83	0.001		1638.83	0		1638.83	0		1638.83	0		1638.83	0		1638.83	0		1638.83	0		1638.83	0		1638.83	0		1638.83	0
			1639.83	0.001		1639.83	0		1639.83	0		1639.83	0		1639.83	0		1639.83	0		1639.83	0		1639.83	0		1639.83	0		1639.83	0
			1640.83	0.0009		1640.83	0		1640.83	0		1640.83	0		1640.83	0		1640.83	0		1640.83	0		1640.83	0		1640.83	0		1640.83	0
			1641.83	0.0008		1641.83	0		1641.83	0		1641.83	0		1641.83	0		1641.83	0		1641.83	0		1641.83	0		1641.83	0		1641.83	0
			1642.83	0.0007		1642.83	0		1642.83	0		1642.83	0		1642.83	0		1642.83	0		1642.83	0		1642.83	0		1642.83	0		1642.83	0
			1643.83	0.0006		1643.83	0		1643.83	0		1643.83	0		1643.83	0		1643.83	0		1643.83	0		1643.83	0		1643.83	0		1643.83	0
			1644.83	0.0005		1644.83	0		1644.83	0		1644.83	0		1644.83	0		1644.83	0		1644.83	0		1644.83	0		1644.83	0		1644.83	0
			1645.83	0.0004		1645.83	0		1645.83	0		1645.83	0		1645.83	0		1645.83	0		1645.83	0		1645.83	0		1645.83	0		1645.83	0
			1646.83	0.0003		1646.83	0		1646.83	0		1646.83	0		1646.83	0		1646.83	0		1646.83	0		1646.83	0		1646.83	0		1646.83	0
			1647.83	0.0002		1647.83	0		1647.83	0		1647.83	0		1647.83	0		1647.83	0		1647.83	0		1647.83	0		1647.83	0		1647.83	0
			1648.83	0.0001		1648.83	0		1648.83	0		1648.83	0		1648.83	0		1648.83	0		1648.83	0		1648.83	0		1648.83	0		1648.83	0
			1649.83	0.0001		1649.83	0		1649.83	0		1649.83	0		1649.83	0		1649.83	0		1649.83	0		1649.83	0		1649.83	0		1649.83	0
			1650.83	0.0001		1650.83	0		1650.83	0		1650.83	0		1650.83	0		1650.83	0		1650.83	0		1650.83	0		1650.83	0		1650.83	0
			1651.83	0		1651.83	0		1651.83	0		1651.83	0		1651.83	0		1651.83	0		1651.83	0		1651.83	0		1651.83	0		1651.83	0
			1652.83	0		1652.83	0		1652.83	0		1652.83	0		1652.83	0		1652.83	0		1652.83	0		1652.83	0		1652.83	0		1652.83	0
			1653.83	0		1653.83	0		1653.83	0		1653.83	0		1653.83	0		1653.83	0		1653.83	0		1653.83	0		1653.83	0		1653.83	0
			1654.83	0		1654.83	0		1654.83	0		1654.83	0		1654.83	0		1654.83	0		1654.83	0		1654.83	0		1654.83	0		1654.83	0
			1655.83	0		1655.83	0		1655.83	0		1655.83	0		1655.83	0		1655.83	0		1655.83	0		1655.83	0		1655.83	0		1655.83	0
			1656.83	0		1656.83	0		1656.83	0		1656.83	0		1656.83	0		1656.83	0		1656.83	0		1656.83	0		1656.83	0		1656.83	0
			1657.83	0		1657.83	0		1657.83	0		1657.83	0		1657.83	0		1657.83	0		1657.83	0		1657.83	0		1657.83	0		1657.83	0
			1658.83	0		1658.83	0		1658.83	0		1658.83	0		1658.83	0		1658.83	0		1658.83	0		1658.83	0		1658.83	0		1658.83	0
			1659.83	0		1659.83	0		1659.83	0		1659.83	0		1659.83	0		1659.83	0		1659.83	0		1659.83	0		1659.83	0		1659.83	0
			1660.83	0		1660.83	0		1660.83	0		1660.83	0		1660.83	0		1660.83	0		1660.83	0		1660.83	0		1660.83	0		1660.83	0
			1661.83	0		1661.83	0		1661.83	0		1661.83	0		1661.83	0		1661.83	0		1661.83	0		1661.83	0		1661.83	0		1661.83	0
			1662.83	0		1662.83	0		1662.83	0		1662.83	0		1662.83	0		1662.83	0		1662.83	0		1662.83	0		1662.83	0		1662.83	0
			1663.83	0		1663.83	0		1663.83	0		1663.83	0		1663.83	0		1663.83	0		1663.83	0		1663.83	0		1663.83	0		1663.83	0
			1664.83	0		1664.83	0		1664.83	0		1664.83	0		1664.83	0		1664.83	0		1664.83	0		1664.83	0		1664.83	0		1664.83	0
			1665.83	0		1665.83	0		1665.83	0		1665.83	0		1665.83	0		1665.83	0		1665.83	0		1665.83	0		1665.83	0		1665.83	0
			1666.83	0		1666.83	0		1666.83	0		1666.83	0		1666.83	0		1666.83	0		1666.83	0		1666.83	0		1666.83	0		1666.83	0
			1667.83	0		1667.83	0		1667.83	0		1667.83	0		1667.83	0		1667.83	0		1667.83	0		1667.83	0		1667.83	0		1667.83	0
			1668.83	0		1668.83	0		1668.83	0		1668.83	0		1668.83	0		1668.83	0		1668.83	0		1668.83	0		1668.83	0		1668.83	0
			1669.83	0		1669.83	0		1669.83	0		1669.83	0		1669.83	0		1669.83	0		1669.83	0		1669.83	0		1669.83	0		1669.83	0
			1670.83	0		1670.83	0		1670.83	0		1670.83	0		1670.83	0		1670.83	0		1670.83	0		1670.83	0		1670.83	0		1670.83	0
			1671.83	0		1671.83	0		1671.83	0		1671.83	0		1671.83	0		1671.83	0		1671.83	0		1671.83	0		1671.83	0		1671.83	0
			1672.83	0		1672.83	0		1672.83	0		1672.83	0		1672.83	0		1672.83	0		1672.83	0		1672.83	0		1672.83	0		1672.83	0
			1673.83	0		1673.83	0		1673.83	0		1673.83	0		1673.83	0		1673.83	0		1673.83	0		1673.83	0		1673.83	0		1673.83	0
			1674.83	0		1674.83	0		1674.83	0		1674.83	0		1674.83	0		1674.83	0		1674.83	0		1674.83	0		1674.83	0		1674.83	0
			1675.83	0		1675.83	0		1675.83	0		1675.83	0		1675.83	0		1675.83	0		1675.83	0		1675.83	0		1675.83	0		1675.83	0
			1676.83	0		1676.83	0		1676.83	0		1676.83	0		1676.83	0		1676.83	0		1676.83	0		1676.83	0		1676.83	0		1676.83	0
			1677.83	0		1677.83	0		1677.83	0		1677.83	0		1677.83	0		1677.83	0		1677.83	0		1677.83	0		1677.83	0		1677.83	0
			1678.83	0		1678.83	0		1678.83	0		1678.83	0		1678.83	0		1678.83	0		1678.83	0		1678.83	0		1678.83	0		1678.83	0
			1679.83	0.0001		1679.83	0		1679.83	0		1679.83	0		1679.83	0		1679.83	0		1679.83	0		1679.83	0		1679.83	0		1679.83	0
			1680.83	0.0001		1680.83	0		1680.83	0		1680.83	0		1680.83	0		1680.83	0		1680.83	0		1680.83	0		1680.83	0		1680.83	0
			1681.83	0.0002		1681.83	0		1681.83	0		1681.83	0		1681.83	0		1681.83	0		1681.83	0		1681.83	0		1681.83	0		1681.83	0
			1682.83	0.0002		1682.83	0		1682.83	0		1682.83	0		1682.83	0		1682.83	0		1682.83	0		1682.83	0		1682.83	0		1682.83	0
			1683.83	0.0003		1683.83	0		1683.83	0		1683.83	0		1683.83	0		1683.83	0		1683.83	0		1683.83	0		1683.83	0		1683.83	0
			1684.83	0.0004		1684.83	0		1684.83	0		1684.83	0		1684.83	0		1684.83	0		1684.83	0		1684.83	0		1684.83	0		1684.83	0
			1685.83	0.0005		1685.83	0		1685.83	0		1685.83	0		1685.83	0		1685.83	0		1685.83	0		1685.83	0		1685.83	0		1685.83	0
			1686.83	0.0006		1686.83	0		1686.83	0		1686.83	0		1686.83	0		1686.83	0		1686.83	0		1686.83	0		1686.83	0		1686.83	0
			1687.83	0.0008		1687.83	0		1687.83	0		1687.83	0		1687.83	0		1687.83	0		1687.83	0		1687.83	0		1687.83	0		1687.83	0
			1688.83	0.0009		1688.83	0		1688.83	0		1688.83	0		1688.83	0		1688.83	0		1688.83	0		1688.83	0		1688.83	0		1688.83	0
			1689.83	0.0009		1689.83	0		1689.83	0		1689.83	0		1689.83	0		1689.83	0		1689.83	0		1689.83	0		1689.83	0		1689.83	0
			1690.83	0.001		1690.83	0		1690.83	0		1690.83	0		1690.83	0		1690.83	0		1690.83	0		1690.83	0		1690.83	0		1690.83	0
			1691.83	0.001		1691.83	0		1691.83	0		1691.83	0		1691.83	0		1691.83	0		1691.83	0		1691.83	0		1691.83	0		1691.83	0
			1692.83	0.0009		1692.83	0		1692.83	0		1692.83	0		1692.83	0		1692.83	0		1692.83	0		1692.83	0		1692.83	0		1692.83	0
			1693.83	0.0009		1693.83	0		1693.83	0		1693.83	0		1693.83	0		1693.83	0		1693.83	0		1693.83	0		1693.83	0		1693.83	0
			1694.83	0.0008		1694.83	0		1694.83	0		1694.83	0		1694.83	0		1694.83	0		1694.83	0		1694.83	0		1694.83	0		1694.83	0
			1695.83	0.0007		1695.83	0		1695.83	0		1695.83	0		1695.83	0		1695.83	0		1695.83	0		1695.83	0		1695.83	0		1695.83	0
			1696.83	0.0005		1696.83	0		1696.83	0		1696.83	0		1696.83	0		1696.83	0		1696.83	0		1696.83	0		1696.83	0		1696.83	0
			1697.83	0.0004		1697.83	0		1697.83	0		1697.83	0		1697.83	0		1697.83	0		1697.83	0		1697.83	0		1697.83	0		1697.83	0
			1698.83	0.0003		1698.83	0		1698.83	0		1698.83	0		1698.83	0		1698.83	0		1698.83	0		1698.83	0		1698.83	0		1698.83	0
			1699.83	0.0002		1699.83	0		1699.83	0		1699.83	0		1699.83	0		1699.83	0		1699.83	0		1699.83	0		1699.83	0		1699.83	0
			1700.83	0.0002		1700.83	0		1700.83	0		1700.83	0		1700.83	0		1700.83	0		1700.83	0		1700.83	0		1700.83	0		1700.83	0
			1701.83	0.0001		1701.83	0		1701.83	0		1701.83	0		1701.83	0		1701.83	0		1701.83	0		1701.83	0		1701.83	0		1701.83	0
			1702.83	0.0001		1702.83	0		1702.83	0		1702.83	0		1702.83	0		1702.83	0		1702.83	0		1702.83	0		1702.83	0		1702.83	0
			1703.83	0		1703.83	0		1703.83	0		1703.83	0		1703.83	0		1703.83	0		1703.83	0		1703.83	0		1703.83	0		1703.83	0
			1704.83	0		1704.83	0		1704.83	0		1704.83	0		1704.83	0		1704.83	0		1704.83	0		1704.83	0		1704.83	0		1704.83	0
			1705.83	0		1705.83	0		1705.83	0		1705.83	0		1705.83	0		1705.83	0		1705.83	0		1705.83	0		1705.83	0		1705.83	0
			1706.83	0		1706.83	0		1706.83	0		1706.83	0		1706.83	0		1706.83	0		1706.83	0		1706.83	0		1706.83	0		1706.83	0
			1707.83	0		1707.83	0		1707.83	0		1707.83	0		1707.83	0		1707.83	0		1707.83	0		1707.83	0		1707.83	0		1707.83	0
			1708.83	0		1708.83	0		1708.83	0		1708.83	0		1708.83	0		1708.83	0		1708.83	0		1708.83	0		1708.83	0		1708.83	0
			1709.83	0		1709.83	0		1709.83	0		1709.83	0		1709.83	0		1709.83	0		1709.83	0		1709.83	0		1709.83	0		1709.83	0
			1710.83	0		1710.83	0		1710.83	0		1710.83	0		1710.83	0		1710.83	0		1710.83	0		1710.83	0		1710.83	0		1710.83	0
			1711.83	0		1711.83	0		1711.83	0		1711.83	0		1711.83	0		1711.83	0		1711.83	0		1711.83	0		1711.83	0		1711.83	0
			1712.83	0		1712.83	0		1712.83	0		1712.83	0		1712.83	0		1712.83	0		1712.83	0		1712.83	0		1712.83	0		1712.83	0
			1713.83	0		1713.83	0		1713.83	0		1713.83	0		1713.83	0		1713.83	0		1713.83	0		1713.83	0		1713.83	0		1713.83	0
			1714.83	0.0001		1714.83	0		1714.83	0		1714.83	0		1714.83	0		1714.83	0		1714.83	0		1714.83	0		1714.83	0		1714.83	0
			1715.83	0.0001		1715.83	0		1715.83	0		1715.83	0		1715.83	0		1715.83	0		1715.83	0		1715.83	0		1715.83	0		1715.83	0
			1716.83	0.0001		1716.83	0		1716.83	0		1716.83	0		1716.83	0		1716.83	0		1716.83	0		1716.83	0		1716.83	0		1716.83	0
			1717.83	0.0002		1717.83	0		1717.83	0		1717.83	0		1717.83	0		1717.83	0		1717.83	0		1717.83	0		1717.83	0		1717.83	0
			1718.83	0.0003		1718.83	0		1718.83	0		1718.83	0		1718.83	0		1718.83	0		1718.83	0		1718.83	0		1718.83	0		1718.83	0
			1719.83	0.0004		1719.83	0		1719.83	0		1719.83	0		1719.83	0		1719.83	0		1719.83	0		1719.83	0		1719.83	0		1719.83	0
			1720.83	0.0005		1720.83	0		1720.83	0		1720.83	0		1720.83	0		1720.83	0		1720.83	0		1720.83	0		1720.83	0		1720.83	0
			1721.83	0.0006		1721.83	0		1721.83	0		1721.83	0		1721.83	0		1721.83	0		1721.83	0		1721.83	0		1721.83	0		1721.83	0
			1722.83	0.0007		1722.83	0		1722.83	0		1722.83	0		1722.83	0		1722.83	0		1722.83	0		1722.83	0		1722.83	0		1722.83	0
			1723.83	0.0008		1723.83	0		1723.83	0		1723.83	0		1723.83	0		1723.83	0		1723.83	0		1723.83	0		1723.83	0		1723.83	0
			1724.83	0.0009		1724.83	0		1724.83	0		1724.83	0		1724.83	0		1724.83	0		1724.83	0		1724.83	0		1724.83	0		1724.83	0
			1725.83	0.001		1725.83	0		1725.83	0		1725.83	0		1725.83	0		1725.83	0		1725.83	0		1725.83	0		1725.83	0		1725.83	0
			1726.83	0.001		1726.83	0		1726.83	0		1726.83	0		1726.83	0		1726.83	0		1726.83	0		1726.83	0		1726.83	0		1726.83	0
			1727.83	0.001		1727.83	0		1727.83	0		1727.83	0		1727.83	0		1727.83	0		1727.83	0		1727.83	0		1727.83	0		1727.83	0
			1728.83	0.0009		1728.83	0		1728.83	0		1728.83	0		1728.83	0		1728.83	0		1728.83	0		1728.83	0		1728.83	0		1728.83	0
			1729.83	0.0008		1729.83	0		1729.83	0		1729.83	0		1729.83	0		1729.83	0		1729.83	0		1729.83	0		1729.83	0		1729.83	0
			1730.83	0.0007		1730.83	0		1730.83	0		1730.83	0		1730.83	0		1730.83	0		1730.83	0		1730.83	0		1730.83	0		1730.83	0
			1731.83	0.0006		1731.83	0		1731.83	0		1731.83	0		1731.83	0		1731.83	0		1731.83	0		1731.83	0		1731.83	0		1731.83	0
			1732.83	0.0005		1732.83	0		1732.83	0		1732.83	0		1732.83	0		1732.83	0		1732.83	0		1732.83	0		1732.83	0		1732.83	0
			1733.83	0.0004		1733.83	0		1733.83	0		1733.83	0		1733.83	0		1733.83	0		1733.83	0		1733.83	0		1733.83	0		1733.83	0
			1734.83	0.0004		1734.83	0		1734.83	0		1734.83	0		1734.83	0		1734.83	0		1734.83	0		1734.83	0		1734.83	0		1734.83	0
			1735.83	0.0004		1735.83	0		1735.83	0		1735.83	0		1735.83	0		1735.83	0		1735.83	0		1735.83	0		1735.83	0		1735.83	0
			1736.83	0.0004		1736.83	0		1736.83	0		1736.83	0		1736.83	0		1736.83	0		1736.83	0		1736.83	0		1736.83	0		1736.83	0
			1737.83	0.0005		1737.83	0		1737.83	0		1737.83	0		1737.83	0		1737.83	0		1737.83	0		1737.83	0		1737.83	0		1737.83	0
			1738.83	0.0005		1738.83	0		1738.83	0		1738.83	0		1738.83	0		1738.83	0		1738.83	0		1738.83	0		1738.83	0		1738.83	0
			1739.83	0.0006		1739.83	0		1739.83	0		1739.83	0		1739.83	0		1739.83	0		1739.83	0		1739.83	0		1739.83	0		1739.83	0
			1740.83	0.0007		1740.83	0		1740.83	0		1740.83	0		1740.83	0		1740.83	0		1740.83	0		1740.83	0		1740.83	0		1740.83	0
			1741.83	0.0008		1741.83	0		1741.83	0		1741.83	0		1741.83	0		1741.83	0		1741.83	0		1741.83	0		1741.83	0		1741.83	0
			1742.83	0.0009		1742.83	0		1742.83	0		1742.83	0		1742.83	0		1742.83	0		1742.83	0		1742.83	0		1742.83	0		1742.83	0
			1743.83	0.001		1743.83	0		1743.83	0		1743.83	0		1743.83	0		1743.83	0		1743.83	0		1743.83	0		1743.83	0		1743.83	0
			1744.83	0.001		1744.83	0		1744.83	0		1744.83	0		1744.83	0		1744.83	0		1744.83	0		1744.83	0		1744.83	0		1744.83	0
			1745.83	0.001		1745.83	0		1745.83	0		1745.83	0		1745.83	0		1745.83	0		1745.83	0		1745.83	0		1745.83	0		1745.83	0
			1746.83	0.0009		1746.83	0		1746.83	0		1746.83	0		1746.83	0		1746.83	0		1746.83	0		1746.83	0		1746.83	0		1746.83	0
			1747.83	0.0008		1747.83	0		1747.83	0		1747.83	0		1747.83	0		1747.83	0		1747.83	0		1747.83	0		1747.83	0		1747.83	0
			1748.83	0.0007		1748.83	0		1748.83	0		1748.83	0		1748.83	0		1748.83	0		1748.83	0		1748.83	0		1748.83	0		1748.83	0
			1749.83	0.0006		1749.83	0		1749.83	0		1749.83	0		1749.83	0		1749.83	0		1749.83	0		1749.83	0		1749.83	0		1749.83	0
			1750.83	0.0005		1750.83	0		1750.83	0		1750.83	0		1750.83	0		1750.83	0		1750.83	0		1750.83	0		1750.83	0		1750.83	0
			1751.83	0.0004		1751.83	0		1751.83	0		1751.83	0		1751.83	0		1751.83	0		1751.83	0		1751.83	0		1751.83	0		1751.83	0
			1752.83	0.0003		1752.83	0		1752.83	0		1752.83	0		1752.83	0		1752.83	0		1752.83	0		1752.83	0		1752.83	0		1752.83	0
			1753.83	0.0002		1753.83	0		1753.83	0		1753.83	0		1753.83	0		1753.83	0		1753.83	0		1753.83	0		1753.83	0		1753.83	0
			1754.83	0.0002		1754.83	0		1754.83	0		1754.83	0		1754.83	0		1754.83	0		1754.83	0		1754.83	0		1754.83	0		1754.83	0
			1755.83	0.0002		1755.83	0		1755.83	0		1755.83	0		1755.83	0		1755.83	0		1755.83	0		1755.83	0		1755.83	0		1755.83	0
			1756.83	0.0002		1756.83	0		1756.83	0		1756.83	0		1756.83	0		1756.83	0		1756.83	0		1756.83	0		1756.83	0		1756.83	0
			1757.83	0.0003		1757.83	0		1757.83	0		1757.83	0		1757.83	0		1757.83	0		1757.83	0		1757.83	0		1757.83	0		1757.83	0
			1758.83	0.0003		1758.83	0		1758.83	0		1758.83	0		1758.83	0		1758.83	0		1758.83	0		1758.83	0		1758.83	0		1758.83	0
			1759.83	0.0004		1759.83	0		1759.83	0		1759.83	0		1759.83	0		1759.83	0		1759.83	0		1759.83	0		1759.83	0		1759.83	0
			1760.83	0.0005		1760.83	0		1760.83	0		1760.83	0		1760.83	0		1760.83	0		1760.83	0		1760.83	0		1760.83	0		1760.83	0
			1761.83	0.0007		1761.83	0		1761.83	0		1761.83	0		1761.83	0		1761.83	0		1761.83	0		1761.83	0		1761.83	0		1761.83	0
			1762.83	0.0008		1762.83	0		1762.83	0		1762.83	0		1762.83	0		1762.83	0		1762.83	0		1762.83	0		1762.83	0		1762.83	0
			1763.83	0.0009		1763.83	0		1763.83	0		1763.83	0		1763.83	0		1763.83	0		1763.83	0		1763.83	0		1763.83	0		1763.83	0
			1764.83	0.0009		1764.83	0		1764.83	0		1764.83	0		1764.83	0		1764.83	0		1764.83	0		1764.83	0		1764.83	0		1764.83	0
			1765.83	0.001		1765.83	0		1765.83	0		1765.83	0		1765.83	0		1765.83	0		1765.83	0		1765.83	0		1765.83	0		1765.83	0
			1766.83	0.001		1766.83	0		1766.83	0		1766.83	0		1766.83	0		1766.83	0		1766.83	0		1766.83	0		1766.83	0		1766.83	0
			1767.83	0.0009		1767.83	0		1767.83	0		1767.83	0		1767.83	0		1767.83	0		1767.83	0		1767.83	0		1767.83	0		1767.83	0
			1768.83	0.0009		1768.83	0		1768.83	0		1768.83	0		1768.83	0		1768.83	0		1768.83	0		1768.83	0		1768.83	0		1768.83	0
			1769.83	0.0008		1769.83	0		1769.83	0		1769.83	0		1769.83	0		1769.83	0		1769.83	0		1769.83	0		1769.83	0		1769.83	0
			1770.83	0.0007		1770.83	0		1770.83	0		1770.83	0		1770.83	0		1770.83	0		1770.83	0		1770.83	0		1770.83	0		1770.83	0
			1771.83	0.0005		1771.83	0		1771.83	0		1771.83	0		1771.83	0		1771.83	0		1771.83	0		1771.83	0		1771.83	0		1771.83	0
			1772.83	0.0004		1772.83	0		1772.83	0		1772.83	0		1772.83	0		1772.83	0		1772.83	0		1772.83	0		1772.83	0		1772.83	0
			1773.83	0.0003		1773.83	0		1773.83	0		1773.83	0		1773.83	0		1773.83	0		1773.83	0		1773.83	0		1773.83	0		1773.83	0
			1774.83	0.0002		1774.83	0		1774.83	0		1774.83	0		1774.83	0		1774.83	0		1774.83	0		1774.83	0		1774.83	0		1774.83	0
			1775.83	0.0002		1775.83	0		1775.83	0		1775.83	0		1775.83	0		1775.83	0		1775.83	0		1775.83	0		1775.83	0		1775.83	0
			1776.83	0.0001		1776.83	0		1776.83	0		1776.83	0		1776.83	0		1776.83	0		1776.83	0		1776.83	0		1776.83	0		1776.83	0
			1777.83	0.0001		1777.83	0		1777.83	0		1777.83	0		1777.83	0		1777.83	0		1777.83	0		1777.83	0		1777.83	0		1777.83	0
			1778.83	0.0001		1778.83	0		1778.83	0		1778.83	0		1778.83	0		1778.83	0		1778.83	0		1778.83	0		1778.83	0		1778.83	0
			1779.83	0.0001		1779.83	0		1779.83	0		1779.83	0		1779.83	0		1779.83	0		1779.83	0		1779.83	0		1779.83	0		1779.83	0
			1780.83	0.0001		1780.83	0		1780.83	0		1780.83	0		1780.83	0		1780.83	0		1780.83	0		1780.83	0		1780.83	0		1780.83	0
			1781.83	0.0002		1781.83	0		1781.83	0		1781.83	0		1781.83	0		1781.83	0		1781.83	0		1781.83	0		1781.83	0		1781.83	0
			1782.83	0.0002		1782.83	0		1782.83	0		1782.83	0		1782.83	0		1782.83	0		1782.83	0		1782.83	0		1782.83	0		1782.83	0
			1783.83	0.0003		1783.83	0		1783.83	0		1783.83	0		1783.83	0		1783.83	0		1783.83	0		1783.83	0		1783.83	0		1783.83	0
			1784.83	0.0004		1784.83	0		1784.83	0		1784.83	0		1784.83	0		1784.83	0		1784.83	0		1784.83	0		1784.83	0		1784.83	0
			1785.83	0.0006		1785.83	0		1785.83	0		1785.83	0		1785.83	0		1785.83	0		1785.83	0		1785.83	0		1785.83	0		1785.83	0
			1786.83	0.0007		1786.83	0		1786.83	0		1786.83	0		1786.83	0		1786.83	0		1786.83	0		1786.83	0		1786.83	0		1786.83	0
			1787.83	0.0008		1787.83	0		1787.83	0		1787.83	0		1787.83	0		1787.83	0		1787.83	0		1787.83	0		1787.83	0		1787.83	0
			1788.83	0.0009		1788.83	0		1788.83	0		1788.83	0		1788.83	0		1788.83	0		1788.83	0		1788.83	0		1788.83	0		1788.83	0
			1789.83	0.0009		1789.83	0		1789.83	0		1789.83	0		1789.83	0		1789.83	0		1789.83	0		1789.83	0		1789.83	0		1789.83	0
			1790.83	0.001		1790.83	0		1790.83	0		1790.83	0		1790.83	0		1790.83	0		1790.83	0		1790.83	0		1790.83	0		1790.83	0
			1791.83	0.001		1791.83	0		1791.83	0		1791.83	0		1791.83	0		1791.83	0		1791.83	0		1791.83	0		1791.83	0		1791.83	0
			1792.83	0.0009		1792.83	0		1792.83	0		1792.83	0		1792.83	0		1792.83	0		1792.83	0		1792.83	0		1792.83	0		1792.83	0
			1793.83	0.0008		1793.83	0		1793.83	0		1793.83	0		1793.83	0		1793.83	0		1793.83	0		1793.83	0		1793.83	0		1793.83	0
			1794.83	0.0007		1794.83	0		1794.83	0		1794.83	0		1794.83	0		1794.83	0		1794.83	0		1794.83	0		1794.83	0		1794.83	0
			1795.83	0.0006		1795.83	0		1795.83	0		1795.83	0		1795.83	0		1795.83	0		1795.83	0		1795.83	0		1795.83	0		1795.83	0
			1796.83	0.0005		1796.83	0		1796.83	0		1796.83	0		1796.83	0		1796.83	0		1796.83	0		1796.83	0		1796.83	0		1796.83	0
			1797.83	0.0004		1797.83	0		1797.83	0		1797.83	0		1797.83	0		1797.83	0		1797.83	0		1797.83	0		1797.83	0		1797.83	0
			1798.83	0.0003		1798.83	0		1798.83	0		1798.83	0		1798.83	0		1798.83	0		1798.83	0		1798.83	0		1798.83	0		1798.83	0
			1799.83	0.0002		1799.83	0		1799.83	0		1799.83	0		1799.83	0		1799.83	0		1799.83	0		1799.83	0		1799.83	0		1799.83	0
			1800.83	0.0002		1800.83	0		1800.83	0		1800.83	0		1800.83	0		1800.83	0		1800.83	0		1800.83	0		1800.83	0		1800.83	0
			1801.83	0.0001		1801.83	0		1801.83	0		1801.83	0		1801.83	0		1801.83	0		1801.83	0		1801.83	0		1801.83	0		1801.83	0
			1802.83	0.0001		1802.83	0		1802.83	0		1802.83	0		1802.83	0		1802.83	0		1802.83	0		1802.83	0		1802.83	0		1802.83	0
			1803.83	0.0001		1803.83	0		1803.83	0		1803.83	0		1803.83	0		1803.83	0		1803.83	0		1803.83	0		1803.83	0		1803.83	0
			1804.83	0.0001		1804.83	0		1804.83	0		1804.83	0		1804.83	0		1804.83	0		1804.83	0		1804.83	0		1804.83	0		1804.83	0
			1805.83	0.0001		1805.83	0		1805.83	0		1805.83	0		1805.83	0		1805.83	0		1805.83	0		1805.83	0		1805.83	0		1805.83	0
			1806.83	0.0001		1806.83	0		1806.83	0		1806.83	0		1806.83	0		1806.83	0		1806.83	0		1806.83	0		1806.83	0		1806.83	0
			1807.83	0.0002		1807.83	0		1807.83	0		1807.83	0		1807.83	0		1807.83	0		1807.83	0		1807.83	0		1807.83	0		1807.83	0
			1808.83	0.0003		1808.83	0		1808.83	0		1808.83	0		1808.83	0		1808.83	0		1808.83	0		1808.83	0		1808.83	0		1808.83	0
			1809.83	0.0004		1809.83	0		1809.83	0		1809.83	0		1809.83	0		1809.83	0		1809.83	0		1809.83	0		1809.83	0		1809.83	0
			1810.83	0.0005		1810.83	0		1810.83	0		1810.83	0		1810.83	0		1810.83	0		1810.83	0		1810.83	0		1810.83	0		1810.83	0
			1811.83	0.0007		1811.83	0		1811.83	0		1811.83	0		1811.83	0		1811.83	0		1811.83	0		1811.83	0		1811.83	0		1811.83	0
			1812.83	0.0008		1812.83	0		1812.83	0		1812.83	0		1812.83	0		1812.83	0		1812.83	0		1812.83	0		1812.83	0		1812.83	0
			1813.83	0.001		1813.83	0		1813.83	0		1813.83	0		1813.83	0		1813.83	0		1813.83	0		1813.83	0		1813.83	0		1813.83	0
			1814.83	0.0012		1814.83	0		1814.83	0		1814.83	0		1814.83	0		1814.83	0		1814.83	0		1814.83	0		1814.83	0		1814.83	0
			1815.83	0.0014		1815.83	0		1815.83	0		1815.83	0		1815.83	0		1815.83	0		1815.83	0		1815.83	0		1815.83	0		1815.83	0
			1816.83	0.0015		1816.83	0		1816.83	0		1816.83	0		1816.83	0		1816.83	0		1816.83	0		1816.83	0		1816.83	0		1816.83	0
			1817.83	0.0017		1817.83	0		1817.83	0		1817.83	0		1817.83	0		1817.83	0		1817.83	0		1817.83	0		1817.83	0		1817.83	0
			1818.83	0.0017		1818.83	0		1818.83	0		1818.83	0		1818.83	0		1818.83	0		1818.83	0		1818.83	0		1818.83	0		1818.83	0
			1819.83	0.0017		1819.83	0		1819.83	0		1819.83	0		1819.83	0		1819.83	0		1819.83	0		1819.83	0		1819.83	0		1819.83	0
			1820.83	0.0017		1820.83	0		1820.83	0		1820.83	0		1820.83	0		1820.83	0		1820.83	0		1820.83	0		1820.83	0		1820.83	0
			1821.83	0.0016		1821.83	0		1821.83	0		1821.83	0		1821.83	0		1821.83	0		1821.83	0		1821.83	0		1821.83	0		1821.83	0
			1822.83	0.0015		1822.83	0		1822.83	0		1822.83	0		1822.83	0		1822.83	0		1822.83	0		1822.83	0		1822.83	0		1822.83	0
			1823.83	0.0013		1823.83	0		1823.83	0		1823.83	0		1823.83	0		1823.83	0		1823.83	0		1823.83	0		1823.83	0		1823.83	0
			1824.83	0.0012		1824.83	0		1824.83	0		1824.83	0		1824.83	0		1824.83	0		1824.83	0		1824.83	0		1824.83	0		1824.83	0
			1825.83	0.001		1825.83	0		1825.83	0		1825.83	0		1825.83	0		1825.83	0		1825.83	0		1825.83	0		1825.83	0		1825.83	0
			1826.83	0.0008		1826.83	0		1826.83	0		1826.83	0		1826.83	0		1826.83	0		1826.83	0		1826.83	0		1826.83	0		1826.83	0
			1827.83	0.0006		1827.83	0		1827.83	0		1827.83	0		1827.83	0		1827.83	0		1827.83	0		1827.83	0		1827.83	0		1827.83	0
			1828.83	0.0005		1828.83	0		1828.83	0		1828.83	0		1828.83	0		1828.83	0		1828.83	0		1828.83	0		1828.83	0		1828.83	0
			1829.83	0.0003		1829.83	0		1829.83	0		1829.83	0		1829.83	0		1829.83	0		1829.83	0		1829.83	0		1829.83	0		1829.83	0
			1830.83	0.0002		1830.83	0		1830.83	0		1830.83	0		1830.83	0		1830.83	0		1830.83	0		1830.83	0		1830.83	0		1830.83	0
			1831.83	0.0002		1831.83	0		1831.83	0		1831.83	0		1831.83	0		1831.83	0		1831.83	0		1831.83	0		1831.83	0		1831.83	0
			1832.83	0.0001		1832.83	0		1832.83	0		1832.83	0		1832.83	0		1832.83	0		1832.83	0		1832.83	0		1832.83	0		1832.83	0
			1833.83	0.0001		1833.83	0		1833.83	0		1833.83	0		1833.83	0		1833.83	0		1833.83	0		1833.83	0		1833.83	0		1833.83	0
			1834.83	0.0001		1834.83	0		1834.83	0		1834.83	0		1834.83	0		1834.83	0		1834.83	0		1834.83	0		1834.83	0		1834.83	0
			1835.83	0.0002		1835.83	0		1835.83	0		1835.83	0		1835.83	0		1835.83	0		1835.83	0		1835.83	0		1835.83	0		1835.83	0
			1836.83	0.0002		1836.83	0		1836.83	0		1836.83	0		1836.83	0		1836.83	0		1836.83	0		1836.83	0		1836.83	0		1836.83	0
			1837.83	0.0003		1837.83	0		1837.83	0		1837.83	0		1837.83	0		1837.83	0		1837.83	0		1837.83	0		1837.83	0		1837.83	0
			1838.83	0.0005		1838.83	0		1838.83	0		1838.83	0		1838.83	0		1838.83	0		1838.83	0		1838.83	0		1838.83	0		1838.83	0
			1839.83	0.0006		1839.83	0		1839.83	0		1839.83	0		1839.83	0		1839.83	0		1839.83	0		1839.83	0		1839.83	0		1839.83	0
			1840.83	0.0008		1840.83	0		1840.83	0		1840.83	0		1840.83	0		1840.83	0		1840.83	0		1840.83	0		1840.83	0		1840.83	0
			1841.83	0.0011		1841.83	0		1841.83	0		1841.83	0		1841.83	0		1841.83	0		1841.83	0		1841.83	0		1841.83	0		1841.83	0
			1842.83	0.0013		1842.83	0		1842.83	0		1842.83	0		1842.83	0		1842.83	0		1842.83	0		1842.83	0		1842.83	0		1842.83	0
			1843.83	0.0015		1843.83	0		1843.83	0		1843.83	0		1843.83	0		1843.83	0		1843.83	0		1843.83	0		1843.83	0		1843.83	0
			1844.83	0.0017		1844.83	0		1844.83	0		1844.83	0		1844.83	0		1844.83	0		1844.83	0		1844.83	0		1844.83	0		1844.83	0
			1845.83	0.0019		1845.83	0		1845.83	0		1845.83	0		1845.83	0		1845.83	0		1845.83	0		1845.83	0		1845.83	0		1845.83	0
			1846.83	0.0019		1846.83	0		1846.83	0		1846.83	0		1846.83	0		1846.83	0		1846.83	0		1846.83	0		1846.83	0		1846.83	0
			1847.83	0.0019		1847.83	0		1847.83	0		1847.83	0		1847.83	0		1847.83	0		1847.83	0		1847.83	0		1847.83	0		1847.83	0
			1848.83	0.0019		1848.83	0		1848.83	0		1848.83	0		1848.83	0		1848.83	0		1848.83	0		1848.83	0		1848.83	0		1848.83	0
			1849.83	0.0017		1849.83	0		1849.83	0		1849.83	0		1849.83	0		1849.83	0		1849.83	0		1849.83	0		1849.83	0		1849.83	0
			1850.83	0.0015		1850.83	0		1850.83	0		1850.83	0		1850.83	0		1850.83	0		1850.83	0		1850.83	0		1850.83	0		1850.83	0
			1851.83	0.0013		1851.83	0		1851.83	0		1851.83	0		1851.83	0		1851.83	0		1851.83	0		1851.83	0		1851.83	0		1851.83	0
			1852.83	0.0011		1852.83	0		1852.83	0		1852.83	0		1852.83	0		1852.83	0		1852.83	0		1852.83	0		1852.83	0		1852.83	0
			1853.83	0.0008		1853.83	0		1853.83	0		1853.83	0		1853.83	0		1853.83	0		1853.83	0		1853.83	0		1853.83	0		1853.83	0
			1854.83	0.0006		1854.83	0		1854.83	0		1854.83	0		1854.83	0		1854.83	0		1854.83	0		1854.83	0		1854.83	0		1854.83	0
			1855.83	0.0005		1855.83	0		1855.83	0		1855.83	0		1855.83	0		1855.83	0		1855.83	0		1855.83	0		1855.83	0		1855.83	0
			1856.83	0.0003		1856.83	0		1856.83	0		1856.83	0		1856.83	0		1856.83	0		1856.83	0		1856.83	0		1856.83	0		1856.83	0
			1857.83	0.0002		1857.83	0		1857.83	0		1857.83	0		1857.83	0		1857.83	0		1857.83	0		1857.83	0		1857.83	0		1857.83	0
			1858.83	0.0002		1858.83	0		1858.83	0		1858.83	0		1858.83	0		1858.83	0		1858.83	0		1858.83	0		1858.83	0		1858.83	0
			1859.83	0.0001		1859.83	0		1859.83	0		1859.83	0		1859.83	0		1859.83	0		1859.83	0		1859.83	0		1859.83	0		1859.83	0
			1860.83	0.0001		1860.83	0		1860.83	0		1860.83	0		1860.83	0		1860.83	0		1860.83	0		1860.83	0		1860.83	0		1860.83	0
			1861.83	0.0001		1861.83	0		1861.83	0		1861.83	0		1861.83	0		1861.83	0		1861.83	0		1861.83	0		1861.83	0		1861.83	0
			1862.83	0.0002		1862.83	0		1862.83	0		1862.83	0		1862.83	0		1862.83	0		1862.83	0		1862.83	0		1862.83	0		1862.83	0
			1863.83	0.0002		1863.83	0		1863.83	0		1863.83	0		1863.83	0		1863.83	0		1863.83	0		1863.83	0		1863.83	0		1863.83	0
			1864.83	0.0003		1864.83	0		1864.83	0		1864.83	0		1864.83	0		1864.83	0		1864.83	0		1864.83	0		1864.83	0		1864.83	0
			1865.83	0.0005		1865.83	0		1865.83	0		1865.83	0		1865.83	0		1865.83	0		1865.83	0		1865.83	0		1865.83	0		1865.83	0
			1866.83	0.0006		1866.83	0		1866.83	0		1866.83	0		1866.83	0		1866.83	0		1866.83	0		1866.83	0		1866.83	0		1866.83	0
			1867.83	0.0008		1867.83	0		1867.83	0		1867.83	0		1867.83	0		1867.83	0		1867.83	0		1867.83	0		1867.83	0		1867.83	0
			1868.83	0.001		1868.83	0		1868.83	0		1868.83	0		1868.83	0		1868.83	0		1868.83	0		1868.83	0		1868.83	0		1868.83	0
			1869.83	0.0012		1869.83	0		1869.83	0		1869.83	0		1869.83	0		1869.83	0		1869.83	0		1869.83	0		1869.83	0		1869.83	0
			1870.83	0.0014		1870.83	0		1870.83	0		1870.83	0		1870.83	0		1870.83	0		1870.83	0		1870.83	0		1870.83	0		1870.83	0
			1871.83	0.0016		1871.83	0		1871.83	0		1871.83	0		1871.83	0		1871.83	0		1871.83	0		1871.83	0		1871.83	0		1871.83	0
			1872.83	0.0017		1872.83	0		1872.83	0		1872.83	0		1872.83	0		1872.83	0		1872.83	0		1872.83	0		1872.83	0		1872.83	0
			1873.83	0.0018		1873.83	0		1873.83	0		1873.83	0		1873.83	0		1873.83	0		1873.83	0		1873.83	0		1873.83	0		1873.83	0
			1874.83	0.0018		1874.83	0		1874.83	0		1874.83	0		1874.83	0		1874.83	0		1874.83	0		1874.83	0		1874.83	0		1874.83	0
			1875.83	0.0018		1875.83	0		1875.83	0		1875.83	0		1875.83	0		1875.83	0		1875.83	0		1875.83	0		1875.83	0		1875.83	0
			1876.83	0.0017		1876.83	0		1876.83	0		1876.83	0		1876.83	0		1876.83	0		1876.83	0		1876.83	0		1876.83	0		1876.83	0
			1877.83	0.0015		1877.83	0		1877.83	0		1877.83	0		1877.83	0		1877.83	0		1877.83	0		1877.83	0		1877.83	0		1877.83	0
			1878.83	0.0013		1878.83	0		1878.83	0		1878.83	0		1878.83	0		1878.83	0		1878.83	0		1878.83	0		1878.83	0		1878.83	0
			1879.83	0.0011		1879.83	0		1879.83	0		1879.83	0		1879.83	0		1879.83	0		1879.83	0		1879.83	0		1879.83	0		1879.83	0
			1880.83	0.0009		1880.83	0		1880.83	0		1880.83	0		1880.83	0		1880.83	0		1880.83	0		1880.83	0		1880.83	0		1880.83	0
			1881.83	0.0007		1881.83	0		1881.83	0		1881.83	0		1881.83	0		1881.83	0		1881.83	0		1881.83	0		1881.83	0		1881.83	0
			1882.83	0.0006		1882.83	0		1882.83	0		1882.83	0		1882.83	0		1882.83	0		1882.83	0		1882.83	0		1882.83	0		1882.83	0
			1883.83	0.0004		1883.83	0		1883.83	0		1883.83	0		1883.83	0		1883.83	0		1883.83	0		1883.83	0		1883.83	0		1883.83	0
			1884.83	0.0003		1884.83	0		1884.83	0		1884.83	0		1884.83	0		1884.83	0		1884.83	0		1884.83	0		1884.83	0		1884.83	0
			1885.83	0.0003		1885.83	0		1885.83	0		1885.83	0		1885.83	0		1885.83	0		1885.83	0		1885.83	0		1885.83	0		1885.83	0
			1886.83	0.0003		1886.83	0		1886.83	0		1886.83	0		1886.83	0		1886.83	0		1886.83	0		1886.83	0		1886.83	0		1886.83	0
			1887.83	0.0003		1887.83	0		1887.83	0		1887.83	0		1887.83	0		1887.83	0		1887.83	0		1887.83	0		1887.83	0		1887.83	0
			1888.83	0.0003		1888.83	0		1888.83	0		1888.83	0		1888.83	0		1888.83	0		1888.83	0		1888.83	0		1888.83	0		1888.83	0
			1889.83	0.0004		1889.83	0		1889.83	0		1889.83	0		1889.83	0		1889.83	0		1889.83	0		1889.83	0		1889.83	0		1889.83	0
			1890.83	0.0005		1890.83	0		1890.83	0		1890.83	0		1890.83	0		1890.83	0		1890.83	0		1890.83	0		1890.83	0		1890.83	0
			1891.83	0.0006		1891.83	0		1891.83	0		1891.83	0		1891.83	0		1891.83	0		1891.83	0		1891.83	0		1891.83	0		1891.83	0
			1892.83	0.0007		1892.83	0		1892.83	0		1892.83	0		1892.83	0		1892.83	0		1892.83	0		1892.83	0		1892.83	0		1892.83	0
			1893.83	0.0008		1893.83	0		1893.83	0		1893.83	0		1893.83	0		1893.83	0		1893.83	0		1893.83	0		1893.83	0		1893.83	0
			1894.83	0.0009		1894.83	0		1894.83	0		1894.83	0		1894.83	0		1894.83	0		1894.83	0		1894.83	0		1894.83	0		1894.83	0
			1895.83	0.001		1895.83	0		1895.83	0		1895.83	0		1895.83	0		1895.83	0		1895.83	0		1895.83	0		1895.83	0		1895.83	0
			1896.83	0.001		1896.83	0		1896.83	0		1896.83	0		1896.83	0		1896.83	0		1896.83	0		1896.83	0		1896.83	0		1896.83	0
			1897.83	0.001		1897.83	0		1897.83	0		1897.83	0		1897.83	0		1897.83	0		1897.83	0		1897.83	0		1897.83	0		1897.83	0
			1898.83	0.0009		1898.83	0		1898.83	0		1898.83	0		1898.83	0		1898.83	0		1898.83	0		1898.83	0		1898.83	0		1898.83	0
			1899.83	0.0008		1899.83	0		1899.83	0		1899.83	0		1899.83	0		1899.83	0		1899.83	0		1899.83	0		1899.83	0		1899.83	0
			1900.83	0.0007		1900.83	0		1900.83	0		1900.83	0		1900.83	0		1900.83	0		1900.83	0		1900.83	0		1900.83	0		1900.83	0
			1901.83	0.0006		1901.83	0		1901.83	0		1901.83	0		1901.83	0		1901.83	0		1901.83	0		1901.83	0		1901.83	0		1901.83	0
			1902.83	0.0005		1902.83	0		1902.83	0		1902.83	0		1902.83	0		1902.83	0		1902.83	0		1902.83	0		1902.83	0		1902.83	0
			1903.83	0.0003		1903.83	0		1903.83	0		1903.83	0		1903.83	0		1903.83	0		1903.83	0		1903.83	0		1903.83	0		1903.83	0
			1904.83	0.0003		1904.83	0		1904.83	0		1904.83	0		1904.83	0		1904.83	0		1904.83	0		1904.83	0		1904.83	0		1904.83	0
			1905.83	0.0002		1905.83	0		1905.83	0		1905.83	0		1905.83	0		1905.83	0		1905.83	0		1905.83	0		1905.83	0		1905.83	0
			1906.83	0.0001		1906.83	0		1906.83	0		1906.83	0		1906.83	0		1906.83	0		1906.83	0		1906.83	0		1906.83	0		1906.83	0
			1907.83	0.0001		1907.83	0		1907.83	0		1907.83	0		1907.83	0		1907.83	0		1907.83	0		1907.83	0		1907.83	0		1907.83	0
			1908.83	0.0001		1908.83	0		1908.83	0		1908.83	0		1908.83	0		1908.83	0		1908.83	0		1908.83	0		1908.83	0		1908.83	0
			1909.83	0		1909.83	0		1909.83	0		1909.83	0		1909.83	0		1909.83	0		1909.83	0		1909.83	0		1909.83	0		1909.83	0
			1910.83	0		1910.83	0		1910.83	0		1910.83	0		1910.83	0		1910.83	0		1910.83	0		1910.83	0		1910.83	0		1910.83	0
			1911.83	0		1911.83	0		1911.83	0		1911.83	0		1911.83	0		1911.83	0		1911.83	0		1911.83	0		1911.83	0		1911.83	0
			1912.83	0		1912.83	0		1912.83	0		1912.83	0		1912.83	0		1912.83	0		1912.83	0		1912.83	0		1912.83	0		1912.83	0
			1913.83	0		1913.83	0		1913.83	0		1913.83	0		1913.83	0		1913.83	0		1913.83	0		1913.83	0		1913.83	0		1913.83	0
			1914.83	0		1914.83	0		1914.83	0		1914.83	0		1914.83	0		1914.83	0		1914.83	0		1914.83	0		1914.83	0		1914.83	0
			1915.83	0		1915.83	0		1915.83	0		1915.83	0		1915.83	0		1915.83	0		1915.83	0		1915.83	0		1915.83	0		1915.83	0
			1916.83	0		1916.83	0		1916.83	0		1916.83	0		1916.83	0		1916.83	0		1916.83	0		1916.83	0		1916.83	0		1916.83	0
			1917.83	0		1917.83	0		1917.83	0		1917.83	0		1917.83	0		1917.83	0		1917.83	0		1917.83	0		1917.83	0		1917.83	0
			1918.83	0.0001		1918.83	0		1918.83	0		1918.83	0		1918.83	0		1918.83	0		1918.83	0		1918.83	0		1918.83	0		1918.83	0
			1919.83	0.0001		1919.83	0		1919.83	0		1919.83	0		1919.83	0		1919.83	0		1919.83	0		1919.83	0		1919.83	0		1919.83	0
			1920.83	0.0001		1920.83	0		1920.83	0		1920.83	0		1920.83	0		1920.83	0		1920.83	0		1920.83	0		1920.83	0		1920.83	0
			1921.83	0.0002		1921.83	0		1921.83	0		1921.83	0		1921.83	0		1921.83	0		1921.83	0		1921.83	0		1921.83	0		1921.83	0
			1922.83	0.0003		1922.83	0		1922.83	0		1922.83	0		1922.83	0		1922.83	0		1922.83	0		1922.83	0		1922.83	0		1922.83	0
			1923.83	0.0003		1923.83	0		1923.83	0		1923.83	0		1923.83	0		1923.83	0		1923.83	0		1923.83	0		1923.83	0		1923.83	0
			1924.83	0.0005		1924.83	0		1924.83	0		1924.83	0		1924.83	0		1924.83	0		1924.83	0		1924.83	0		1924.83	0		1924.83	0
			1925.83	0.0006		1925.83	0		1925.83	0		1925.83	0		1925.83	0		1925.83	0		1925.83	0		1925.83	0		1925.83	0		1925.83	0
			1926.83	0.0007		1926.83	0		1926.83	0		1926.83	0		1926.83	0		1926.83	0		1926.83	0		1926.83	0		1926.83	0		1926.83	0
			1927.83	0.0008		1927.83	0		1927.83	0		1927.83	0		1927.83	0		1927.83	0		1927.83	0		1927.83	0		1927.83	0		1927.83	0
			1928.83	0.0009		1928.83	0		1928.83	0		1928.83	0		1928.83	0		1928.83	0		1928.83	0		1928.83	0		1928.83	0		1928.83	0
			1929.83	0.001		1929.83	0		1929.83	0		1929.83	0		1929.83	0		1929.83	0		1929.83	0		1929.83	0		1929.83	0		1929.83	0
			1930.83	0.001		1930.83	0		1930.83	0		1930.83	0		1930.83	0		1930.83	0		1930.83	0		1930.83	0		1930.83	0		1930.83	0
			1931.83	0.001		1931.83	0		1931.83	0		1931.83	0		1931.83	0		1931.83	0		1931.83	0		1931.83	0		1931.83	0		1931.83	0
			1932.83	0.0009		1932.83	0		1932.83	0		1932.83	0		1932.83	0		1932.83	0		1932.83	0		1932.83	0		1932.83	0		1932.83	0
			1933.83	0.0008		1933.83	0		1933.83	0		1933.83	0		1933.83	0		1933.83	0		1933.83	0		1933.83	0		1933.83	0		1933.83	0
			1934.83	0.0007		1934.83	0		1934.83	0		1934.83	0		1934.83	0		1934.83	0		1934.83	0		1934.83	0		1934.83	0		1934.83	0
			1935.83	0.0006		1935.83	0		1935.83	0		1935.83	0		1935.83	0		1935.83	0		1935.83	0		1935.83	0		1935.83	0		1935.83	0
			1936.83	0.0005		1936.83	0		1936.83	0		1936.83	0		1936.83	0		1936.83	0		1936.83	0		1936.83	0		1936.83	0		1936.83	0
			1937.83	0.0004		1937.83	0		1937.83	0		1937.83	0		1937.83	0		1937.83	0		1937.83	0		1937.83	0		1937.83	0		1937.83	0
			1938.83	0.0003		1938.83	0		1938.83	0		1938.83	0		1938.83	0		1938.83	0		1938.83	0		1938.83	0		1938.83	0		1938.83	0
			1939.83	0.0002		1939.83	0		1939.83	0		1939.83	0		1939.83	0		1939.83	0		1939.83	0		1939.83	0		1939.83	0		1939.83	0
			1940.83	0.0001		1940.83	0		1940.83	0		1940.83	0		1940.83	0		1940.83	0		1940.83	0		1940.83	0		1940.83	0		1940.83	0
			1941.83	0.0001		1941.83	0		1941.83	0		1941.83	0		1941.83	0		1941.83	0		1941.83	0		1941.83	0		1941.83	0		1941.83	0
			1942.83	0.0001		1942.83	0		1942.83	0		1942.83	0		1942.83	0		1942.83	0		1942.83	0		1942.83	0		1942.83	0		1942.83	0
			1943.83	0		1943.83	0		1943.83	0		1943.83	0		1943.83	0		1943.83	0		1943.83	0		1943.83	0		1943.83	0		1943.83	0
			1944.83	0		1944.83	0		1944.83	0		1944.83	0		1944.83	0		1944.83	0		1944.83	0		1944.83	0		1944.83	0		1944.83	0
			1945.83	0		1945.83	0		1945.83	0		1945.83	0		1945.83	0		1945.83	0		1945.83	0		1945.83	0		1945.83	0		1945.83	0
			1946.83	0		1946.83	0		1946.83	0		1946.83	0		1946.83	0		1946.83	0		1946.83	0		1946.83	0		1946.83	0		1946.83	0
			1947.83	0		1947.83	0		1947.83	0		1947.83	0		1947.83	0		1947.83	0		1947.83	0		1947.83	0		1947.83	0		1947.83	0
			1948.83	0		1948.83	0		1948.83	0		1948.83	0		1948.83	0		1948.83	0		1948.83	0		1948.83	0		1948.83	0		1948.83	0
			1949.83	0		1949.83	0		1949.83	0		1949.83	0		1949.83	0		1949.83	0		1949.83	0		1949.83	0		1949.83	0		1949.83	0
			1950.83	0		1950.83	0		1950.83	0		1950.83	0		1950.83	0		1950.83	0		1950.83	0		1950.83	0		1950.83	0		1950.83	0
			1951.83	0		1951.83	0		1951.83	0		1951.83	0		1951.83	0		1951.83	0		1951.83	0		1951.83	0		1951.83	0		1951.83	0
			1952.83	0		1952.83	0		1952.83	0		1952.83	0		1952.83	0		1952.83	0		1952.83	0		1952.83	0		1952.83	0		1952.83	0
			1953.83	0		1953.83	0		1953.83	0		1953.83	0		1953.83	0		1953.83	0		1953.83	0		1953.83	0		1953.83	0		1953.83	0
			1954.83	0		1954.83	0		1954.83	0		1954.83	0		1954.83	0		1954.83	0		1954.83	0		1954.83	0		1954.83	0		1954.83	0
			1955.83	0		1955.83	0		1955.83	0		1955.83	0		1955.83	0		1955.83	0		1955.83	0		1955.83	0		1955.83	0		1955.83	0
			1956.83	0		1956.83	0		1956.83	0		1956.83	0		1956.83	0		1956.83	0		1956.83	0		1956.83	0		1956.83	0		1956.83	0
			1957.83	0		1957.83	0		1957.83	0		1957.83	0		1957.83	0		1957.83	0		1957.83	0		1957.83	0		1957.83	0		1957.83	0
			1958.83	0		1958.83	0		1958.83	0		1958.83	0		1958.83	0		1958.83	0		1958.83	0		1958.83	0		1958.83	0		1958.83	0
			1959.83	0		1959.83	0		1959.83	0		1959.83	0		1959.83	0		1959.83	0		1959.83	0		1959.83	0		1959.83	0		1959.83	0
			1960.83	0		1960.83	0		1960.83	0		1960.83	0		1960.83	0		1960.83	0		1960.83	0		1960.83	0		1960.83	0		1960.83	0
			1961.83	0		1961.83	0		1961.83	0		1961.83	0		1961.83	0		1961.83	0		1961.83	0		1961.83	0		1961.83	0		1961.83	0
			1962.83	0		1962.83	0		1962.83	0		1962.83	0		1962.83	0		1962.83	0		1962.83	0		1962.83	0		1962.83	0		1962.83	0
			1963.83	0		1963.83	0		1963.83	0		1963.83	0		1963.83	0		1963.83	0		1963.83	0		1963.83	0		1963.83	0		1963.83	0
			1964.83	0		1964.83	0		1964.83	0		1964.83	0		1964.83	0		1964.83	0		1964.83	0		1964.83	0		1964.83	0		1964.83	0
			1965.83	0		1965.83	0		1965.83	0		1965.83	0		1965.83	0		1965.83	0		1965.83	0		1965.83	0		1965.83	0		1965.83	0
			1966.83	0		1966.83	0		1966.83	0		1966.83	0		1966.83	0		1966.83	0		1966.83	0		1966.83	0		1966.83	0		1966.83	0
			1967.83	0		1967.83	0		1967.83	0		1967.83	0		1967.83	0		1967.83	0		1967.83	0		1967.83	0		1967.83	0		1967.83	0
			1968.83	0		1968.83	0		1968.83	0		1968.83	0		1968.83	0		1968.83	0		1968.83	0		1968.83	0		1968.83	0		1968.83	0
			1969.83	0		1969.83	0		1969.83	0		1969.83	0		1969.83	0		1969.83	0		1969.83	0		1969.83	0		1969.83	0		1969.83	0
			1970.83	0		1970.83	0		1970.83	0		1970.83	0		1970.83	0		1970.83	0		1970.83	0		1970.83	0		1970.83	0		1970.83	0
			1971.83	0		1971.83	0		1971.83	0		1971.83	0		1971.83	0		1971.83	0		1971.83	0		1971.83	0		1971.83	0		1971.83	0
			1972.83	0		1972.83	0		1972.83	0		1972.83	0		1972.83	0		1972.83	0		1972.83	0		1972.83	0		1972.83	0		1972.83	0
			1973.83	0		1973.83	0		1973.83	0		1973.83	0		1973.83	0		1973.83	0		1973.83	0		1973.83	0		1973.83	0		1973.83	0
			1974.83	0		1974.83	0		1974.83	0		1974.83	0		1974.83	0		1974.83	0		1974.83	0		1974.83	0		1974.83	0		1974.83	0
			1975.83	0		1975.83	0		1975.83	0		1975.83	0		1975.83	0		1975.83	0		1975.83	0		1975.83	0		1975.83	0		1975.83	0
			1976.83	0		1976.83	0		1976.83	0		1976.83	0		1976.83	0		1976.83	0		1976.83	0		1976.83	0		1976.83	0		1976.83	0
			1977.83	0		1977.83	0		1977.83	0		1977.83	0		1977.83	0		1977.83	0		1977.83	0		1977.83	0		1977.83	0		1977.83	0
			1978.83	0		1978.83	0		1978.83	0		1978.83	0		1978.83	0		1978.83	0		1978.83	0		1978.83	0		1978.83	0		1978.83	0
			1979.83	0		1979.83	0		1979.83	0		1979.83	0		1979.83	0		1979.83	0		1979.83	0		1979.83	0		1979.83	0		1979.83	0
			1980.83	0		1980.83	0		1980.83	0		1980.83	0		1980.83	0		1980.83	0		1980.83	0		1980.83	0		1980.83	0		1980.83	0
			1981.83	0		1981.83	0		1981.83	0		1981.83	0		1981.83	0		1981.83	0		1981.83	0		1981.83	0		1981.83	0		1981.83	0
			1982.83	0		1982.83	0		1982.83	0		1982.83	0		1982.83	0		1982.83	0		1982.83	0		1982.83	0		1982.83	0		1982.83	0
			1983.83	0		1983.83	0		1983.83	0		1983.83	0		1983.83	0		1983.83	0		1983.83	0		1983.83	0		1983.83	0		1983.83	0
			1984.83	0		1984.83	0		1984.83	0		1984.83	0		1984.83	0		1984.83	0		1984.83	0		1984.83	0		1984.83	0		1984.83	0
			1985.83	0		1985.83	0		1985.83	0		1985.83	0		1985.83	0		1985.83	0		1985.83	0		1985.83	0		1985.83	0		1985.83	0
			1986.83	0		1986.83	0		1986.83	0		1986.83	0		1986.83	0		1986.83	0		1986.83	0		1986.83	0		1986.83	0		1986.83	0
			1987.83	0		1987.83	0		1987.83	0		1987.83	0		1987.83	0		1987.83	0		1987.83	0		1987.83	0		1987.83	0		1987.83	0
			1988.83	0		1988.83	0		1988.83	0		1988.83	0		1988.83	0		1988.83	0		1988.83	0		1988.83	0		1988.83	0		1988.83	0
			1989.83	0		1989.83	0		1989.83	0		1989.83	0		1989.83	0		1989.83	0		1989.83	0		1989.83	0		1989.83	0		1989.83	0
			1990.83	0.0001		1990.83	0		1990.83	0		1990.83	0		1990.83	0		1990.83	0		1990.83	0		1990.83	0		1990.83	0		1990.83	0
			1991.83	0.0001		1991.83	0		1991.83	0		1991.83	0		1991.83	0		1991.83	0		1991.83	0		1991.83	0		1991.83	0		1991.83	0
			1992.83	0.0002		1992.83	0		1992.83	0		1992.83	0		1992.83	0		1992.83	0		1992.83	0		1992.83	0		1992.83	0		1992.83	0
			1993.83	0.0003		1993.83	0		1993.83	0		1993.83	0		1993.83	0		1993.83	0		1993.83	0		1993.83	0		1993.83	0		1993.83	0
			1994.83	0.0004		1994.83	0		1994.83	0		1994.83	0		1994.83	0		1994.83	0		1994.83	0		1994.83	0		1994.83	0		1994.83	0
			1995.83	0.0006		1995.83	0		1995.83	0		1995.83	0		1995.83	0		1995.83	0		1995.83	0		1995.83	0		1995.83	0		1995.83	0
			1996.83	0.0007		1996.83	0		1996.83	0		1996.83	0		1996.83	0		1996.83	0		1996.83	0		1996.83	0		1996.83	0		1996.83	0
			1997.83	0.0009		1997.83	0		1997.83	0		1997.83	0		1997.83	0		1997.83	0		1997.83	0		1997.83	0		1997.83	0		1997.83	0
			1998.83	0.0011		1998.83	0		1998.83	0		1998.83	0		1998.83	0		1998.83	0		1998.83	0		1998.83	0		1998.83	0		1998.83	0
			1999.83	0.0014		1999.83	0		1999.83	0		1999.83	0		1999.83	0		1999.83	0		1999.83	0		1999.83	0		1999.83	0		1999.83	0
			2000.83	0.0015		2000.83	0		2000.83	0		2000.83	0		2000.83	0		2000.83	0		2000.83	0		2000.83	0		2000.83	0		2000.83	0
			2001.83	0.0017		2001.83	0		2001.83	0		2001.83	0		2001.83	0		2001.83	0		2001.83	0		2001.83	0		2001.83	0		2001.83	0
			2002.83	0.0018		2002.83	0		2002.83	0		2002.83	0		2002.83	0		2002.83	0		2002.83	0		2002.83	0		2002.83	0		2002.83	0
			2003.83	0.0019		2003.83	0		2003.83	0		2003.83	0		2003.83	0		2003.83	0		2003.83	0		2003.83	0		2003.83	0		2003.83	0
			2004.83	0.0018		2004.83	0		2004.83	0		2004.83	0		2004.83	0		2004.83	0		2004.83	0		2004.83	0		2004.83	0		2004.83	0
			2005.83	0.0017		2005.83	0		2005.83	0		2005.83	0		2005.83	0		2005.83	0		2005.83	0		2005.83	0		2005.83	0		2005.83	0
			2006.83	0.0016		2006.83	0		2006.83	0		2006.83	0		2006.83	0		2006.83	0		2006.83	0		2006.83	0		2006.83	0		2006.83	0
			2007.83	0.0014		2007.83	0		2007.83	0		2007.83	0		2007.83	0		2007.83	0		2007.83	0		2007.83	0		2007.83	0		2007.83	0
			2008.83	0.0012		2008.83	0		2008.83	0		2008.83	0		2008.83	0		2008.83	0		2008.83	0		2008.83	0		2008.83	0		2008.83	0
			2009.83	0.001		2009.83	0		2009.83	0		2009.83	0		2009.83	0		2009.83	0		2009.83	0		2009.83	0		2009.83	0		2009.83	0
			2010.83	0.0008		2010.83	0		2010.83	0		2010.83	0		2010.83	0		2010.83	0		2010.83	0		2010.83	0		2010.83	0		2010.83	0
			2011.83	0.0006		2011.83	0		2011.83	0		2011.83	0		2011.83	0		2011.83	0		2011.83	0		2011.83	0		2011.83	0		2011.83	0
			2012.83	0.0005		2012.83	0		2012.83	0		2012.83	0		2012.83	0		2012.83	0		2012.83	0		2012.83	0		2012.83	0		2012.83	0
			2013.83	0.0003		2013.83	0		2013.83	0		2013.83	0		2013.83	0		2013.83	0		2013.83	0		2013.83	0		2013.83	0		2013.83	0
			2014.83	0.0002		2014.83	0		2014.83	0		2014.83	0		2014.83	0		2014.83	0		2014.83	0		2014.83	0		2014.83	0		2014.83	0
			2015.83	0.0001		2015.83	0		2015.83	0		2015.83	0		2015.83	0		2015.83	0		2015.83	0		2015.83	0		2015.83	0		2015.83	0
			2016.83	0.0001		2016.83	0		2016.83	0		2016.83	0		2016.83	0		2016.83	0		2016.83	0		2016.83	0		2016.83	0		2016.83	0
			2017.83	0.0001		2017.83	0		2017.83	0		2017.83	0		2017.83	0		2017.83	0		2017.83	0		2017.83	0		2017.83	0		2017.83	0
			2018.83	0		2018.83	0		2018.83	0		2018.83	0		2018.83	0		2018.83	0		2018.83	0		2018.83	0		2018.83	0		2018.83	0
			2019.83	0		2019.83	0		2019.83	0		2019.83	0		2019.83	0		2019.83	0		2019.83	0		2019.83	0		2019.83	0		2019.83	0
			2020.83	0		2020.83	0		2020.83	0		2020.83	0		2020.83	0		2020.83	0		2020.83	0		2020.83	0		2020.83	0		2020.83	0
			2021.83	0		2021.83	0		2021.83	0		2021.83	0		2021.83	0		2021.83	0		2021.83	0		2021.83	0		2021.83	0		2021.83	0
			2022.83	0		2022.83	0		2022.83	0		2022.83	0		2022.83	0		2022.83	0		2022.83	0		2022.83	0		2022.83	0		2022.83	0
			2023.83	0		2023.83	0		2023.83	0		2023.83	0		2023.83	0		2023.83	0		2023.83	0		2023.83	0		2023.83	0		2023.83	0
			2024.83	0		2024.83	0		2024.83	0		2024.83	0		2024.83	0		2024.83	0		2024.83	0		2024.83	0		2024.83	0		2024.83	0
			2025.83	0		2025.83	0		2025.83	0		2025.83	0		2025.83	0		2025.83	0		2025.83	0		2025.83	0		2025.83	0		2025.83	0
			2026.83	0		2026.83	0		2026.83	0		2026.83	0		2026.83	0		2026.83	0		2026.83	0		2026.83	0		2026.83	0		2026.83	0
			2027.83	0		2027.83	0		2027.83	0		2027.83	0		2027.83	0		2027.83	0		2027.83	0		2027.83	0		2027.83	0		2027.83	0
			2028.83	0		2028.83	0		2028.83	0		2028.83	0		2028.83	0		2028.83	0		2028.83	0		2028.83	0		2028.83	0		2028.83	0
			2029.83	0		2029.83	0		2029.83	0		2029.83	0		2029.83	0		2029.83	0		2029.83	0		2029.83	0		2029.83	0		2029.83	0
			2030.83	0		2030.83	0		2030.83	0		2030.83	0		2030.83	0		2030.83	0		2030.83	0		2030.83	0		2030.83	0		2030.83	0
			2031.83	0		2031.83	0		2031.83	0		2031.83	0		2031.83	0		2031.83	0		2031.83	0		2031.83	0		2031.83	0		2031.83	0
			2032.83	0		2032.83	0		2032.83	0		2032.83	0		2032.83	0		2032.83	0		2032.83	0		2032.83	0		2032.83	0		2032.83	0
			2033.83	0		2033.83	0		2033.83	0		2033.83	0		2033.83	0		2033.83	0		2033.83	0		2033.83	0		2033.83	0		2033.83	0
			2034.83	0		2034.83	0		2034.83	0		2034.83	0		2034.83	0		2034.83	0		2034.83	0		2034.83	0		2034.83	0		2034.83	0
			2035.83	0		2035.83	0		2035.83	0		2035.83	0		2035.83	0		2035.83	0		2035.83	0		2035.83	0		2035.83	0		2035.83	0
			2036.83	0		2036.83	0		2036.83	0		2036.83	0		2036.83	0		2036.83	0		2036.83	0		2036.83	0		2036.83	0		2036.83	0
			2037.83	0		2037.83	0		2037.83	0		2037.83	0		2037.83	0		2037.83	0		2037.83	0		2037.83	0		2037.83	0		2037.83	0
			2038.83	0		2038.83	0		2038.83	0		2038.83	0		2038.83	0		2038.83	0		2038.83	0		2038.83	0		2038.83	0		2038.83	0
			2039.83	0		2039.83	0		2039.83	0		2039.83	0		2039.83	0		2039.83	0		2039.83	0		2039.83	0		2039.83	0		2039.83	0
			2040.83	0		2040.83	0		2040.83	0		2040.83	0		2040.83	0		2040.83	0		2040.83	0		2040.83	0		2040.83	0		2040.83	0
			2041.83	0		2041.83	0		2041.83	0		2041.83	0		2041.83	0		2041.83	0		2041.83	0		2041.83	0		2041.83	0		2041.83	0
			2042.83	0		2042.83	0		2042.83	0		2042.83	0		2042.83	0		2042.83	0		2042.83	0		2042.83	0		2042.83	0		2042.83	0
			2043.83	0		2043.83	0		2043.83	0		2043.83	0		2043.83	0		2043.83	0		2043.83	0		2043.83	0		2043.83	0		2043.83	0
			2044.83	0		2044.83	0		2044.83	0		2044.83	0		2044.83	0		2044.83	0		2044.83	0		2044.83	0		2044.83	0		2044.83	0
			2045.83	0		2045.83	0		2045.83	0		2045.83	0		2045.83	0		2045.83	0		2045.83	0		2045.83	0		2045.83	0		2045.83	0
			2046.83	0		2046.83	0		2046.83	0		2046.83	0		2046.83	0		2046.83	0		2046.83	0		2046.83	0		2046.83	0		2046.83	0
			2047.83	0		2047.83	0		2047.83	0		2047.83	0		2047.83	0		2047.83	0		2047.83	0		2047.83	0		2047.83	0		2047.83	0
			2048.83	0		2048.83	0		2048.83	0		2048.83	0		2048.83	0		2048.83	0		2048.83	0		2048.83	0		2048.83	0		2048.83	0
			2049.83	0		2049.83	0		2049.83	0		2049.83	0		2049.83	0		2049.83	0		2049.83	0		2049.83	0		2049.83	0		2049.83	0
			2050.83	0		2050.83	0		2050.83	0		2050.83	0		2050.83	0		2050.83	0		2050.83	0		2050.83	0		2050.83	0		2050.83	0
			2051.83	0		2051.83	0		2051.83	0		2051.83	0		2051.83	0		2051.83	0		2051.83	0		2051.83	0		2051.83	0		2051.83	0
			2052.83	0		2052.83	0		2052.83	0		2052.83	0		2052.83	0		2052.83	0		2052.83	0		2052.83	0		2052.83	0		2052.83	0
			2053.83	0		2053.83	0		2053.83	0		2053.83	0		2053.83	0		2053.83	0		2053.83	0		2053.83	0		2053.83	0		2053.83	0
			2054.83	0		2054.83	0		2054.83	0		2054.83	0		2054.83	0		2054.83	0		2054.83	0		2054.83	0		2054.83	0		2054.83	0
			2055.83	0		2055.83	0		2055.83	0		2055.83	0		2055.83	0		2055.83	0		2055.83	0		2055.83	0		2055.83	0		2055.83	0
			2056.83	0		2056.83	0		2056.83	0		2056.83	0		2056.83	0		2056.83	0		2056.83	0		2056.83	0		2056.83	0		2056.83	0
			2057.83	0		2057.83	0		2057.83	0		2057.83	0		2057.83	0		2057.83	0		2057.83	0		2057.83	0		2057.83	0		2057.83	0
			2058.83	0		2058.83	0		2058.83	0		2058.83	0		2058.83	0		2058.83	0		2058.83	0		2058.83	0		2058.83	0		2058.83	0
			2059.83	0		2059.83	0		2059.83	0		2059.83	0		2059.83	0		2059.83	0		2059.83	0		2059.83	0		2059.83	0		2059.83	0
			2060.83	0		2060.83	0		2060.83	0		2060.83	0		2060.83	0		2060.83	0		2060.83	0		2060.83	0		2060.83	0		2060.83	0
			2061.83	0		2061.83	0		2061.83	0		2061.83	0		2061.83	0		2061.83	0		2061.83	0		2061.83	0		2061.83	0		2061.83	0
			2062.83	0		2062.83	0		2062.83	0		2062.83	0		2062.83	0		2062.83	0		2062.83	0		2062.83	0		2062.83	0		2062.83	0
			2063.83	0		2063.83	0		2063.83	0		2063.83	0		2063.83	0		2063.83	0		2063.83	0		2063.83	0		2063.83	0		2063.83	0
			2064.83	0		2064.83	0		2064.83	0		2064.83	0		2064.83	0		2064.83	0		2064.83	0		2064.83	0		2064.83	0		2064.83	0
			2065.83	0		2065.83	0		2065.83	0		2065.83	0		2065.83	0		2065.83	0		2065.83	0		2065.83	0		2065.83	0		2065.83	0
			2066.83	0		2066.83	0		2066.83	0		2066.83	0		2066.83	0		2066.83	0		2066.83	0		2066.83	0		2066.83	0		2066.83	0
			2067.83	0		2067.83	0		2067.83	0		2067.83	0		2067.83	0		2067.83	0		2067.83	0		2067.83	0		2067.83	0		2067.83	0
			2068.83	0		2068.83	0		2068.83	0		2068.83	0		2068.83	0		2068.83	0		2068.83	0		2068.83	0		2068.83	0		2068.83	0
			2069.83	0		2069.83	0		2069.83	0		2069.83	0		2069.83	0		2069.83	0		2069.83	0		2069.83	0		2069.83	0		2069.83	0
			2070.83	0		2070.83	0		2070.83	0		2070.83	0		2070.83	0		2070.83	0		2070.83	0		2070.83	0		2070.83	0		2070.83	0
			2071.83	0		2071.83	0		2071.83	0		2071.83	0		2071.83	0		2071.83	0		2071.83	0		2071.83	0		2071.83	0		2071.83	0
			2072.83	0		2072.83	0		2072.83	0		2072.83	0		2072.83	0		2072.83	0		2072.83	0		2072.83	0		2072.83	0		2072.83	0
			2073.83	0		2073.83	0		2073.83	0		2073.83	0		2073.83	0		2073.83	0		2073.83	0		2073.83	0		2073.83	0		2073.83	0
			2074.83	0		2074.83	0		2074.83	0		2074.83	0		2074.83	0		2074.83	0		2074.83	0		2074.83	0		2074.83	0		2074.83	0
			2075.83	0		2075.83	0		2075.83	0		2075.83	0		2075.83	0		2075.83	0		2075.83	0		2075.83	0		2075.83	0		2075.83	0
			2076.83	0		2076.83	0		2076.83	0		2076.83	0		2076.83	0		2076.83	0		2076.83	0		2076.83	0		2076.83	0		2076.83	0
			2077.83	0		2077.83	0		2077.83	0		2077.83	0		2077.83	0		2077.83	0		2077.83	0		2077.83	0		2077.83	0		2077.83	0
			2078.83	0		2078.83	0		2078.83	0		2078.83	0		2078.83	0		2078.83	0		2078.83	0		2078.83	0		2078.83	0		2078.83	0
			2079.83	0		2079.83	0		2079.83	0		2079.83	0		2079.83	0		2079.83	0		2079.83	0		2079.83	0		2079.83	0		2079.83	0
			2080.83	0		2080.83	0		2080.83	0		2080.83	0		2080.83	0		2080.83	0		2080.83	0		2080.83	0		2080.83	0		2080.83	0
			2081.83	0		2081.83	0		2081.83	0		2081.83	0		2081.83	0		2081.83	0		2081.83	0		2081.83	0		2081.83	0		2081.83	0
			2082.83	0		2082.83	0		2082.83	0		2082.83	0		2082.83	0		2082.83	0		2082.83	0		2082.83	0		2082.83	0		2082.83	0
			2083.83	0		2083.83	0		2083.83	0		2083.83	0		2083.83	0		2083.83	0		2083.83	0		2083.83	0		2083.83	0		2083.83	0
			2084.83	0		2084.83	0		2084.83	0		2084.83	0		2084.83	0		2084.83	0		2084.83	0		2084.83	0		2084.83	0		2084.83	0
			2085.83	0		2085.83	0		2085.83	0		2085.83	0		2085.83	0		2085.83	0		2085.83	0		2085.83	0		2085.83	0		2085.83	0
			2086.83	0		2086.83	0		2086.83	0		2086.83	0		2086.83	0		2086.83	0		2086.83	0		2086.83	0		2086.83	0		2086.83	0
			2087.83	0		2087.83	0		2087.83	0		2087.83	0		2087.83	0		2087.83	0		2087.83	0		2087.83	0		2087.83	0		2087.83	0
			2088.83	0		2088.83	0		2088.83	0		2088.83	0		2088.83	0		2088.83	0		2088.83	0		2088.83	0		2088.83	0		2088.83	0
			2089.83	0		2089.83	0		2089.83	0		2089.83	0		2089.83	0		2089.83	0		2089.83	0		2089.83	0		2089.83	0		2089.83	0
			2090.83	0		2090.83	0		2090.83	0		2090.83	0		2090.83	0		2090.83	0		2090.83	0		2090.83	0		2090.83	0		2090.83	0
			2091.83	0		2091.83	0		2091.83	0		2091.83	0		2091.83	0		2091.83	0		2091.83	0		2091.83	0		2091.83	0		2091.83	0
			2092.83	0		2092.83	0		2092.83	0		2092.83	0		2092.83	0		2092.83	0		2092.83	0		2092.83	0		2092.83	0		2092.83	0
			2093.83	0		2093.83	0		2093.83	0		2093.83	0		2093.83	0		2093.83	0		2093.83	0		2093.83	0		2093.83	0		2093.83	0
			2094.83	0		2094.83	0		2094.83	0		2094.83	0		2094.83	0		2094.83	0		2094.83	0		2094.83	0		2094.83	0		2094.83	0
			2095.83	0		2095.83	0		2095.83	0		2095.83	0		2095.83	0		2095.83	0		2095.83	0		2095.83	0		2095.83	0		2095.83	0
			2096.83	0		2096.83	0		2096.83	0		2096.83	0		2096.83	0		2096.83	0		2096.83	0		2096.83	0		2096.83	0		2096.83	0
			2097.83	0		2097.83	0		2097.83	0		2097.83	0		2097.83	0		2097.83	0		2097.83	0		2097.83	0		2097.83	0		2097.83	0
[truncated: 403 more rows]
