# Supplementary material for: Gasdermin D cysteine residues synergistically control its palmitoylation-mediated membrane targeting and assembly
Source: EMBO J. 2024 Aug 14;43(19):4274–97. doi: 10.1038/s44318-024-00190-6 (PMC11445239; doi:10.1038/s44318-024-00190-6)
Supplement: Supplementary file 4 — Source data Fig. 1 [file 44318_2024_190_MOESM4_ESM.zip › Figure 1/1H/1H-oligomeric species-2nM.xlsx]

## Sheet: 1H
	Numerical data 1H
	Oligomeric species after labeling correction were obtained from SAS for each experiment.
	Mean and SD were calculated for all the oligomeric species detected and plotted.
	mGSDMD-mEGFP 2nM				Oligomeric species	Exp1	Exp2	Exp3	Exp4	Exp5	Exp6	Exp7	Exp8		Mean	SD
					1	0	0	0	0	0	0	0	0		0	0
					2	10.3283	0	0	0	100	100	0	56.7944		33.3903	45.3761
					3	89.6717	100	100	100	0	0	100	43.2056		66.6097	45.3761
					4	0	0	0	0	0	0	0	0		0	0
					5	0	0	0	0	0	0	0	0		0	0
					6	0	0	0	0	0	0	0	0		0	0
					7	0	0	0	0	0	0	0	0		0	0
					8	0	0	0	0	0	0	0	0		0	0
					9	0	0	0	0	0	0	0	0		0	0
					10	0	0	0	0	0	0	0	0		0	0
