# Supplementary material for: Gasdermin D cysteine residues synergistically control its palmitoylation-mediated membrane targeting and assembly
Source: EMBO J. 2024 Aug 14;43(19):4274–97. doi: 10.1038/s44318-024-00190-6 (PMC11445239; doi:10.1038/s44318-024-00190-6)
Supplement: Supplementary file 4 — Source data Fig. 1 [file 44318_2024_190_MOESM4_ESM.zip › Figure 1/1I/1I-oligomeric species-20nM.xlsx]

## Sheet: 1I
	Numerical data 1I
	Oligomeric species after labeling correction were obtained from SAS for each experiment.
	Mean and SD were calculated for all the oligomeric species detected and plotted.
	mGSDMD-mEGFP 20nM				Oligomeric species	Exp1	Exp2	Exp3	Exp4	Exp5	Exp6	Exp7	Exp8	Exp9		Mean	SD
					1	0	6.8186	0.50953	0	0	0	0	0	0		0.81424	2.25793
					2	0	0	0	0	36.8324	0	0	0	0		4.09249	12.2775
					3	0	0	0	86.0236	48.5179	81.9503	0	14.237	27.7512		28.72	35.3892
					4	0	0	0	11.9627	0	0	0	38.0716	0		5.55936	12.8179
					5	0	80.8235	21.6621	2.0137	13.3811	18.0497	20.1756	0	40.2977		21.8226	25.6308
					6	100	0	77.8284	0	1.26861	0	64.0026	29.5385	0		30.2931	39.951
					7	0	0	0	0	0	0	0	1.83105	12.0457		1.54187	3.98523
					8	0	0	0	0	0	0	0	0	0		0	0
					9	0	12.3579	0	0	0	0	15.8218	16.3219	19.9053		7.15632	8.69451
					10	0	0	0	0	0	0	0	0	0		0	0
