# Supplementary material for: Gasdermin D cysteine residues synergistically control its palmitoylation-mediated membrane targeting and assembly
Source: EMBO J. 2024 Aug 14;43(19):4274–97. doi: 10.1038/s44318-024-00190-6 (PMC11445239; doi:10.1038/s44318-024-00190-6)
Supplement: Supplementary file 5 — Source data Fig. 2 [file 44318_2024_190_MOESM5_ESM.zip]

Archive with 8 entries (4 files):
- Figure 2/2C/
- Figure 2/2C/2C-particle density.xlsx
- Figure 2/2D/
- Figure 2/2D/2D-particle localization.xlsx
- Figure 2/2E/
- Figure 2/2E/2E-stoichiometry distribution.xlsx
- Figure 2/2F/
- Figure 2/2F/2F-oligomeric species.xlsx
