# Supplementary material for: Gasdermin D cysteine residues synergistically control its palmitoylation-mediated membrane targeting and assembly
Source: EMBO J. 2024 Aug 14;43(19):4274–97. doi: 10.1038/s44318-024-00190-6 (PMC11445239; doi:10.1038/s44318-024-00190-6)
Supplement: Supplementary file 5 — Source data Fig. 2 [file 44318_2024_190_MOESM5_ESM.zip › Figure 2/2D/2D-particle localization.xlsx]

## Sheet: 2D
	Numerical data: image quantif. 2D
	Immobile			Exp1	Exp2	Exp3			Mobile			Exp1	Exp2	Exp3
				97.5	93.9	97.1						2.5	6.1	2.9
				96.4	95.2	94.5						3.6	4.8	5.5
				97.4	94.7	95.9						2.6	5.3	4.1
				97.7	95.4	97.2						2.3	4.6	2.8
				96.8	95.3	95.7						3.2	4.7	4.3
				97.7	95	96						2.3	5	4
				95.7	94	96.2						4.3	6	3.8
				97	94.7	95.2						3	5.3	4.8
				97.3	94.1	96.5						2.7	5.9	3.5
				97.6	94.7	96						2.4	5.3	4
