# Supplementary material for: Gasdermin D cysteine residues synergistically control its palmitoylation-mediated membrane targeting and assembly
Source: EMBO J. 2024 Aug 14;43(19):4274–97. doi: 10.1038/s44318-024-00190-6 (PMC11445239; doi:10.1038/s44318-024-00190-6)
Supplement: Supplementary file 5 — Source data Fig. 2 [file 44318_2024_190_MOESM5_ESM.zip › Figure 2/2E/2E-stoichiometry distribution.xlsx]

## Sheet: 2E
	Numerical data: image quantif. 2E
			Data were replotted from SAS results. Frequency values were multiplied by 10.
			Pdf			Gaussian1			Gaussian2			Gaussian3			Gaussian4			Gaussian5			Gaussian6			Gaussian7			Gaussian8
			Intensity (photons)	Frequency		Intensity (photons)	Frequency		Intensity (photons)	Frequency		Intensity (photons)	Frequency		Intensity (photons)	Frequency		Intensity (photons)	Frequency		Intensity (photons)	Frequency		Intensity (photons)	Frequency		Intensity (photons)	Frequency
			19.0495	0.0148		19.0495	0.0018		19.0495	0.0006		19.0495	0		19.0495	0		19.0495	0		19.0495	0		19.0495	0		19.0495	0
			20.0495	0.016		20.0495	0.002		20.0495	0.0006		20.0495	0		20.0495	0		20.0495	0		20.0495	0		20.0495	0		20.0495	0
			21.0495	0.0167		21.0495	0.0021		21.0495	0.0007		21.0495	0		21.0495	0		21.0495	0		21.0495	0		21.0495	0		21.0495	0
			22.0495	0.017		22.0495	0.0023		22.0495	0.0007		22.0495	0		22.0495	0		22.0495	0		22.0495	0		22.0495	0		22.0495	0
			23.0495	0.0166		23.0495	0.0024		23.0495	0.0008		23.0495	0		23.0495	0		23.0495	0		23.0495	0		23.0495	0		23.0495	0
			24.0495	0.0159		24.0495	0.0026		24.0495	0.0009		24.0495	0		24.0495	0		24.0495	0		24.0495	0		24.0495	0		24.0495	0
			25.0495	0.0149		25.0495	0.0028		25.0495	0.001		25.0495	0		25.0495	0		25.0495	0		25.0495	0		25.0495	0		25.0495	0
			26.0495	0.0138		26.0495	0.003		26.0495	0.001		26.0495	0		26.0495	0		26.0495	0		26.0495	0		26.0495	0		26.0495	0
			27.0495	0.0127		27.0495	0.0032		27.0495	0.0011		27.0495	0		27.0495	0		27.0495	0		27.0495	0		27.0495	0		27.0495	0
			28.0495	0.0118		28.0495	0.0034		28.0495	0.0012		28.0495	0		28.0495	0		28.0495	0		28.0495	0		28.0495	0		28.0495	0
			29.0495	0.0113		29.0495	0.0036		29.0495	0.0013		29.0495	0		29.0495	0		29.0495	0		29.0495	0		29.0495	0		29.0495	0
			30.0495	0.011		30.0495	0.0038		30.0495	0.0014		30.0495	0		30.0495	0		30.0495	0		30.0495	0		30.0495	0		30.0495	0
			31.0495	0.0111		31.0495	0.0041		31.0495	0.0015		31.0495	0		31.0495	0		31.0495	0		31.0495	0		31.0495	0		31.0495	0
			32.0495	0.0113		32.0495	0.0043		32.0495	0.0017		32.0495	0		32.0495	0		32.0495	0		32.0495	0		32.0495	0		32.0495	0
			33.0495	0.0117		33.0495	0.0046		33.0495	0.0018		33.0495	0		33.0495	0		33.0495	0		33.0495	0		33.0495	0		33.0495	0
			34.0495	0.0121		34.0495	0.0049		34.0495	0.0019		34.0495	0		34.0495	0		34.0495	0		34.0495	0		34.0495	0		34.0495	0
			35.0495	0.0123		35.0495	0.0051		35.0495	0.0021		35.0495	0		35.0495	0		35.0495	0		35.0495	0		35.0495	0		35.0495	0
			36.0495	0.0123		36.0495	0.0054		36.0495	0.0022		36.0495	0		36.0495	0		36.0495	0		36.0495	0		36.0495	0		36.0495	0
			37.0495	0.012		37.0495	0.0057		37.0495	0.0024		37.0495	0		37.0495	0		37.0495	0		37.0495	0		37.0495	0		37.0495	0
			38.0495	0.0114		38.0495	0.0061		38.0495	0.0026		38.0495	0		38.0495	0		38.0495	0		38.0495	0		38.0495	0		38.0495	0
			39.0495	0.0107		39.0495	0.0064		39.0495	0.0028		39.0495	0		39.0495	0		39.0495	0		39.0495	0		39.0495	0		39.0495	0
			40.0495	0.0099		40.0495	0.0067		40.0495	0.003		40.0495	0		40.0495	0		40.0495	0		40.0495	0		40.0495	0		40.0495	0
			41.0495	0.0091		41.0495	0.007		41.0495	0.0032		41.0495	0		41.0495	0		41.0495	0		41.0495	0		41.0495	0		41.0495	0
			42.0495	0.0084		42.0495	0.0074		42.0495	0.0035		42.0495	0		42.0495	0		42.0495	0		42.0495	0		42.0495	0		42.0495	0
			43.0495	0.008		43.0495	0.0078		43.0495	0.0037		43.0495	0.0001		43.0495	0		43.0495	0		43.0495	0		43.0495	0		43.0495	0
			44.0495	0.0078		44.0495	0.0081		44.0495	0.004		44.0495	0.0001		44.0495	0		44.0495	0		44.0495	0		44.0495	0		44.0495	0
			45.0495	0.0081		45.0495	0.0085		45.0495	0.0043		45.0495	0.0001		45.0495	0		45.0495	0		45.0495	0		45.0495	0		45.0495	0
			46.0495	0.0087		46.0495	0.0089		46.0495	0.0046		46.0495	0.0001		46.0495	0		46.0495	0		46.0495	0		46.0495	0		46.0495	0
			47.0495	0.0096		47.0495	0.0093		47.0495	0.0049		47.0495	0.0001		47.0495	0		47.0495	0		47.0495	0		47.0495	0		47.0495	0
			48.0495	0.0108		48.0495	0.0097		48.0495	0.0053		48.0495	0.0001		48.0495	0		48.0495	0		48.0495	0		48.0495	0		48.0495	0
			49.0495	0.0122		49.0495	0.0101		49.0495	0.0056		49.0495	0.0001		49.0495	0		49.0495	0		49.0495	0		49.0495	0		49.0495	0
			50.0495	0.0137		50.0495	0.0105		50.0495	0.006		50.0495	0.0001		50.0495	0		50.0495	0		50.0495	0		50.0495	0		50.0495	0
			51.0495	0.0152		51.0495	0.0109		51.0495	0.0064		51.0495	0.0001		51.0495	0		51.0495	0		51.0495	0		51.0495	0		51.0495	0
			52.0495	0.0165		52.0495	0.0113		52.0495	0.0069		52.0495	0.0001		52.0495	0		52.0495	0		52.0495	0		52.0495	0		52.0495	0
			53.0495	0.0177		53.0495	0.0118		53.0495	0.0073		53.0495	0.0001		53.0495	0		53.0495	0		53.0495	0		53.0495	0		53.0495	0
			54.0495	0.0187		54.0495	0.0122		54.0495	0.0078		54.0495	0.0001		54.0495	0		54.0495	0		54.0495	0		54.0495	0		54.0495	0
			55.0495	0.0194		55.0495	0.0126		55.0495	0.0084		55.0495	0.0001		55.0495	0		55.0495	0		55.0495	0		55.0495	0		55.0495	0
			56.0495	0.0199		56.0495	0.013		56.0495	0.0089		56.0495	0.0001		56.0495	0		56.0495	0		56.0495	0		56.0495	0		56.0495	0
			57.0495	0.0204		57.0495	0.0135		57.0495	0.0095		57.0495	0.0001		57.0495	0		57.0495	0		57.0495	0		57.0495	0		57.0495	0
			58.0495	0.0208		58.0495	0.0139		58.0495	0.0101		58.0495	0.0002		58.0495	0		58.0495	0		58.0495	0		58.0495	0		58.0495	0
			59.0495	0.0212		59.0495	0.0143		59.0495	0.0108		59.0495	0.0002		59.0495	0		59.0495	0		59.0495	0		59.0495	0		59.0495	0
			60.0495	0.0216		60.0495	0.0147		60.0495	0.0114		60.0495	0.0002		60.0495	0		60.0495	0		60.0495	0		60.0495	0		60.0495	0
			61.0495	0.022		61.0495	0.0151		61.0495	0.0122		61.0495	0.0002		61.0495	0		61.0495	0		61.0495	0		61.0495	0		61.0495	0
			62.0495	0.0223		62.0495	0.0156		62.0495	0.0129		62.0495	0.0002		62.0495	0		62.0495	0		62.0495	0		62.0495	0		62.0495	0
			63.0495	0.0226		63.0495	0.016		63.0495	0.0137		63.0495	0.0002		63.0495	0		63.0495	0		63.0495	0		63.0495	0		63.0495	0
			64.0495	0.0226		64.0495	0.0164		64.0495	0.0146		64.0495	0.0002		64.0495	0		64.0495	0		64.0495	0		64.0495	0		64.0495	0
			65.0495	0.0225		65.0495	0.0167		65.0495	0.0154		65.0495	0.0003		65.0495	0		65.0495	0		65.0495	0		65.0495	0		65.0495	0
			66.0495	0.0223		66.0495	0.0171		66.0495	0.0164		66.0495	0.0003		66.0495	0		66.0495	0		66.0495	0		66.0495	0		66.0495	0
			67.0495	0.022		67.0495	0.0175		67.0495	0.0174		67.0495	0.0003		67.0495	0		67.0495	0		67.0495	0		67.0495	0		67.0495	0
			68.0495	0.0218		68.0495	0.0178		68.0495	0.0184		68.0495	0.0003		68.0495	0		68.0495	0		68.0495	0		68.0495	0		68.0495	0
			69.0495	0.0219		69.0495	0.0182		69.0495	0.0194		69.0495	0.0003		69.0495	0		69.0495	0		69.0495	0		69.0495	0		69.0495	0
			70.0495	0.0225		70.0495	0.0185		70.0495	0.0206		70.0495	0.0004		70.0495	0		70.0495	0		70.0495	0		70.0495	0		70.0495	0
			71.0495	0.0236		71.0495	0.0188		71.0495	0.0217		71.0495	0.0004		71.0495	0		71.0495	0		71.0495	0		71.0495	0		71.0495	0
			72.0495	0.0255		72.0495	0.0191		72.0495	0.023		72.0495	0.0004		72.0495	0		72.0495	0		72.0495	0		72.0495	0		72.0495	0
			73.0495	0.0279		73.0495	0.0194		73.0495	0.0243		73.0495	0.0005		73.0495	0		73.0495	0		73.0495	0		73.0495	0		73.0495	0
			74.0495	0.0309		74.0495	0.0197		74.0495	0.0256		74.0495	0.0005		74.0495	0		74.0495	0		74.0495	0		74.0495	0		74.0495	0
			75.0495	0.0343		75.0495	0.0199		75.0495	0.027		75.0495	0.0005		75.0495	0		75.0495	0		75.0495	0		75.0495	0		75.0495	0
			76.0495	0.0378		76.0495	0.0201		76.0495	0.0285		76.0495	0.0006		76.0495	0		76.0495	0		76.0495	0		76.0495	0		76.0495	0
			77.0495	0.0411		77.0495	0.0203		77.0495	0.03		77.0495	0.0006		77.0495	0		77.0495	0		77.0495	0		77.0495	0		77.0495	0
			78.0495	0.0439		78.0495	0.0205		78.0495	0.0316		78.0495	0.0006		78.0495	0		78.0495	0		78.0495	0		78.0495	0		78.0495	0
			79.0495	0.0462		79.0495	0.0207		79.0495	0.0333		79.0495	0.0007		79.0495	0		79.0495	0		79.0495	0		79.0495	0		79.0495	0
			80.0495	0.0478		80.0495	0.0208		80.0495	0.035		80.0495	0.0007		80.0495	0		80.0495	0		80.0495	0		80.0495	0		80.0495	0
			81.0495	0.0488		81.0495	0.021		81.0495	0.0368		81.0495	0.0008		81.0495	0		81.0495	0		81.0495	0		81.0495	0		81.0495	0
			82.0495	0.0493		82.0495	0.021		82.0495	0.0386		82.0495	0.0008		82.0495	0		82.0495	0		82.0495	0		82.0495	0		82.0495	0
			83.0495	0.0495		83.0495	0.0211		83.0495	0.0406		83.0495	0.0009		83.0495	0		83.0495	0		83.0495	0		83.0495	0		83.0495	0
			84.0495	0.0497		84.0495	0.0212		84.0495	0.0426		84.0495	0.0009		84.0495	0		84.0495	0		84.0495	0		84.0495	0		84.0495	0
			85.0495	0.0502		85.0495	0.0212		85.0495	0.0447		85.0495	0.001		85.0495	0		85.0495	0		85.0495	0		85.0495	0		85.0495	0
			86.0495	0.0513		86.0495	0.0212		86.0495	0.0469		86.0495	0.0011		86.0495	0		86.0495	0		86.0495	0		86.0495	0		86.0495	0
			87.0495	0.0531		87.0495	0.0212		87.0495	0.0491		87.0495	0.0011		87.0495	0		87.0495	0		87.0495	0		87.0495	0		87.0495	0
			88.0495	0.0558		88.0495	0.0212		88.0495	0.0514		88.0495	0.0012		88.0495	0		88.0495	0		88.0495	0		88.0495	0		88.0495	0
			89.0495	0.0595		89.0495	0.0211		89.0495	0.0538		89.0495	0.0013		89.0495	0		89.0495	0		89.0495	0		89.0495	0		89.0495	0
			90.0495	0.0641		90.0495	0.021		90.0495	0.0563		90.0495	0.0014		90.0495	0		90.0495	0		90.0495	0		90.0495	0		90.0495	0
			91.0495	0.0695		91.0495	0.0209		91.0495	0.0589		91.0495	0.0014		91.0495	0		91.0495	0		91.0495	0		91.0495	0		91.0495	0
			92.0495	0.0758		92.0495	0.0208		92.0495	0.0615		92.0495	0.0015		92.0495	0		92.0495	0		92.0495	0		92.0495	0		92.0495	0
			93.0495	0.0827		93.0495	0.0206		93.0495	0.0643		93.0495	0.0016		93.0495	0		93.0495	0		93.0495	0		93.0495	0		93.0495	0
			94.0495	0.0903		94.0495	0.0204		94.0495	0.0671		94.0495	0.0017		94.0495	0		94.0495	0		94.0495	0		94.0495	0		94.0495	0
			95.0495	0.0982		95.0495	0.0202		95.0495	0.07		95.0495	0.0018		95.0495	0		95.0495	0		95.0495	0		95.0495	0		95.0495	0
			96.0495	0.1065		96.0495	0.02		96.0495	0.073		96.0495	0.0019		96.0495	0		96.0495	0		96.0495	0		96.0495	0		96.0495	0
			97.0495	0.115		97.0495	0.0198		97.0495	0.0761		97.0495	0.0021		97.0495	0		97.0495	0		97.0495	0		97.0495	0		97.0495	0
			98.0495	0.1235		98.0495	0.0195		98.0495	0.0792		98.0495	0.0022		98.0495	0		98.0495	0		98.0495	0		98.0495	0		98.0495	0
			99.0495	0.1319		99.0495	0.0193		99.0495	0.0825		99.0495	0.0023		99.0495	0		99.0495	0		99.0495	0		99.0495	0		99.0495	0
			100.049	0.1398		100.049	0.019		100.049	0.0858		100.049	0.0025		100.049	0		100.049	0		100.049	0		100.049	0		100.049	0
			101.049	0.147		101.049	0.0187		101.049	0.0892		101.049	0.0026		101.049	0		101.049	0		101.049	0		101.049	0		101.049	0
			102.049	0.1532		102.049	0.0183		102.049	0.0927		102.049	0.0028		102.049	0		102.049	0		102.049	0		102.049	0		102.049	0
			103.049	0.1581		103.049	0.018		103.049	0.0963		103.049	0.0029		103.049	0		103.049	0		103.049	0		103.049	0		103.049	0
			104.049	0.1616		104.049	0.0177		104.049	0.1		104.049	0.0031		104.049	0		104.049	0		104.049	0		104.049	0		104.049	0
			105.049	0.1635		105.049	0.0173		105.049	0.1037		105.049	0.0033		105.049	0		105.049	0		105.049	0		105.049	0		105.049	0
			106.049	0.164		106.049	0.0169		106.049	0.1076		106.049	0.0034		106.049	0		106.049	0		106.049	0		106.049	0		106.049	0
			107.049	0.1634		107.049	0.0166		107.049	0.1115		107.049	0.0036		107.049	0		107.049	0		107.049	0		107.049	0		107.049	0
			108.049	0.1623		108.049	0.0162		108.049	0.1155		108.049	0.0038		108.049	0		108.049	0		108.049	0		108.049	0		108.049	0
			109.049	0.1614		109.049	0.0158		109.049	0.1196		109.049	0.0041		109.049	0		109.049	0		109.049	0		109.049	0		109.049	0
			110.049	0.1612		110.049	0.0154		110.049	0.1237		110.049	0.0043		110.049	0		110.049	0		110.049	0		110.049	0		110.049	0
			111.049	0.1624		111.049	0.0149		111.049	0.128		111.049	0.0045		111.049	0		111.049	0		111.049	0		111.049	0		111.049	0
			112.049	0.1653		112.049	0.0145		112.049	0.1323		112.049	0.0048		112.049	0		112.049	0		112.049	0		112.049	0		112.049	0
			113.049	0.1699		113.049	0.0141		113.049	0.1366		113.049	0.005		113.049	0		113.049	0		113.049	0		113.049	0		113.049	0
			114.049	0.1759		114.049	0.0137		114.049	0.1411		114.049	0.0053		114.049	0		114.049	0		114.049	0		114.049	0		114.049	0
			115.049	0.1826		115.049	0.0133		115.049	0.1456		115.049	0.0056		115.049	0		115.049	0		115.049	0		115.049	0		115.049	0
			116.049	0.1894		116.049	0.0128		116.049	0.1501		116.049	0.0059		116.049	0		116.049	0		116.049	0		116.049	0		116.049	0
			117.049	0.1955		117.049	0.0124		117.049	0.1547		117.049	0.0062		117.049	0		117.049	0		117.049	0		117.049	0		117.049	0
			118.049	0.2002		118.049	0.012		118.049	0.1594		118.049	0.0065		118.049	0		118.049	0		118.049	0		118.049	0		118.049	0
			119.049	0.2031		119.049	0.0116		119.049	0.1641		119.049	0.0069		119.049	0		119.049	0		119.049	0		119.049	0		119.049	0
			120.049	0.2041		120.049	0.0111		120.049	0.1689		120.049	0.0072		120.049	0		120.049	0		120.049	0		120.049	0		120.049	0
			121.049	0.2035		121.049	0.0107		121.049	0.1737		121.049	0.0076		121.049	0		121.049	0		121.049	0		121.049	0		121.049	0
			122.049	0.2018		122.049	0.0103		122.049	0.1786		122.049	0.008		122.049	0		122.049	0		122.049	0		122.049	0		122.049	0
			123.049	0.1997		123.049	0.0099		123.049	0.1834		123.049	0.0084		123.049	0		123.049	0		123.049	0		123.049	0		123.049	0
			124.049	0.1977		124.049	0.0095		124.049	0.1883		124.049	0.0088		124.049	0		124.049	0		124.049	0		124.049	0		124.049	0
			125.049	0.1966		125.049	0.0091		125.049	0.1933		125.049	0.0093		125.049	0		125.049	0		125.049	0		125.049	0		125.049	0
			126.049	0.1969		126.049	0.0087		126.049	0.1982		126.049	0.0097		126.049	0		126.049	0		126.049	0		126.049	0		126.049	0
			127.049	0.1989		127.049	0.0083		127.049	0.2032		127.049	0.0102		127.049	0		127.049	0		127.049	0		127.049	0		127.049	0
			128.049	0.2026		128.049	0.0079		128.049	0.2082		128.049	0.0107		128.049	0		128.049	0		128.049	0		128.049	0		128.049	0
			129.049	0.2079		129.049	0.0076		129.049	0.2132		129.049	0.0112		129.049	0		129.049	0		129.049	0		129.049	0		129.049	0
			130.049	0.2146		130.049	0.0072		130.049	0.2182		130.049	0.0117		130.049	0		130.049	0		130.049	0		130.049	0		130.049	0
			131.049	0.2223		131.049	0.0069		131.049	0.2232		131.049	0.0123		131.049	0		131.049	0		131.049	0		131.049	0		131.049	0
			132.049	0.2305		132.049	0.0065		132.049	0.2281		132.049	0.0129		132.049	0		132.049	0		132.049	0		132.049	0		132.049	0
			133.049	0.2388		133.049	0.0062		133.049	0.2331		133.049	0.0135		133.049	0		133.049	0		133.049	0		133.049	0		133.049	0
			134.049	0.2469		134.049	0.0059		134.049	0.238		134.049	0.0141		134.049	0		134.049	0		134.049	0		134.049	0		134.049	0
			135.049	0.2544		135.049	0.0056		135.049	0.2429		135.049	0.0148		135.049	0		135.049	0		135.049	0		135.049	0		135.049	0
			136.049	0.2611		136.049	0.0053		136.049	0.2478		136.049	0.0154		136.049	0		136.049	0		136.049	0		136.049	0		136.049	0
			137.049	0.2667		137.049	0.005		137.049	0.2526		137.049	0.0161		137.049	0		137.049	0		137.049	0		137.049	0		137.049	0
			138.049	0.2712		138.049	0.0047		138.049	0.2574		138.049	0.0169		138.049	0		138.049	0		138.049	0		138.049	0		138.049	0
			139.049	0.2744		139.049	0.0045		139.049	0.2621		139.049	0.0176		139.049	0		139.049	0		139.049	0		139.049	0		139.049	0
			140.049	0.2763		140.049	0.0042		140.049	0.2668		140.049	0.0184		140.049	0		140.049	0		140.049	0		140.049	0		140.049	0
			141.049	0.2769		141.049	0.004		141.049	0.2714		141.049	0.0192		141.049	0		141.049	0		141.049	0		141.049	0		141.049	0
			142.049	0.2764		142.049	0.0037		142.049	0.2759		142.049	0.02		142.049	0		142.049	0		142.049	0		142.049	0		142.049	0
			143.049	0.2751		143.049	0.0035		143.049	0.2804		143.049	0.0209		143.049	0		143.049	0		143.049	0		143.049	0		143.049	0
			144.049	0.2736		144.049	0.0033		144.049	0.2847		144.049	0.0218		144.049	0		144.049	0		144.049	0		144.049	0		144.049	0
			145.049	0.2724		145.049	0.0031		145.049	0.289		145.049	0.0227		145.049	0		145.049	0		145.049	0		145.049	0		145.049	0
			146.049	0.272		146.049	0.0029		146.049	0.2932		146.049	0.0237		146.049	0.0001		146.049	0		146.049	0		146.049	0		146.049	0
			147.049	0.2732		147.049	0.0027		147.049	0.2972		147.049	0.0246		147.049	0.0001		147.049	0		147.049	0		147.049	0		147.049	0
			148.049	0.2763		148.049	0.0025		148.049	0.3012		148.049	0.0257		148.049	0.0001		148.049	0		148.049	0		148.049	0		148.049	0
			149.049	0.2816		149.049	0.0024		149.049	0.305		149.049	0.0267		149.049	0.0001		149.049	0		149.049	0		149.049	0		149.049	0
			150.049	0.2892		150.049	0.0022		150.049	0.3088		150.049	0.0278		150.049	0.0001		150.049	0		150.049	0		150.049	0		150.049	0
			151.049	0.2987		151.049	0.002		151.049	0.3124		151.049	0.0289		151.049	0.0001		151.049	0		151.049	0		151.049	0		151.049	0
			152.049	0.3096		152.049	0.0019		152.049	0.3158		152.049	0.03		152.049	0.0001		152.049	0		152.049	0		152.049	0		152.049	0
			153.049	0.3211		153.049	0.0018		153.049	0.3191		153.049	0.0312		153.049	0.0001		153.049	0		153.049	0		153.049	0		153.049	0
			154.049	0.3325		154.049	0.0016		154.049	0.3223		154.049	0.0324		154.049	0.0001		154.049	0		154.049	0		154.049	0		154.049	0
			155.049	0.3429		155.049	0.0015		155.049	0.3254		155.049	0.0337		155.049	0.0001		155.049	0		155.049	0		155.049	0		155.049	0
			156.049	0.3515		156.049	0.0014		156.049	0.3283		156.049	0.0349		156.049	0.0001		156.049	0		156.049	0		156.049	0		156.049	0
			157.049	0.3579		157.049	0.0013		157.049	0.331		157.049	0.0363		157.049	0.0001		157.049	0		157.049	0		157.049	0		157.049	0
			158.049	0.3619		158.049	0.0012		158.049	0.3336		158.049	0.0376		158.049	0.0001		158.049	0		158.049	0		158.049	0		158.049	0
			159.049	0.3636		159.049	0.0011		159.049	0.336		159.049	0.039		159.049	0.0001		159.049	0		159.049	0		159.049	0		159.049	0
			160.049	0.3633		160.049	0.001		160.049	0.3382		160.049	0.0404		160.049	0.0001		160.049	0		160.049	0		160.049	0		160.049	0
			161.049	0.3616		161.049	0.0009		161.049	0.3403		161.049	0.0419		161.049	0.0001		161.049	0		161.049	0		161.049	0		161.049	0
			162.049	0.3591		162.049	0.0009		162.049	0.3422		162.049	0.0434		162.049	0.0001		162.049	0		162.049	0		162.049	0		162.049	0
			163.049	0.3563		163.049	0.0008		163.049	0.3439		163.049	0.0449		163.049	0.0001		163.049	0		163.049	0		163.049	0		163.049	0
			164.049	0.3538		164.049	0.0007		164.049	0.3454		164.049	0.0465		164.049	0.0001		164.049	0		164.049	0		164.049	0		164.049	0
			165.049	0.3519		165.049	0.0007		165.049	0.3467		165.049	0.0481		165.049	0.0001		165.049	0		165.049	0		165.049	0		165.049	0
			166.049	0.3509		166.049	0.0006		166.049	0.3479		166.049	0.0498		166.049	0.0001		166.049	0		166.049	0		166.049	0		166.049	0
			167.049	0.351		167.049	0.0006		167.049	0.3489		167.049	0.0514		167.049	0.0002		167.049	0		167.049	0		167.049	0		167.049	0
			168.049	0.3524		168.049	0.0005		168.049	0.3496		168.049	0.0532		168.049	0.0002		168.049	0.0001		168.049	0		168.049	0		168.049	0
			169.049	0.3551		169.049	0.0005		169.049	0.3502		169.049	0.0549		169.049	0.0002		169.049	0.0001		169.049	0		169.049	0		169.049	0
			170.049	0.3592		170.049	0.0004		170.049	0.3506		170.049	0.0567		170.049	0.0002		170.049	0.0001		170.049	0		170.049	0		170.049	0
			171.049	0.3646		171.049	0.0004		171.049	0.3508		171.049	0.0586		171.049	0.0002		171.049	0.0001		171.049	0		171.049	0		171.049	0
			172.049	0.3714		172.049	0.0004		172.049	0.3509		172.049	0.0604		172.049	0.0002		172.049	0.0001		172.049	0		172.049	0		172.049	0
			173.049	0.3792		173.049	0.0003		173.049	0.3507		173.049	0.0623		173.049	0.0002		173.049	0.0001		173.049	0		173.049	0		173.049	0
			174.049	0.3879		174.049	0.0003		174.049	0.3503		174.049	0.0643		174.049	0.0002		174.049	0.0001		174.049	0		174.049	0		174.049	0
			175.049	0.397		175.049	0.0003		175.049	0.3497		175.049	0.0663		175.049	0.0002		175.049	0.0001		175.049	0		175.049	0		175.049	0
			176.049	0.4061		176.049	0.0002		176.049	0.349		176.049	0.0683		176.049	0.0002		176.049	0.0001		176.049	0		176.049	0		176.049	0
			177.049	0.4151		177.049	0.0002		177.049	0.348		177.049	0.0703		177.049	0.0002		177.049	0.0001		177.049	0		177.049	0		177.049	0
			178.049	0.4235		178.049	0.0002		178.049	0.3469		178.049	0.0724		178.049	0.0003		178.049	0.0001		178.049	0		178.049	0		178.049	0
			179.049	0.4312		179.049	0.0002		179.049	0.3456		179.049	0.0746		179.049	0.0003		179.049	0.0001		179.049	0		179.049	0		179.049	0
			180.049	0.4382		180.049	0.0002		180.049	0.3441		180.049	0.0767		180.049	0.0003		180.049	0.0001		180.049	0		180.049	0		180.049	0
			181.049	0.4447		181.049	0.0001		181.049	0.3424		181.049	0.0789		181.049	0.0003		181.049	0.0001		181.049	0		181.049	0		181.049	0
			182.049	0.4505		182.049	0.0001		182.049	0.3405		182.049	0.0811		182.049	0.0003		182.049	0.0001		182.049	0		182.049	0		182.049	0
			183.049	0.4559		183.049	0.0001		183.049	0.3385		183.049	0.0834		183.049	0.0003		183.049	0.0001		183.049	0		183.049	0		183.049	0
			184.049	0.4608		184.049	0.0001		184.049	0.3363		184.049	0.0857		184.049	0.0003		184.049	0.0001		184.049	0		184.049	0		184.049	0
			185.049	0.4653		185.049	0.0001		185.049	0.3339		185.049	0.088		185.049	0.0004		185.049	0.0001		185.049	0		185.049	0		185.049	0
			186.049	0.4691		186.049	0.0001		186.049	0.3313		186.049	0.0904		186.049	0.0004		186.049	0.0001		186.049	0		186.049	0		186.049	0
			187.049	0.4721		187.049	0.0001		187.049	0.3286		187.049	0.0927		187.049	0.0004		187.049	0.0001		187.049	0		187.049	0		187.049	0
			188.049	0.4743		188.049	0.0001		188.049	0.3257		188.049	0.0951		188.049	0.0004		188.049	0.0002		188.049	0		188.049	0		188.049	0
			189.049	0.4753		189.049	0.0001		189.049	0.3227		189.049	0.0976		189.049	0.0004		189.049	0.0002		189.049	0		189.049	0		189.049	0
			190.049	0.4751		190.049	0.0001		190.049	0.3196		190.049	0.1		190.049	0.0004		190.049	0.0002		190.049	0		190.049	0		190.049	0
			191.049	0.4738		191.049	0		191.049	0.3162		191.049	0.1025		191.049	0.0005		191.049	0.0002		191.049	0		191.049	0		191.049	0
			192.049	0.4713		192.049	0		192.049	0.3128		192.049	0.105		192.049	0.0005		192.049	0.0002		192.049	0		192.049	0		192.049	0
			193.049	0.468		193.049	0		193.049	0.3092		193.049	0.1075		193.049	0.0005		193.049	0.0002		193.049	0		193.049	0		193.049	0
			194.049	0.4639		194.049	0		194.049	0.3055		194.049	0.1101		194.049	0.0005		194.049	0.0002		194.049	0		194.049	0		194.049	0
			195.049	0.4593		195.049	0		195.049	0.3017		195.049	0.1127		195.049	0.0005		195.049	0.0002		195.049	0		195.049	0		195.049	0
			196.049	0.4545		196.049	0		196.049	0.2977		196.049	0.1153		196.049	0.0006		196.049	0.0002		196.049	0		196.049	0		196.049	0
			197.049	0.4496		197.049	0		197.049	0.2937		197.049	0.1179		197.049	0.0006		197.049	0.0002		197.049	0		197.049	0		197.049	0
			198.049	0.4447		198.049	0		198.049	0.2895		198.049	0.1205		198.049	0.0006		198.049	0.0003		198.049	0		198.049	0		198.049	0
			199.049	0.4398		199.049	0		199.049	0.2853		199.049	0.1231		199.049	0.0006		199.049	0.0003		199.049	0		199.049	0		199.049	0
			200.049	0.435		200.049	0		200.049	0.2809		200.049	0.1257		200.049	0.0007		200.049	0.0003		200.049	0		200.049	0		200.049	0
			201.049	0.4304		201.049	0		201.049	0.2765		201.049	0.1284		201.049	0.0007		201.049	0.0003		201.049	0		201.049	0		201.049	0
			202.049	0.4261		202.049	0		202.049	0.272		202.049	0.131		202.049	0.0007		202.049	0.0003		202.049	0		202.049	0		202.049	0
			203.049	0.4223		203.049	0		203.049	0.2674		203.049	0.1337		203.049	0.0007		203.049	0.0003		203.049	0		203.049	0		203.049	0
			204.049	0.4189		204.049	0		204.049	0.2627		204.049	0.1364		204.049	0.0008		204.049	0.0004		204.049	0		204.049	0		204.049	0
			205.049	0.4162		205.049	0		205.049	0.258		205.049	0.139		205.049	0.0008		205.049	0.0004		205.049	0		205.049	0		205.049	0
			206.049	0.4138		206.049	0		206.049	0.2532		206.049	0.1417		206.049	0.0008		206.049	0.0004		206.049	0		206.049	0		206.049	0
			207.049	0.4117		207.049	0		207.049	0.2484		207.049	0.1444		207.049	0.0009		207.049	0.0004		207.049	0		207.049	0		207.049	0
			208.049	0.4093		208.049	0		208.049	0.2435		208.049	0.147		208.049	0.0009		208.049	0.0004		208.049	0		208.049	0		208.049	0
			209.049	0.4061		209.049	0		209.049	0.2386		209.049	0.1497		209.049	0.0009		209.049	0.0004		209.049	0		209.049	0		209.049	0
			210.049	0.4014		210.049	0		210.049	0.2337		210.049	0.1524		210.049	0.001		210.049	0.0005		210.049	0		210.049	0		210.049	0
			211.049	0.395		211.049	0		211.049	0.2288		211.049	0.155		211.049	0.001		211.049	0.0005		211.049	0		211.049	0		211.049	0
			212.049	0.3867		212.049	0		212.049	0.2238		212.049	0.1576		212.049	0.001		212.049	0.0005		212.049	0		212.049	0		212.049	0
			213.049	0.3766		213.049	0		213.049	0.2188		213.049	0.1602		213.049	0.0011		213.049	0.0005		213.049	0		213.049	0		213.049	0
			214.049	0.3655		214.049	0		214.049	0.2138		214.049	0.1628		214.049	0.0011		214.049	0.0006		214.049	0		214.049	0		214.049	0
			215.049	0.3541		215.049	0		215.049	0.2088		215.049	0.1654		215.049	0.0011		215.049	0.0006		215.049	0		215.049	0		215.049	0
			216.049	0.3435		216.049	0		216.049	0.2038		216.049	0.168		216.049	0.0012		216.049	0.0006		216.049	0		216.049	0		216.049	0
			217.049	0.3346		217.049	0		217.049	0.1989		217.049	0.1705		217.049	0.0012		217.049	0.0007		217.049	0		217.049	0		217.049	0
			218.049	0.3283		218.049	0		218.049	0.1939		218.049	0.173		218.049	0.0013		218.049	0.0007		218.049	0		218.049	0		218.049	0
			219.049	0.3251		219.049	0		219.049	0.189		219.049	0.1755		219.049	0.0013		219.049	0.0007		219.049	0		219.049	0		219.049	0
			220.049	0.3254		220.049	0		220.049	0.1841		220.049	0.178		220.049	0.0014		220.049	0.0008		220.049	0		220.049	0		220.049	0
			221.049	0.3291		221.049	0		221.049	0.1792		221.049	0.1804		221.049	0.0014		221.049	0.0008		221.049	0		221.049	0		221.049	0
			222.049	0.3359		222.049	0		222.049	0.1743		222.049	0.1828		222.049	0.0015		222.049	0.0008		222.049	0		222.049	0		222.049	0
			223.049	0.3451		223.049	0		223.049	0.1695		223.049	0.1851		223.049	0.0015		223.049	0.0009		223.049	0		223.049	0		223.049	0
			224.049	0.356		224.049	0		224.049	0.1647		224.049	0.1874		224.049	0.0016		224.049	0.0009		224.049	0		224.049	0		224.049	0
			225.049	0.3679		225.049	0		225.049	0.16		225.049	0.1897		225.049	0.0016		225.049	0.0009		225.049	0		225.049	0		225.049	0
			226.049	0.3797		226.049	0		226.049	0.1553		226.049	0.1919		226.049	0.0017		226.049	0.001		226.049	0		226.049	0		226.049	0
			227.049	0.3907		227.049	0		227.049	0.1507		227.049	0.1941		227.049	0.0017		227.049	0.001		227.049	0		227.049	0		227.049	0
			228.049	0.4002		228.049	0		228.049	0.1461		228.049	0.1963		228.049	0.0018		228.049	0.0011		228.049	0		228.049	0		228.049	0
			229.049	0.4074		229.049	0		229.049	0.1416		229.049	0.1984		229.049	0.0018		229.049	0.0011		229.049	0		229.049	0		229.049	0
			230.049	0.4121		230.049	0		230.049	0.1372		230.049	0.2004		230.049	0.0019		230.049	0.0012		230.049	0		230.049	0		230.049	0
			231.049	0.4141		231.049	0		231.049	0.1328		231.049	0.2024		231.049	0.0019		231.049	0.0012		231.049	0		231.049	0		231.049	0
			232.049	0.4137		232.049	0		232.049	0.1285		232.049	0.2043		232.049	0.002		232.049	0.0013		232.049	0		232.049	0		232.049	0
			233.049	0.4112		233.049	0		233.049	0.1243		233.049	0.2062		233.049	0.0021		233.049	0.0013		233.049	0		233.049	0		233.049	0
			234.049	0.4073		234.049	0		234.049	0.1201		234.049	0.208		234.049	0.0021		234.049	0.0014		234.049	0		234.049	0		234.049	0
			235.049	0.4026		235.049	0		235.049	0.116		235.049	0.2097		235.049	0.0022		235.049	0.0015		235.049	0		235.049	0		235.049	0
			236.049	0.3977		236.049	0		236.049	0.112		236.049	0.2114		236.049	0.0023		236.049	0.0015		236.049	0		236.049	0		236.049	0
			237.049	0.3928		237.049	0		237.049	0.1081		237.049	0.213		237.049	0.0023		237.049	0.0016		237.049	0		237.049	0		237.049	0
			238.049	0.3881		238.049	0		238.049	0.1042		238.049	0.2146		238.049	0.0024		238.049	0.0017		238.049	0		238.049	0		238.049	0
			239.049	0.3835		239.049	0		239.049	0.1005		239.049	0.2161		239.049	0.0025		239.049	0.0017		239.049	0		239.049	0		239.049	0
			240.049	0.3785		240.049	0		240.049	0.0968		240.049	0.2175		240.049	0.0025		240.049	0.0018		240.049	0		240.049	0		240.049	0
			241.049	0.3729		241.049	0		241.049	0.0932		241.049	0.2189		241.049	0.0026		241.049	0.0019		241.049	0		241.049	0		241.049	0
			242.049	0.3663		242.049	0		242.049	0.0897		242.049	0.2201		242.049	0.0027		242.049	0.002		242.049	0		242.049	0		242.049	0
			243.049	0.3585		243.049	0		243.049	0.0862		243.049	0.2213		243.049	0.0028		243.049	0.002		243.049	0		243.049	0		243.049	0
			244.049	0.3497		244.049	0		244.049	0.0829		244.049	0.2225		244.049	0.0028		244.049	0.0021		244.049	0		244.049	0		244.049	0
			245.049	0.34		245.049	0		245.049	0.0796		245.049	0.2235		245.049	0.0029		245.049	0.0022		245.049	0		245.049	0		245.049	0
			246.049	0.3299		246.049	0		246.049	0.0765		246.049	0.2245		246.049	0.003		246.049	0.0023		246.049	0		246.049	0		246.049	0
			247.049	0.3198		247.049	0		247.049	0.0734		247.049	0.2254		247.049	0.0031		247.049	0.0024		247.049	0		247.049	0		247.049	0
			248.049	0.3103		248.049	0		248.049	0.0704		248.049	0.2262		248.049	0.0032		248.049	0.0025		248.049	0		248.049	0		248.049	0
			249.049	0.3018		249.049	0		249.049	0.0674		249.049	0.227		249.049	0.0032		249.049	0.0026		249.049	0		249.049	0		249.049	0
			250.049	0.2948		250.049	0		250.049	0.0646		250.049	0.2276		250.049	0.0033		250.049	0.0027		250.049	0		250.049	0		250.049	0
			251.049	0.2893		251.049	0		251.049	0.0619		251.049	0.2282		251.049	0.0034		251.049	0.0028		251.049	0		251.049	0		251.049	0
			252.049	0.2855		252.049	0		252.049	0.0592		252.049	0.2287		252.049	0.0035		252.049	0.0029		252.049	0		252.049	0		252.049	0
			253.049	0.2832		253.049	0		253.049	0.0566		253.049	0.2291		253.049	0.0036		253.049	0.0031		253.049	0		253.049	0		253.049	0
			254.049	0.2822		254.049	0		254.049	0.0541		254.049	0.2294		254.049	0.0037		254.049	0.0032		254.049	0		254.049	0		254.049	0
			255.049	0.2821		255.049	0		255.049	0.0517		255.049	0.2297		255.049	0.0038		255.049	0.0033		255.049	0		255.049	0		255.049	0
			256.05	0.2824		256.05	0		256.05	0.0494		256.05	0.2298		256.05	0.0039		256.05	0.0034		256.05	0		256.05	0		256.05	0
			257.05	0.2825		257.05	0		257.05	0.0471		257.05	0.2299		257.05	0.004		257.05	0.0036		257.05	0		257.05	0		257.05	0
			258.05	0.2821		258.05	0		258.05	0.045		258.05	0.2299		258.05	0.0041		258.05	0.0037		258.05	0		258.05	0		258.05	0
			259.05	0.2808		259.05	0		259.05	0.0429		259.05	0.2298		259.05	0.0041		259.05	0.0038		259.05	0		259.05	0		259.05	0
			260.05	0.2783		260.05	0		260.05	0.0408		260.05	0.2296		260.05	0.0042		260.05	0.004		260.05	0		260.05	0		260.05	0
			261.05	0.2746		261.05	0		261.05	0.0389		261.05	0.2293		261.05	0.0043		261.05	0.0041		261.05	0		261.05	0		261.05	0
			262.05	0.2698		262.05	0		262.05	0.037		262.05	0.229		262.05	0.0044		262.05	0.0043		262.05	0		262.05	0		262.05	0
			263.05	0.264		263.05	0		263.05	0.0352		263.05	0.2286		263.05	0.0045		263.05	0.0044		263.05	0		263.05	0		263.05	0
			264.05	0.2576		264.05	0		264.05	0.0335		264.05	0.228		264.05	0.0046		264.05	0.0046		264.05	0		264.05	0		264.05	0
			265.05	0.2508		265.05	0		265.05	0.0318		265.05	0.2274		265.05	0.0047		265.05	0.0048		265.05	0		265.05	0		265.05	0
			266.05	0.2439		266.05	0		266.05	0.0302		266.05	0.2268		266.05	0.0048		266.05	0.005		266.05	0		266.05	0		266.05	0
			267.05	0.2371		267.05	0		267.05	0.0287		267.05	0.226		267.05	0.005		267.05	0.0051		267.05	0		267.05	0		267.05	0
			268.05	0.2305		268.05	0		268.05	0.0272		268.05	0.2252		268.05	0.0051		268.05	0.0053		268.05	0		268.05	0		268.05	0
			269.05	0.2243		269.05	0		269.05	0.0258		269.05	0.2243		269.05	0.0052		269.05	0.0055		269.05	0		269.05	0		269.05	0
			270.05	0.2187		270.05	0		270.05	0.0244		270.05	0.2233		270.05	0.0053		270.05	0.0057		270.05	0		270.05	0		270.05	0
			271.05	0.2138		271.05	0		271.05	0.0231		271.05	0.2222		271.05	0.0054		271.05	0.0059		271.05	0		271.05	0		271.05	0
			272.05	0.2097		272.05	0		272.05	0.0219		272.05	0.221		272.05	0.0055		272.05	0.0061		272.05	0		272.05	0		272.05	0
			273.05	0.2064		273.05	0		273.05	0.0207		273.05	0.2198		273.05	0.0056		273.05	0.0063		273.05	0		273.05	0		273.05	0
			274.05	0.204		274.05	0		274.05	0.0196		274.05	0.2185		274.05	0.0057		274.05	0.0066		274.05	0.0001		274.05	0		274.05	0
			275.05	0.2024		275.05	0		275.05	0.0185		275.05	0.2172		275.05	0.0058		275.05	0.0068		275.05	0.0001		275.05	0		275.05	0
			276.05	0.2017		276.05	0		276.05	0.0175		276.05	0.2157		276.05	0.0059		276.05	0.007		276.05	0.0001		276.05	0		276.05	0
			277.05	0.2015		277.05	0		277.05	0.0165		277.05	0.2142		277.05	0.006		277.05	0.0073		277.05	0.0001		277.05	0		277.05	0
			278.05	0.2018		278.05	0		278.05	0.0156		278.05	0.2126		278.05	0.0061		278.05	0.0075		278.05	0.0001		278.05	0		278.05	0
			279.05	0.2022		279.05	0		279.05	0.0147		279.05	0.211		279.05	0.0062		279.05	0.0077		279.05	0.0001		279.05	0		279.05	0
			280.05	0.2025		280.05	0		280.05	0.0138		280.05	0.2093		280.05	0.0064		280.05	0.008		280.05	0.0001		280.05	0		280.05	0
			281.05	0.2023		281.05	0		281.05	0.013		281.05	0.2075		281.05	0.0065		281.05	0.0083		281.05	0.0001		281.05	0		281.05	0
			282.05	0.2015		282.05	0		282.05	0.0123		282.05	0.2057		282.05	0.0066		282.05	0.0085		282.05	0.0001		282.05	0		282.05	0
			283.05	0.1996		283.05	0		283.05	0.0115		283.05	0.2038		283.05	0.0067		283.05	0.0088		283.05	0.0001		283.05	0		283.05	0
			284.05	0.1967		284.05	0		284.05	0.0108		284.05	0.2019		284.05	0.0068		284.05	0.0091		284.05	0.0001		284.05	0		284.05	0
			285.05	0.1927		285.05	0		285.05	0.0102		285.05	0.1999		285.05	0.0069		285.05	0.0094		285.05	0.0001		285.05	0		285.05	0
			286.05	0.1875		286.05	0		286.05	0.0096		286.05	0.1978		286.05	0.007		286.05	0.0097		286.05	0.0001		286.05	0		286.05	0
			287.05	0.1816		287.05	0		287.05	0.009		287.05	0.1957		287.05	0.0071		287.05	0.01		287.05	0.0001		287.05	0		287.05	0
			288.05	0.1751		288.05	0		288.05	0.0084		288.05	0.1936		288.05	0.0072		288.05	0.0103		288.05	0.0001		288.05	0		288.05	0
			289.05	0.1686		289.05	0		289.05	0.0079		289.05	0.1914		289.05	0.0073		289.05	0.0107		289.05	0.0001		289.05	0		289.05	0
			290.05	0.1625		290.05	0		290.05	0.0074		290.05	0.1891		290.05	0.0075		290.05	0.011		290.05	0.0001		290.05	0		290.05	0
			291.05	0.1573		291.05	0		291.05	0.0069		291.05	0.1868		291.05	0.0076		291.05	0.0113		291.05	0.0001		291.05	0		291.05	0
			292.05	0.1535		292.05	0		292.05	0.0065		292.05	0.1845		292.05	0.0077		292.05	0.0117		292.05	0.0001		292.05	0		292.05	0
			293.05	0.1512		293.05	0		293.05	0.0061		293.05	0.1822		293.05	0.0078		293.05	0.012		293.05	0.0001		293.05	0		293.05	0
			294.05	0.1507		294.05	0		294.05	0.0057		294.05	0.1798		294.05	0.0079		294.05	0.0124		294.05	0.0001		294.05	0		294.05	0
			295.05	0.1519		295.05	0		295.05	0.0053		295.05	0.1773		295.05	0.008		295.05	0.0128		295.05	0.0001		295.05	0		295.05	0
			296.05	0.1545		296.05	0		296.05	0.005		296.05	0.1749		296.05	0.0081		296.05	0.0132		296.05	0.0001		296.05	0		296.05	0
			297.05	0.1582		297.05	0		297.05	0.0046		297.05	0.1724		297.05	0.0082		297.05	0.0135		297.05	0.0001		297.05	0		297.05	0
			298.05	0.1626		298.05	0		298.05	0.0043		298.05	0.1699		298.05	0.0083		298.05	0.0139		298.05	0.0001		298.05	0		298.05	0
			299.05	0.1673		299.05	0		299.05	0.004		299.05	0.1673		299.05	0.0084		299.05	0.0143		299.05	0.0001		299.05	0		299.05	0
			300.05	0.1719		300.05	0		300.05	0.0038		300.05	0.1647		300.05	0.0085		300.05	0.0148		300.05	0.0002		300.05	0		300.05	0
			301.05	0.1762		301.05	0		301.05	0.0035		301.05	0.1622		301.05	0.0086		301.05	0.0152		301.05	0.0002		301.05	0		301.05	0
			302.05	0.1798		302.05	0		302.05	0.0033		302.05	0.1596		302.05	0.0087		302.05	0.0156		302.05	0.0002		302.05	0		302.05	0
			303.05	0.1826		303.05	0		303.05	0.003		303.05	0.1569		303.05	0.0088		303.05	0.0161		303.05	0.0002		303.05	0		303.05	0
			304.05	0.1843		304.05	0		304.05	0.0028		304.05	0.1543		304.05	0.0089		304.05	0.0165		304.05	0.0002		304.05	0		304.05	0
			305.05	0.1848		305.05	0		305.05	0.0026		305.05	0.1517		305.05	0.009		305.05	0.017		305.05	0.0002		305.05	0		305.05	0
			306.05	0.1841		306.05	0		306.05	0.0024		306.05	0.149		306.05	0.0091		306.05	0.0174		306.05	0.0002		306.05	0		306.05	0
			307.05	0.182		307.05	0		307.05	0.0023		307.05	0.1463		307.05	0.0092		307.05	0.0179		307.05	0.0002		307.05	0		307.05	0
			308.05	0.1788		308.05	0		308.05	0.0021		308.05	0.1437		308.05	0.0093		308.05	0.0184		308.05	0.0002		308.05	0		308.05	0
			309.05	0.1746		309.05	0		309.05	0.0019		309.05	0.141		309.05	0.0094		309.05	0.0189		309.05	0.0002		309.05	0		309.05	0
			310.05	0.17		310.05	0		310.05	0.0018		310.05	0.1383		310.05	0.0095		310.05	0.0194		310.05	0.0002		310.05	0		310.05	0
			311.05	0.1654		311.05	0		311.05	0.0017		311.05	0.1357		311.05	0.0095		311.05	0.0199		311.05	0.0002		311.05	0		311.05	0
			312.05	0.1612		312.05	0		312.05	0.0015		312.05	0.133		312.05	0.0096		312.05	0.0204		312.05	0.0002		312.05	0		312.05	0
			313.05	0.1581		313.05	0		313.05	0.0014		313.05	0.1303		313.05	0.0097		313.05	0.021		313.05	0.0002		313.05	0		313.05	0
			314.05	0.1562		314.05	0		314.05	0.0013		314.05	0.1277		314.05	0.0098		314.05	0.0215		314.05	0.0003		314.05	0		314.05	0
			315.05	0.1558		315.05	0		315.05	0.0012		315.05	0.125		315.05	0.0099		315.05	0.022		315.05	0.0003		315.05	0		315.05	0
			316.05	0.1565		316.05	0		316.05	0.0011		316.05	0.1224		316.05	0.0099		316.05	0.0226		316.05	0.0003		316.05	0		316.05	0
			317.05	0.1582		317.05	0		317.05	0.001		317.05	0.1198		317.05	0.01		317.05	0.0232		317.05	0.0003		317.05	0		317.05	0
			318.05	0.1603		318.05	0		318.05	0.001		318.05	0.1172		318.05	0.0101		318.05	0.0237		318.05	0.0003		318.05	0		318.05	0
			319.05	0.1624		319.05	0		319.05	0.0009		319.05	0.1146		319.05	0.0101		319.05	0.0243		319.05	0.0003		319.05	0		319.05	0
			320.05	0.1637		320.05	0		320.05	0.0008		320.05	0.112		320.05	0.0102		320.05	0.0249		320.05	0.0003		320.05	0		320.05	0
			321.05	0.1639		321.05	0		321.05	0.0008		321.05	0.1094		321.05	0.0103		321.05	0.0255		321.05	0.0003		321.05	0		321.05	0
			322.05	0.1628		322.05	0		322.05	0.0007		322.05	0.1069		322.05	0.0103		322.05	0.0261		322.05	0.0003		322.05	0		322.05	0
			323.05	0.16		323.05	0		323.05	0.0006		323.05	0.1044		323.05	0.0104		323.05	0.0267		323.05	0.0004		323.05	0		323.05	0
			324.05	0.1558		324.05	0		324.05	0.0006		324.05	0.1019		324.05	0.0105		324.05	0.0274		324.05	0.0004		324.05	0		324.05	0
			325.05	0.1504		325.05	0		325.05	0.0005		325.05	0.0994		325.05	0.0105		325.05	0.028		325.05	0.0004		325.05	0		325.05	0
			326.05	0.1442		326.05	0		326.05	0.0005		326.05	0.0969		326.05	0.0106		326.05	0.0287		326.05	0.0004		326.05	0		326.05	0
			327.05	0.1375		327.05	0		327.05	0.0005		327.05	0.0945		327.05	0.0106		327.05	0.0293		327.05	0.0004		327.05	0		327.05	0
			328.05	0.131		328.05	0		328.05	0.0004		328.05	0.0921		328.05	0.0107		328.05	0.03		328.05	0.0004		328.05	0		328.05	0
			329.05	0.125		329.05	0		329.05	0.0004		329.05	0.0897		329.05	0.0107		329.05	0.0306		329.05	0.0004		329.05	0		329.05	0
			330.05	0.1199		330.05	0		330.05	0.0004		330.05	0.0874		330.05	0.0107		330.05	0.0313		330.05	0.0005		330.05	0		330.05	0
			331.05	0.1158		331.05	0		331.05	0.0003		331.05	0.0851		331.05	0.0108		331.05	0.032		331.05	0.0005		331.05	0		331.05	0
			332.05	0.1127		332.05	0		332.05	0.0003		332.05	0.0828		332.05	0.0108		332.05	0.0327		332.05	0.0005		332.05	0		332.05	0
			333.05	0.1107		333.05	0		333.05	0.0003		333.05	0.0806		333.05	0.0108		333.05	0.0334		333.05	0.0005		333.05	0		333.05	0
			334.05	0.1096		334.05	0		334.05	0.0002		334.05	0.0783		334.05	0.0109		334.05	0.0341		334.05	0.0005		334.05	0		334.05	0
			335.05	0.1093		335.05	0		335.05	0.0002		335.05	0.0761		335.05	0.0109		335.05	0.0348		335.05	0.0005		335.05	0		335.05	0
			336.05	0.1097		336.05	0		336.05	0.0002		336.05	0.074		336.05	0.0109		336.05	0.0356		336.05	0.0006		336.05	0		336.05	0
			337.05	0.1108		337.05	0		337.05	0.0002		337.05	0.0719		337.05	0.0109		337.05	0.0363		337.05	0.0006		337.05	0.0001		337.05	0
			338.05	0.1124		338.05	0		338.05	0.0002		338.05	0.0698		338.05	0.011		338.05	0.037		338.05	0.0006		338.05	0.0001		338.05	0
			339.05	0.1145		339.05	0		339.05	0.0002		339.05	0.0678		339.05	0.011		339.05	0.0378		339.05	0.0006		339.05	0.0001		339.05	0
			340.05	0.1171		340.05	0		340.05	0.0001		340.05	0.0657		340.05	0.011		340.05	0.0385		340.05	0.0006		340.05	0.0001		340.05	0
			341.05	0.1201		341.05	0		341.05	0.0001		341.05	0.0638		341.05	0.011		341.05	0.0393		341.05	0.0007		341.05	0.0001		341.05	0
			342.05	0.1232		342.05	0		342.05	0.0001		342.05	0.0618		342.05	0.011		342.05	0.04		342.05	0.0007		342.05	0.0001		342.05	0
			343.05	0.1262		343.05	0		343.05	0.0001		343.05	0.0599		343.05	0.011		343.05	0.0408		343.05	0.0007		343.05	0.0001		343.05	0
			344.05	0.1289		344.05	0		344.05	0.0001		344.05	0.0581		344.05	0.011		344.05	0.0416		344.05	0.0007		344.05	0.0001		344.05	0
			345.05	0.131		345.05	0		345.05	0.0001		345.05	0.0562		345.05	0.011		345.05	0.0424		345.05	0.0007		345.05	0.0001		345.05	0
			346.05	0.1323		346.05	0		346.05	0.0001		346.05	0.0545		346.05	0.011		346.05	0.0431		346.05	0.0008		346.05	0.0001		346.05	0
			347.05	0.1327		347.05	0		347.05	0.0001		347.05	0.0527		347.05	0.011		347.05	0.0439		347.05	0.0008		347.05	0.0001		347.05	0
			348.05	0.1321		348.05	0		348.05	0.0001		348.05	0.051		348.05	0.011		348.05	0.0447		348.05	0.0008		348.05	0.0001		348.05	0
			349.05	0.1306		349.05	0		349.05	0.0001		349.05	0.0493		349.05	0.0109		349.05	0.0455		349.05	0.0008		349.05	0.0001		349.05	0
			350.05	0.1283		350.05	0		350.05	0.0001		350.05	0.0477		350.05	0.0109		350.05	0.0463		350.05	0.0009		350.05	0.0001		350.05	0
			351.05	0.1254		351.05	0		351.05	0.0001		351.05	0.0461		351.05	0.0109		351.05	0.0471		351.05	0.0009		351.05	0.0001		351.05	0
			352.05	0.1222		352.05	0		352.05	0		352.05	0.0445		352.05	0.0109		352.05	0.0479		352.05	0.0009		352.05	0.0001		352.05	0
			353.05	0.119		353.05	0		353.05	0		353.05	0.043		353.05	0.0108		353.05	0.0488		353.05	0.0009		353.05	0.0001		353.05	0
			354.05	0.1159		354.05	0		354.05	0		354.05	0.0415		354.05	0.0108		354.05	0.0496		354.05	0.001		354.05	0.0001		354.05	0
			355.05	0.1132		355.05	0		355.05	0		355.05	0.04		355.05	0.0108		355.05	0.0504		355.05	0.001		355.05	0.0001		355.05	0
			356.05	0.111		356.05	0		356.05	0		356.05	0.0386		356.05	0.0107		356.05	0.0512		356.05	0.001		356.05	0.0001		356.05	0
			357.05	0.1094		357.05	0		357.05	0		357.05	0.0373		357.05	0.0107		357.05	0.052		357.05	0.0011		357.05	0.0001		357.05	0
			358.05	0.1086		358.05	0		358.05	0		358.05	0.0359		358.05	0.0107		358.05	0.0529		358.05	0.0011		358.05	0.0001		358.05	0
			359.05	0.1085		359.05	0		359.05	0		359.05	0.0346		359.05	0.0106		359.05	0.0537		359.05	0.0011		359.05	0.0001		359.05	0
			360.05	0.1091		360.05	0		360.05	0		360.05	0.0333		360.05	0.0106		360.05	0.0545		360.05	0.0012		360.05	0.0001		360.05	0
			361.05	0.1105		361.05	0		361.05	0		361.05	0.0321		361.05	0.0105		361.05	0.0553		361.05	0.0012		361.05	0.0001		361.05	0
			362.05	0.1125		362.05	0		362.05	0		362.05	0.0309		362.05	0.0105		362.05	0.0562		362.05	0.0012		362.05	0.0001		362.05	0
			363.05	0.1152		363.05	0		363.05	0		363.05	0.0297		363.05	0.0104		363.05	0.057		363.05	0.0013		363.05	0.0001		363.05	0
			364.05	0.1182		364.05	0		364.05	0		364.05	0.0286		364.05	0.0104		364.05	0.0578		364.05	0.0013		364.05	0.0001		364.05	0
			365.05	0.1213		365.05	0		365.05	0		365.05	0.0275		365.05	0.0103		365.05	0.0587		365.05	0.0013		365.05	0.0002		365.05	0
			366.05	0.1242		366.05	0		366.05	0		366.05	0.0264		366.05	0.0102		366.05	0.0595		366.05	0.0014		366.05	0.0002		366.05	0
			367.05	0.1265		367.05	0		367.05	0		367.05	0.0254		367.05	0.0102		367.05	0.0603		367.05	0.0014		367.05	0.0002		367.05	0
			368.05	0.1279		368.05	0		368.05	0		368.05	0.0244		368.05	0.0101		368.05	0.0611		368.05	0.0014		368.05	0.0002		368.05	0
			369.05	0.1281		369.05	0		369.05	0		369.05	0.0234		369.05	0.01		369.05	0.0619		369.05	0.0015		369.05	0.0002		369.05	0
			370.05	0.1271		370.05	0		370.05	0		370.05	0.0225		370.05	0.01		370.05	0.0628		370.05	0.0015		370.05	0.0002		370.05	0
			371.05	0.1249		371.05	0		371.05	0		371.05	0.0215		371.05	0.0099		371.05	0.0636		371.05	0.0016		371.05	0.0002		371.05	0
			372.05	0.1217		372.05	0		372.05	0		372.05	0.0207		372.05	0.0098		372.05	0.0644		372.05	0.0016		372.05	0.0002		372.05	0
			373.05	0.1177		373.05	0		373.05	0		373.05	0.0198		373.05	0.0097		373.05	0.0652		373.05	0.0016		373.05	0.0002		373.05	0
			374.05	0.1133		374.05	0		374.05	0		374.05	0.019		374.05	0.0096		374.05	0.066		374.05	0.0017		374.05	0.0002		374.05	0
			375.05	0.1088		375.05	0		375.05	0		375.05	0.0182		375.05	0.0096		375.05	0.0668		375.05	0.0017		375.05	0.0002		375.05	0
			376.05	0.1045		376.05	0		376.05	0		376.05	0.0174		376.05	0.0095		376.05	0.0676		376.05	0.0018		376.05	0.0002		376.05	0
			377.05	0.1006		377.05	0		377.05	0		377.05	0.0167		377.05	0.0094		377.05	0.0684		377.05	0.0018		377.05	0.0002		377.05	0
			378.05	0.0973		378.05	0		378.05	0		378.05	0.016		378.05	0.0093		378.05	0.0691		378.05	0.0019		378.05	0.0002		378.05	0
			379.05	0.0947		379.05	0		379.05	0		379.05	0.0153		379.05	0.0092		379.05	0.0699		379.05	0.0019		379.05	0.0003		379.05	0
			380.05	0.0928		380.05	0		380.05	0		380.05	0.0146		380.05	0.0091		380.05	0.0707		380.05	0.002		380.05	0.0003		380.05	0
			381.05	0.0917		381.05	0		381.05	0		381.05	0.0139		381.05	0.009		381.05	0.0714		381.05	0.002		381.05	0.0003		381.05	0
			382.05	0.0913		382.05	0		382.05	0		382.05	0.0133		382.05	0.0089		382.05	0.0722		382.05	0.0021		382.05	0.0003		382.05	0
			383.05	0.0915		383.05	0		383.05	0		383.05	0.0127		383.05	0.0088		383.05	0.0729		383.05	0.0021		383.05	0.0003		383.05	0
			384.05	0.0925		384.05	0		384.05	0		384.05	0.0122		384.05	0.0087		384.05	0.0737		384.05	0.0022		384.05	0.0003		384.05	0
			385.05	0.0941		385.05	0		385.05	0		385.05	0.0116		385.05	0.0086		385.05	0.0744		385.05	0.0022		385.05	0.0003		385.05	0
			386.05	0.0963		386.05	0		386.05	0		386.05	0.0111		386.05	0.0085		386.05	0.0751		386.05	0.0023		386.05	0.0003		386.05	0.0001
			387.05	0.099		387.05	0		387.05	0		387.05	0.0106		387.05	0.0084		387.05	0.0758		387.05	0.0023		387.05	0.0003		387.05	0.0001
			388.05	0.102		388.05	0		388.05	0		388.05	0.0101		388.05	0.0083		388.05	0.0765		388.05	0.0024		388.05	0.0003		388.05	0.0001
			389.05	0.1053		389.05	0		389.05	0		389.05	0.0096		389.05	0.0082		389.05	0.0772		389.05	0.0024		389.05	0.0004		389.05	0.0001
			390.05	0.1086		390.05	0		390.05	0		390.05	0.0091		390.05	0.0081		390.05	0.0779		390.05	0.0025		390.05	0.0004		390.05	0.0001
			391.05	0.1117		391.05	0		391.05	0		391.05	0.0087		391.05	0.008		391.05	0.0785		391.05	0.0025		391.05	0.0004		391.05	0.0001
			392.05	0.1145		392.05	0		392.05	0		392.05	0.0083		392.05	0.0079		392.05	0.0792		392.05	0.0026		392.05	0.0004		392.05	0.0001
			393.05	0.1168		393.05	0		393.05	0		393.05	0.0079		393.05	0.0078		393.05	0.0798		393.05	0.0027		393.05	0.0004		393.05	0.0001
			394.05	0.1183		394.05	0		394.05	0		394.05	0.0075		394.05	0.0077		394.05	0.0804		394.05	0.0027		394.05	0.0004		394.05	0.0001
			395.05	0.1191		395.05	0		395.05	0		395.05	0.0071		395.05	0.0076		395.05	0.081		395.05	0.0028		395.05	0.0004		395.05	0.0001
			396.05	0.1191		396.05	0		396.05	0		396.05	0.0068		396.05	0.0075		396.05	0.0816		396.05	0.0028		396.05	0.0004		396.05	0.0001
			397.05	0.1182		397.05	0		397.05	0		397.05	0.0064		397.05	0.0074		397.05	0.0822		397.05	0.0029		397.05	0.0005		397.05	0.0001
			398.05	0.1165		398.05	0		398.05	0		398.05	0.0061		398.05	0.0073		398.05	0.0828		398.05	0.003		398.05	0.0005		398.05	0.0001
			399.05	0.1142		399.05	0		399.05	0		399.05	0.0058		399.05	0.0072		399.05	0.0834		399.05	0.003		399.05	0.0005		399.05	0.0001
			400.05	0.1113		400.05	0		400.05	0		400.05	0.0055		400.05	0.0071		400.05	0.0839		400.05	0.0031		400.05	0.0005		400.05	0.0001
			401.05	0.1082		401.05	0		401.05	0		401.05	0.0052		401.05	0.0069		401.05	0.0844		401.05	0.0032		401.05	0.0005		401.05	0.0001
			402.05	0.1048		402.05	0		402.05	0		402.05	0.005		402.05	0.0068		402.05	0.0849		402.05	0.0032		402.05	0.0005		402.05	0.0001
			403.05	0.1015		403.05	0		403.05	0		403.05	0.0047		403.05	0.0067		403.05	0.0854		403.05	0.0033		403.05	0.0006		403.05	0.0001
			404.05	0.0982		404.05	0		404.05	0		404.05	0.0045		404.05	0.0066		404.05	0.0859		404.05	0.0034		404.05	0.0006		404.05	0.0001
			405.05	0.0951		405.05	0		405.05	0		405.05	0.0042		405.05	0.0065		405.05	0.0864		405.05	0.0034		405.05	0.0006		405.05	0.0001
			406.05	0.0922		406.05	0		406.05	0		406.05	0.004		406.05	0.0064		406.05	0.0868		406.05	0.0035		406.05	0.0006		406.05	0.0001
			407.05	0.0896		407.05	0		407.05	0		407.05	0.0038		407.05	0.0063		407.05	0.0873		407.05	0.0036		407.05	0.0006		407.05	0.0001
			408.05	0.0874		408.05	0		408.05	0		408.05	0.0036		408.05	0.0062		408.05	0.0877		408.05	0.0036		408.05	0.0006		408.05	0.0001
			409.05	0.0855		409.05	0		409.05	0		409.05	0.0034		409.05	0.0061		409.05	0.0881		409.05	0.0037		409.05	0.0007		409.05	0.0001
			410.05	0.0842		410.05	0		410.05	0		410.05	0.0032		410.05	0.0059		410.05	0.0884		410.05	0.0038		410.05	0.0007		410.05	0.0001
			411.05	0.0836		411.05	0		411.05	0		411.05	0.003		411.05	0.0058		411.05	0.0888		411.05	0.0039		411.05	0.0007		411.05	0.0001
			412.05	0.0836		412.05	0		412.05	0		412.05	0.0029		412.05	0.0057		412.05	0.0891		412.05	0.0039		412.05	0.0007		412.05	0.0001
			413.05	0.0845		413.05	0		413.05	0		413.05	0.0027		413.05	0.0056		413.05	0.0895		413.05	0.004		413.05	0.0008		413.05	0.0002
			414.05	0.0862		414.05	0		414.05	0		414.05	0.0026		414.05	0.0055		414.05	0.0898		414.05	0.0041		414.05	0.0008		414.05	0.0002
			415.05	0.0888		415.05	0		415.05	0		415.05	0.0024		415.05	0.0054		415.05	0.0901		415.05	0.0042		415.05	0.0008		415.05	0.0002
			416.05	0.0921		416.05	0		416.05	0		416.05	0.0023		416.05	0.0053		416.05	0.0903		416.05	0.0042		416.05	0.0008		416.05	0.0002
			417.05	0.0962		417.05	0		417.05	0		417.05	0.0022		417.05	0.0052		417.05	0.0906		417.05	0.0043		417.05	0.0008		417.05	0.0002
			418.05	0.1007		418.05	0		418.05	0		418.05	0.002		418.05	0.0051		418.05	0.0908		418.05	0.0044		418.05	0.0009		418.05	0.0002
			419.05	0.1057		419.05	0		419.05	0		419.05	0.0019		419.05	0.005		419.05	0.091		419.05	0.0045		419.05	0.0009		419.05	0.0002
			420.05	0.1108		420.05	0		420.05	0		420.05	0.0018		420.05	0.0049		420.05	0.0912		420.05	0.0046		420.05	0.0009		420.05	0.0002
			421.05	0.1159		421.05	0		421.05	0		421.05	0.0017		421.05	0.0048		421.05	0.0914		421.05	0.0046		421.05	0.0009		421.05	0.0002
			422.05	0.1206		422.05	0		422.05	0		422.05	0.0016		422.05	0.0047		422.05	0.0915		422.05	0.0047		422.05	0.001		422.05	0.0002
			423.05	0.1246		423.05	0		423.05	0		423.05	0.0015		423.05	0.0046		423.05	0.0917		423.05	0.0048		423.05	0.001		423.05	0.0002
			424.05	0.1277		424.05	0		424.05	0		424.05	0.0014		424.05	0.0045		424.05	0.0918		424.05	0.0049		424.05	0.001		424.05	0.0002
			425.05	0.1294		425.05	0		425.05	0		425.05	0.0013		425.05	0.0044		425.05	0.0919		425.05	0.005		425.05	0.0011		425.05	0.0002
			426.05	0.1297		426.05	0		426.05	0		426.05	0.0013		426.05	0.0043		426.05	0.0919		426.05	0.005		426.05	0.0011		426.05	0.0002
			427.05	0.1284		427.05	0		427.05	0		427.05	0.0012		427.05	0.0042		427.05	0.092		427.05	0.0051		427.05	0.0011		427.05	0.0003
			428.05	0.1257		428.05	0		428.05	0		428.05	0.0011		428.05	0.0041		428.05	0.092		428.05	0.0052		428.05	0.0012		428.05	0.0003
			429.05	0.1218		429.05	0		429.05	0		429.05	0.001		429.05	0.004		429.05	0.092		429.05	0.0053		429.05	0.0012		429.05	0.0003
			430.05	0.1172		430.05	0		430.05	0		430.05	0.001		430.05	0.0039		430.05	0.092		430.05	0.0054		430.05	0.0012		430.05	0.0003
			431.05	0.1123		431.05	0		431.05	0		431.05	0.0009		431.05	0.0038		431.05	0.092		431.05	0.0054		431.05	0.0012		431.05	0.0003
			432.05	0.1078		432.05	0		432.05	0		432.05	0.0009		432.05	0.0037		432.05	0.0919		432.05	0.0055		432.05	0.0013		432.05	0.0003
			433.05	0.1039		433.05	0		433.05	0		433.05	0.0008		433.05	0.0036		433.05	0.0919		433.05	0.0056		433.05	0.0013		433.05	0.0003
			434.05	0.101		434.05	0		434.05	0		434.05	0.0008		434.05	0.0035		434.05	0.0918		434.05	0.0057		434.05	0.0014		434.05	0.0003
			435.05	0.0992		435.05	0		435.05	0		435.05	0.0007		435.05	0.0034		435.05	0.0917		435.05	0.0058		435.05	0.0014		435.05	0.0003
			436.05	0.0983		436.05	0		436.05	0		436.05	0.0007		436.05	0.0034		436.05	0.0915		436.05	0.0059		436.05	0.0014		436.05	0.0003
			437.05	0.0982		437.05	0		437.05	0		437.05	0.0006		437.05	0.0033		437.05	0.0914		437.05	0.006		437.05	0.0015		437.05	0.0004
			438.05	0.0985		438.05	0		438.05	0		438.05	0.0006		438.05	0.0032		438.05	0.0912		438.05	0.006		438.05	0.0015		438.05	0.0004
			439.05	0.099		439.05	0		439.05	0		439.05	0.0005		439.05	0.0031		439.05	0.091		439.05	0.0061		439.05	0.0015		439.05	0.0004
			440.05	0.0994		440.05	0		440.05	0		440.05	0.0005		440.05	0.003		440.05	0.0908		440.05	0.0062		440.05	0.0016		440.05	0.0004
			441.05	0.0996		441.05	0		441.05	0		441.05	0.0005		441.05	0.0029		441.05	0.0906		441.05	0.0063		441.05	0.0016		441.05	0.0004
			442.05	0.0996		442.05	0		442.05	0		442.05	0.0004		442.05	0.0029		442.05	0.0903		442.05	0.0064		442.05	0.0017		442.05	0.0004
			443.05	0.0993		443.05	0		443.05	0		443.05	0.0004		443.05	0.0028		443.05	0.0901		443.05	0.0065		443.05	0.0017		443.05	0.0004
			444.05	0.0989		444.05	0		444.05	0		444.05	0.0004		444.05	0.0027		444.05	0.0898		444.05	0.0066		444.05	0.0017		444.05	0.0005
			445.05	0.0984		445.05	0		445.05	0		445.05	0.0004		445.05	0.0026		445.05	0.0895		445.05	0.0066		445.05	0.0018		445.05	0.0005
			446.05	0.0977		446.05	0		446.05	0		446.05	0.0003		446.05	0.0026		446.05	0.0891		446.05	0.0067		446.05	0.0018		446.05	0.0005
			447.05	0.0971		447.05	0		447.05	0		447.05	0.0003		447.05	0.0025		447.05	0.0888		447.05	0.0068		447.05	0.0019		447.05	0.0005
			448.05	0.0962		448.05	0		448.05	0		448.05	0.0003		448.05	0.0024		448.05	0.0884		448.05	0.0069		448.05	0.0019		448.05	0.0005
			449.05	0.0952		449.05	0		449.05	0		449.05	0.0003		449.05	0.0024		449.05	0.0881		449.05	0.007		449.05	0.002		449.05	0.0005
			450.05	0.094		450.05	0		450.05	0		450.05	0.0003		450.05	0.0023		450.05	0.0877		450.05	0.0071		450.05	0.002		450.05	0.0006
			451.05	0.0925		451.05	0		451.05	0		451.05	0.0002		451.05	0.0022		451.05	0.0872		451.05	0.0071		451.05	0.0021		451.05	0.0006
			452.05	0.0907		452.05	0		452.05	0		452.05	0.0002		452.05	0.0022		452.05	0.0868		452.05	0.0072		452.05	0.0021		452.05	0.0006
			453.05	0.0888		453.05	0		453.05	0		453.05	0.0002		453.05	0.0021		453.05	0.0864		453.05	0.0073		453.05	0.0022		453.05	0.0006
			454.05	0.0867		454.05	0		454.05	0		454.05	0.0002		454.05	0.002		454.05	0.0859		454.05	0.0074		454.05	0.0022		454.05	0.0006
			455.05	0.0846		455.05	0		455.05	0		455.05	0.0002		455.05	0.002		455.05	0.0854		455.05	0.0075		455.05	0.0023		455.05	0.0006
			456.05	0.0826		456.05	0		456.05	0		456.05	0.0002		456.05	0.0019		456.05	0.0849		456.05	0.0076		456.05	0.0023		456.05	0.0007
			457.05	0.0808		457.05	0		457.05	0		457.05	0.0002		457.05	0.0019		457.05	0.0844		457.05	0.0076		457.05	0.0024		457.05	0.0007
			458.05	0.0791		458.05	0		458.05	0		458.05	0.0001		458.05	0.0018		458.05	0.0839		458.05	0.0077		458.05	0.0024		458.05	0.0007
			459.05	0.0777		459.05	0		459.05	0		459.05	0.0001		459.05	0.0017		459.05	0.0833		459.05	0.0078		459.05	0.0025		459.05	0.0007
			460.05	0.0765		460.05	0		460.05	0		460.05	0.0001		460.05	0.0017		460.05	0.0828		460.05	0.0079		460.05	0.0025		460.05	0.0008
			461.05	0.0754		461.05	0		461.05	0		461.05	0.0001		461.05	0.0016		461.05	0.0822		461.05	0.008		461.05	0.0026		461.05	0.0008
			462.05	0.0744		462.05	0		462.05	0		462.05	0.0001		462.05	0.0016		462.05	0.0816		462.05	0.008		462.05	0.0026		462.05	0.0008
			463.05	0.0735		463.05	0		463.05	0		463.05	0.0001		463.05	0.0015		463.05	0.081		463.05	0.0081		463.05	0.0027		463.05	0.0008
			464.05	0.0726		464.05	0		464.05	0		464.05	0.0001		464.05	0.0015		464.05	0.0804		464.05	0.0082		464.05	0.0028		464.05	0.0009
			465.05	0.0716		465.05	0		465.05	0		465.05	0.0001		465.05	0.0014		465.05	0.0798		465.05	0.0083		465.05	0.0028		465.05	0.0009
			466.05	0.0706		466.05	0		466.05	0		466.05	0.0001		466.05	0.0014		466.05	0.0791		466.05	0.0083		466.05	0.0029		466.05	0.0009
			467.05	0.0696		467.05	0		467.05	0		467.05	0.0001		467.05	0.0013		467.05	0.0785		467.05	0.0084		467.05	0.0029		467.05	0.0009
			468.05	0.0686		468.05	0		468.05	0		468.05	0.0001		468.05	0.0013		468.05	0.0778		468.05	0.0085		468.05	0.003		468.05	0.001
			469.05	0.0677		469.05	0		469.05	0		469.05	0.0001		469.05	0.0012		469.05	0.0772		469.05	0.0086		469.05	0.0031		469.05	0.001
			470.05	0.0669		470.05	0		470.05	0		470.05	0.0001		470.05	0.0012		470.05	0.0765		470.05	0.0086		470.05	0.0031		470.05	0.001
			471.05	0.0665		471.05	0		471.05	0		471.05	0.0001		471.05	0.0012		471.05	0.0758		471.05	0.0087		471.05	0.0032		471.05	0.0011
			472.05	0.0663		472.05	0		472.05	0		472.05	0		472.05	0.0011		472.05	0.0751		472.05	0.0088		472.05	0.0033		472.05	0.0011
			473.05	0.0666		473.05	0		473.05	0		473.05	0		473.05	0.0011		473.05	0.0744		473.05	0.0088		473.05	0.0033		473.05	0.0011
			474.05	0.0673		474.05	0		474.05	0		474.05	0		474.05	0.001		474.05	0.0736		474.05	0.0089		474.05	0.0034		474.05	0.0012
			475.05	0.0685		475.05	0		475.05	0		475.05	0		475.05	0.001		475.05	0.0729		475.05	0.009		475.05	0.0035		475.05	0.0012
			476.05	0.0702		476.05	0		476.05	0		476.05	0		476.05	0.001		476.05	0.0722		476.05	0.009		476.05	0.0035		476.05	0.0012
			477.05	0.0723		477.05	0		477.05	0		477.05	0		477.05	0.0009		477.05	0.0714		477.05	0.0091		477.05	0.0036		477.05	0.0013
			478.05	0.0749		478.05	0		478.05	0		478.05	0		478.05	0.0009		478.05	0.0706		478.05	0.0092		478.05	0.0037		478.05	0.0013
			479.05	0.0777		479.05	0		479.05	0		479.05	0		479.05	0.0009		479.05	0.0699		479.05	0.0092		479.05	0.0037		479.05	0.0013
			480.05	0.0806		480.05	0		480.05	0		480.05	0		480.05	0.0008		480.05	0.0691		480.05	0.0093		480.05	0.0038		480.05	0.0014
			481.05	0.0835		481.05	0		481.05	0		481.05	0		481.05	0.0008		481.05	0.0683		481.05	0.0093		481.05	0.0039		481.05	0.0014
			482.05	0.0862		482.05	0		482.05	0		482.05	0		482.05	0.0008		482.05	0.0675		482.05	0.0094		482.05	0.004		482.05	0.0015
			483.05	0.0884		483.05	0		483.05	0		483.05	0		483.05	0.0007		483.05	0.0668		483.05	0.0095		483.05	0.004		483.05	0.0015
			484.05	0.0901		484.05	0		484.05	0		484.05	0		484.05	0.0007		484.05	0.066		484.05	0.0095		484.05	0.0041		484.05	0.0015
			485.05	0.0912		485.05	0		485.05	0		485.05	0		485.05	0.0007		485.05	0.0652		485.05	0.0096		485.05	0.0042		485.05	0.0016
			486.05	0.0916		486.05	0		486.05	0		486.05	0		486.05	0.0007		486.05	0.0644		486.05	0.0096		486.05	0.0043		486.05	0.0016
			487.05	0.0913		487.05	0		487.05	0		487.05	0		487.05	0.0006		487.05	0.0635		487.05	0.0097		487.05	0.0043		487.05	0.0017
			488.05	0.0904		488.05	0		488.05	0		488.05	0		488.05	0.0006		488.05	0.0627		488.05	0.0097		488.05	0.0044		488.05	0.0017
			489.05	0.0892		489.05	0		489.05	0		489.05	0		489.05	0.0006		489.05	0.0619		489.05	0.0098		489.05	0.0045		489.05	0.0018
			490.05	0.0875		490.05	0		490.05	0		490.05	0		490.05	0.0006		490.05	0.0611		490.05	0.0098		490.05	0.0046		490.05	0.0018
			491.05	0.0857		491.05	0		491.05	0		491.05	0		491.05	0.0005		491.05	0.0603		491.05	0.0098		491.05	0.0047		491.05	0.0019
			492.05	0.0839		492.05	0		492.05	0		492.05	0		492.05	0.0005		492.05	0.0595		492.05	0.0099		492.05	0.0047		492.05	0.0019
			493.05	0.082		493.05	0		493.05	0		493.05	0		493.05	0.0005		493.05	0.0586		493.05	0.0099		493.05	0.0048		493.05	0.002
			494.05	0.0803		494.05	0		494.05	0		494.05	0		494.05	0.0005		494.05	0.0578		494.05	0.01		494.05	0.0049		494.05	0.002
			495.05	0.0789		495.05	0		495.05	0		495.05	0		495.05	0.0005		495.05	0.057		495.05	0.01		495.05	0.005		495.05	0.0021
			496.05	0.0777		496.05	0		496.05	0		496.05	0		496.05	0.0004		496.05	0.0561		496.05	0.01		496.05	0.0051		496.05	0.0021
			497.05	0.0768		497.05	0		497.05	0		497.05	0		497.05	0.0004		497.05	0.0553		497.05	0.0101		497.05	0.0051		497.05	0.0022
			498.05	0.0764		498.05	0		498.05	0		498.05	0		498.05	0.0004		498.05	0.0545		498.05	0.0101		498.05	0.0052		498.05	0.0022
			499.05	0.0764		499.05	0		499.05	0		499.05	0		499.05	0.0004		499.05	0.0537		499.05	0.0101		499.05	0.0053		499.05	0.0023
			500.05	0.0768		500.05	0		500.05	0		500.05	0		500.05	0.0004		500.05	0.0528		500.05	0.0102		500.05	0.0054		500.05	0.0024
			501.05	0.0775		501.05	0		501.05	0		501.05	0		501.05	0.0004		501.05	0.052		501.05	0.0102		501.05	0.0055		501.05	0.0024
			502.05	0.0784		502.05	0		502.05	0		502.05	0		502.05	0.0003		502.05	0.0512		502.05	0.0102		502.05	0.0056		502.05	0.0025
			503.05	0.0794		503.05	0		503.05	0		503.05	0		503.05	0.0003		503.05	0.0504		503.05	0.0102		503.05	0.0057		503.05	0.0025
			504.05	0.0801		504.05	0		504.05	0		504.05	0		504.05	0.0003		504.05	0.0495		504.05	0.0103		504.05	0.0057		504.05	0.0026
			505.05	0.0805		505.05	0		505.05	0		505.05	0		505.05	0.0003		505.05	0.0487		505.05	0.0103		505.05	0.0058		505.05	0.0027
			506.05	0.0803		506.05	0		506.05	0		506.05	0		506.05	0.0003		506.05	0.0479		506.05	0.0103		506.05	0.0059		506.05	0.0027
			507.05	0.0796		507.05	0		507.05	0		507.05	0		507.05	0.0003		507.05	0.0471		507.05	0.0103		507.05	0.006		507.05	0.0028
			508.05	0.0782		508.05	0		508.05	0		508.05	0		508.05	0.0003		508.05	0.0463		508.05	0.0103		508.05	0.0061		508.05	0.0029
			509.05	0.0763		509.05	0		509.05	0		509.05	0		509.05	0.0003		509.05	0.0455		509.05	0.0103		509.05	0.0062		509.05	0.0029
			510.05	0.074		510.05	0		510.05	0		510.05	0		510.05	0.0002		510.05	0.0447		510.05	0.0104		510.05	0.0063		510.05	0.003
			511.05	0.0714		511.05	0		511.05	0		511.05	0		511.05	0.0002		511.05	0.0439		511.05	0.0104		511.05	0.0064		511.05	0.0031
			512.049	0.0687		512.049	0		512.049	0		512.049	0		512.049	0.0002		512.049	0.0431		512.049	0.0104		512.049	0.0065		512.049	0.0032
			513.049	0.066		513.049	0		513.049	0		513.049	0		513.049	0.0002		513.049	0.0423		513.049	0.0104		513.049	0.0065		513.049	0.0032
			514.049	0.0632		514.049	0		514.049	0		514.049	0		514.049	0.0002		514.049	0.0415		514.049	0.0104		514.049	0.0066		514.049	0.0033
			515.049	0.0606		515.049	0		515.049	0		515.049	0		515.049	0.0002		515.049	0.0408		515.049	0.0104		515.049	0.0067		515.049	0.0034
			516.049	0.0579		516.049	0		516.049	0		516.049	0		516.049	0.0002		516.049	0.04		516.049	0.0104		516.049	0.0068		516.049	0.0035
			517.049	0.0553		517.049	0		517.049	0		517.049	0		517.049	0.0002		517.049	0.0392		517.049	0.0104		517.049	0.0069		517.049	0.0036
			518.049	0.0527		518.049	0		518.049	0		518.049	0		518.049	0.0002		518.049	0.0385		518.049	0.0104		518.049	0.007		518.049	0.0036
			519.049	0.0502		519.049	0		519.049	0		519.049	0		519.049	0.0002		519.049	0.0377		519.049	0.0104		519.049	0.0071		519.049	0.0037
			520.049	0.0477		520.049	0		520.049	0		520.049	0		520.049	0.0001		520.049	0.037		520.049	0.0103		520.049	0.0072		520.049	0.0038
			521.049	0.0453		521.049	0		521.049	0		521.049	0		521.049	0.0001		521.049	0.0363		521.049	0.0103		521.049	0.0073		521.049	0.0039
			522.049	0.043		522.049	0		522.049	0		522.049	0		522.049	0.0001		522.049	0.0355		522.049	0.0103		522.049	0.0074		522.049	0.004
			523.049	0.041		523.049	0		523.049	0		523.049	0		523.049	0.0001		523.049	0.0348		523.049	0.0103		523.049	0.0075		523.049	0.0041
			524.049	0.0392		524.049	0		524.049	0		524.049	0		524.049	0.0001		524.049	0.0341		524.049	0.0103		524.049	0.0075		524.049	0.0042
			525.049	0.0377		525.049	0		525.049	0		525.049	0		525.049	0.0001		525.049	0.0334		525.049	0.0103		525.049	0.0076		525.049	0.0043
			526.049	0.0366		526.049	0		526.049	0		526.049	0		526.049	0.0001		526.049	0.0327		526.049	0.0103		526.049	0.0077		526.049	0.0044
			527.049	0.0357		527.049	0		527.049	0		527.049	0		527.049	0.0001		527.049	0.032		527.049	0.0102		527.049	0.0078		527.049	0.0045
			528.049	0.0351		528.049	0		528.049	0		528.049	0		528.049	0.0001		528.049	0.0313		528.049	0.0102		528.049	0.0079		528.049	0.0046
			529.049	0.0347		529.049	0		529.049	0		529.049	0		529.049	0.0001		529.049	0.0306		529.049	0.0102		529.049	0.008		529.049	0.0047
			530.049	0.0346		530.049	0		530.049	0		530.049	0		530.049	0.0001		530.049	0.0299		530.049	0.0102		530.049	0.0081		530.049	0.0048
			531.049	0.0345		531.049	0		531.049	0		531.049	0		531.049	0.0001		531.049	0.0293		531.049	0.0101		531.049	0.0082		531.049	0.0049
			532.049	0.0346		532.049	0		532.049	0		532.049	0		532.049	0.0001		532.049	0.0286		532.049	0.0101		532.049	0.0083		532.049	0.005
			533.049	0.0348		533.049	0		533.049	0		533.049	0		533.049	0.0001		533.049	0.028		533.049	0.0101		533.049	0.0084		533.049	0.0051
			534.049	0.0352		534.049	0		534.049	0		534.049	0		534.049	0.0001		534.049	0.0274		534.049	0.01		534.049	0.0084		534.049	0.0052
			535.049	0.0358		535.049	0		535.049	0		535.049	0		535.049	0.0001		535.049	0.0267		535.049	0.01		535.049	0.0085		535.049	0.0053
			536.049	0.0367		536.049	0		536.049	0		536.049	0		536.049	0.0001		536.049	0.0261		536.049	0.01		536.049	0.0086		536.049	0.0054
			537.049	0.038		537.049	0		537.049	0		537.049	0		537.049	0.0001		537.049	0.0255		537.049	0.0099		537.049	0.0087		537.049	0.0055
			538.049	0.0395		538.049	0		538.049	0		538.049	0		538.049	0.0001		538.049	0.0249		538.049	0.0099		538.049	0.0088		538.049	0.0056
			539.049	0.0413		539.049	0		539.049	0		539.049	0		539.049	0.0001		539.049	0.0243		539.049	0.0098		539.049	0.0089		539.049	0.0058
			540.049	0.0432		540.049	0		540.049	0		540.049	0		540.049	0.0001		540.049	0.0237		540.049	0.0098		540.049	0.009		540.049	0.0059
			541.049	0.0451		541.049	0		541.049	0		541.049	0		541.049	0.0001		541.049	0.0231		541.049	0.0097		541.049	0.009		541.049	0.006
			542.049	0.0466		542.049	0		542.049	0		542.049	0		542.049	0		542.049	0.0226		542.049	0.0097		542.049	0.0091		542.049	0.0061
			543.049	0.0477		543.049	0		543.049	0		543.049	0		543.049	0		543.049	0.022		543.049	0.0096		543.049	0.0092		543.049	0.0062
			544.049	0.0481		544.049	0		544.049	0		544.049	0		544.049	0		544.049	0.0215		544.049	0.0096		544.049	0.0093		544.049	0.0064
			545.049	0.0477		545.049	0		545.049	0		545.049	0		545.049	0		545.049	0.0209		545.049	0.0095		545.049	0.0094		545.049	0.0065
			546.049	0.0467		546.049	0		546.049	0		546.049	0		546.049	0		546.049	0.0204		546.049	0.0095		546.049	0.0095		546.049	0.0066
			547.049	0.0451		547.049	0		547.049	0		547.049	0		547.049	0		547.049	0.0199		547.049	0.0094		547.049	0.0095		547.049	0.0067
			548.049	0.0431		548.049	0		548.049	0		548.049	0		548.049	0		548.049	0.0194		548.049	0.0094		548.049	0.0096		548.049	0.0069
			549.049	0.041		549.049	0		549.049	0		549.049	0		549.049	0		549.049	0.0189		549.049	0.0093		549.049	0.0097		549.049	0.007
			550.049	0.039		550.049	0		550.049	0		550.049	0		550.049	0		550.049	0.0184		550.049	0.0093		550.049	0.0098		550.049	0.0071
			551.049	0.0375		551.049	0		551.049	0		551.049	0		551.049	0		551.049	0.0179		551.049	0.0092		551.049	0.0099		551.049	0.0073
			552.049	0.0365		552.049	0		552.049	0		552.049	0		552.049	0		552.049	0.0174		552.049	0.0091		552.049	0.0099		552.049	0.0074
			553.049	0.0362		553.049	0		553.049	0		553.049	0		553.049	0		553.049	0.0169		553.049	0.0091		553.049	0.01		553.049	0.0075
			554.049	0.0365		554.049	0		554.049	0		554.049	0		554.049	0		554.049	0.0165		554.049	0.009		554.049	0.0101		554.049	0.0077
			555.049	0.0374		555.049	0		555.049	0		555.049	0		555.049	0		555.049	0.016		555.049	0.0089		555.049	0.0102		555.049	0.0078
			556.049	0.0387		556.049	0		556.049	0		556.049	0		556.049	0		556.049	0.0156		556.049	0.0089		556.049	0.0102		556.049	0.008
			557.049	0.0402		557.049	0		557.049	0		557.049	0		557.049	0		557.049	0.0152		557.049	0.0088		557.049	0.0103		557.049	0.0081
			558.049	0.0417		558.049	0		558.049	0		558.049	0		558.049	0		558.049	0.0147		558.049	0.0087		558.049	0.0104		558.049	0.0083
			559.049	0.0431		559.049	0		559.049	0		559.049	0		559.049	0		559.049	0.0143		559.049	0.0087		559.049	0.0104		559.049	0.0084
			560.049	0.0441		560.049	0		560.049	0		560.049	0		560.049	0		560.049	0.0139		560.049	0.0086		560.049	0.0105		560.049	0.0086
			561.049	0.0448		561.049	0		561.049	0		561.049	0		561.049	0		561.049	0.0135		561.049	0.0085		561.049	0.0106		561.049	0.0087
			562.049	0.0452		562.049	0		562.049	0		562.049	0		562.049	0		562.049	0.0131		562.049	0.0085		562.049	0.0106		562.049	0.0089
			563.049	0.0452		563.049	0		563.049	0		563.049	0		563.049	0		563.049	0.0128		563.049	0.0084		563.049	0.0107		563.049	0.009
			564.049	0.045		564.049	0		564.049	0		564.049	0		564.049	0		564.049	0.0124		564.049	0.0083		564.049	0.0108		564.049	0.0092
			565.049	0.0446		565.049	0		565.049	0		565.049	0		565.049	0		565.049	0.012		565.049	0.0082		565.049	0.0108		565.049	0.0093
			566.049	0.0442		566.049	0		566.049	0		566.049	0		566.049	0		566.049	0.0117		566.049	0.0082		566.049	0.0109		566.049	0.0095
			567.049	0.0438		567.049	0		567.049	0		567.049	0		567.049	0		567.049	0.0113		567.049	0.0081		567.049	0.0109		567.049	0.0096
			568.049	0.0434		568.049	0		568.049	0		568.049	0		568.049	0		568.049	0.011		568.049	0.008		568.049	0.011		568.049	0.0098
			569.049	0.043		569.049	0		569.049	0		569.049	0		569.049	0		569.049	0.0106		569.049	0.0079		569.049	0.0111		569.049	0.0099
			570.049	0.0427		570.049	0		570.049	0		570.049	0		570.049	0		570.049	0.0103		570.049	0.0078		570.049	0.0111		570.049	0.0101
			571.049	0.0426		571.049	0		571.049	0		571.049	0		571.049	0		571.049	0.01		571.049	0.0078		571.049	0.0112		571.049	0.0103
			572.049	0.0425		572.049	0		572.049	0		572.049	0		572.049	0		572.049	0.0097		572.049	0.0077		572.049	0.0112		572.049	0.0104
			573.049	0.0428		573.049	0		573.049	0		573.049	0		573.049	0		573.049	0.0094		573.049	0.0076		573.049	0.0113		573.049	0.0106
			574.049	0.0433		574.049	0		574.049	0		574.049	0		574.049	0		574.049	0.0091		574.049	0.0075		574.049	0.0113		574.049	0.0108
			575.049	0.0442		575.049	0		575.049	0		575.049	0		575.049	0		575.049	0.0088		575.049	0.0074		575.049	0.0114		575.049	0.0109
			576.049	0.0453		576.049	0		576.049	0		576.049	0		576.049	0		576.049	0.0085		576.049	0.0074		576.049	0.0114		576.049	0.0111
			577.049	0.0465		577.049	0		577.049	0		577.049	0		577.049	0		577.049	0.0083		577.049	0.0073		577.049	0.0114		577.049	0.0113
			578.049	0.0478		578.049	0		578.049	0		578.049	0		578.049	0		578.049	0.008		578.049	0.0072		578.049	0.0115		578.049	0.0114
			579.049	0.0489		579.049	0		579.049	0		579.049	0		579.049	0		579.049	0.0077		579.049	0.0071		579.049	0.0115		579.049	0.0116
			580.049	0.0498		580.049	0		580.049	0		580.049	0		580.049	0		580.049	0.0075		580.049	0.007		580.049	0.0116		580.049	0.0118
			581.049	0.0505		581.049	0		581.049	0		581.049	0		581.049	0		581.049	0.0072		581.049	0.0069		581.049	0.0116		581.049	0.0119
			582.049	0.051		582.049	0		582.049	0		582.049	0		582.049	0		582.049	0.007		582.049	0.0069		582.049	0.0116		582.049	0.0121
			583.049	0.0515		583.049	0		583.049	0		583.049	0		583.049	0		583.049	0.0068		583.049	0.0068		583.049	0.0117		583.049	0.0123
			584.049	0.052		584.049	0		584.049	0		584.049	0		584.049	0		584.049	0.0065		584.049	0.0067		584.049	0.0117		584.049	0.0125
			585.049	0.0528		585.049	0		585.049	0		585.049	0		585.049	0		585.049	0.0063		585.049	0.0066		585.049	0.0117		585.049	0.0126
			586.049	0.054		586.049	0		586.049	0		586.049	0		586.049	0		586.049	0.0061		586.049	0.0065		586.049	0.0118		586.049	0.0128
			587.049	0.0556		587.049	0		587.049	0		587.049	0		587.049	0		587.049	0.0059		587.049	0.0064		587.049	0.0118		587.049	0.013
			588.049	0.0576		588.049	0		588.049	0		588.049	0		588.049	0		588.049	0.0057		588.049	0.0063		588.049	0.0118		588.049	0.0132
			589.049	0.0597		589.049	0		589.049	0		589.049	0		589.049	0		589.049	0.0055		589.049	0.0063		589.049	0.0118		589.049	0.0134
			590.049	0.0618		590.049	0		590.049	0		590.049	0		590.049	0		590.049	0.0053		590.049	0.0062		590.049	0.0119		590.049	0.0135
			591.049	0.0633		591.049	0		591.049	0		591.049	0		591.049	0		591.049	0.0051		591.049	0.0061		591.049	0.0119		591.049	0.0137
			592.049	0.0639		592.049	0		592.049	0		592.049	0		592.049	0		592.049	0.0049		592.049	0.006		592.049	0.0119		592.049	0.0139
			593.049	0.0635		593.049	0		593.049	0		593.049	0		593.049	0		593.049	0.0048		593.049	0.0059		593.049	0.0119		593.049	0.0141
			594.049	0.0619		594.049	0		594.049	0		594.049	0		594.049	0		594.049	0.0046		594.049	0.0058		594.049	0.0119		594.049	0.0143
			595.049	0.0592		595.049	0		595.049	0		595.049	0		595.049	0		595.049	0.0044		595.049	0.0058		595.049	0.0119		595.049	0.0144
			596.049	0.0555		596.049	0		596.049	0		596.049	0		596.049	0		596.049	0.0043		596.049	0.0057		596.049	0.0119		596.049	0.0146
			597.049	0.0511		597.049	0		597.049	0		597.049	0		597.049	0		597.049	0.0041		597.049	0.0056		597.049	0.0119		597.049	0.0148
			598.049	0.0465		598.049	0		598.049	0		598.049	0		598.049	0		598.049	0.004		598.049	0.0055		598.049	0.012		598.049	0.015
			599.049	0.0417		599.049	0		599.049	0		599.049	0		599.049	0		599.049	0.0038		599.049	0.0054		599.049	0.012		599.049	0.0152
			600.049	0.0373		600.049	0		600.049	0		600.049	0		600.049	0		600.049	0.0037		600.049	0.0053		600.049	0.012		600.049	0.0154
			601.049	0.0332		601.049	0		601.049	0		601.049	0		601.049	0		601.049	0.0036		601.049	0.0052		601.049	0.012		601.049	0.0155
			602.049	0.0296		602.049	0		602.049	0		602.049	0		602.049	0		602.049	0.0034		602.049	0.0052		602.049	0.012		602.049	0.0157
			603.049	0.0266		603.049	0		603.049	0		603.049	0		603.049	0		603.049	0.0033		603.049	0.0051		603.049	0.012		603.049	0.0159
			604.049	0.024		604.049	0		604.049	0		604.049	0		604.049	0		604.049	0.0032		604.049	0.005		604.049	0.0119		604.049	0.0161
			605.049	0.0219		605.049	0		605.049	0		605.049	0		605.049	0		605.049	0.003		605.049	0.0049		605.049	0.0119		605.049	0.0163
			606.049	0.0203		606.049	0		606.049	0		606.049	0		606.049	0		606.049	0.0029		606.049	0.0048		606.049	0.0119		606.049	0.0164
			607.049	0.019		607.049	0		607.049	0		607.049	0		607.049	0		607.049	0.0028		607.049	0.0048		607.049	0.0119		607.049	0.0166
			608.049	0.018		608.049	0		608.049	0		608.049	0		608.049	0		608.049	0.0027		608.049	0.0047		608.049	0.0119		608.049	0.0168
			609.049	0.0175		609.049	0		609.049	0		609.049	0		609.049	0		609.049	0.0026		609.049	0.0046		609.049	0.0119		609.049	0.017
			610.049	0.0172		610.049	0		610.049	0		610.049	0		610.049	0		610.049	0.0025		610.049	0.0045		610.049	0.0119		610.049	0.0172
			611.049	0.0173		611.049	0		611.049	0		611.049	0		611.049	0		611.049	0.0024		611.049	0.0044		611.049	0.0119		611.049	0.0173
			612.049	0.0178		612.049	0		612.049	0		612.049	0		612.049	0		612.049	0.0023		612.049	0.0044		612.049	0.0118		612.049	0.0175
			613.049	0.0186		613.049	0		613.049	0		613.049	0		613.049	0		613.049	0.0022		613.049	0.0043		613.049	0.0118		613.049	0.0177
			614.049	0.0197		614.049	0		614.049	0		614.049	0		614.049	0		614.049	0.0021		614.049	0.0042		614.049	0.0118		614.049	0.0179
			615.049	0.0211		615.049	0		615.049	0		615.049	0		615.049	0		615.049	0.002		615.049	0.0041		615.049	0.0118		615.049	0.0181
			616.049	0.0227		616.049	0		616.049	0		616.049	0		616.049	0		616.049	0.002		616.049	0.0041		616.049	0.0117		616.049	0.0182
			617.049	0.0243		617.049	0		617.049	0		617.049	0		617.049	0		617.049	0.0019		617.049	0.004		617.049	0.0117		617.049	0.0184
			618.049	0.0258		618.049	0		618.049	0		618.049	0		618.049	0		618.049	0.0018		618.049	0.0039		618.049	0.0117		618.049	0.0186
			619.049	0.0272		619.049	0		619.049	0		619.049	0		619.049	0		619.049	0.0017		619.049	0.0038		619.049	0.0116		619.049	0.0188
			620.049	0.0284		620.049	0		620.049	0		620.049	0		620.049	0		620.049	0.0017		620.049	0.0038		620.049	0.0116		620.049	0.0189
			621.049	0.0294		621.049	0		621.049	0		621.049	0		621.049	0		621.049	0.0016		621.049	0.0037		621.049	0.0116		621.049	0.0191
			622.049	0.0301		622.049	0		622.049	0		622.049	0		622.049	0		622.049	0.0015		622.049	0.0036		622.049	0.0115		622.049	0.0193
			623.049	0.0308		623.049	0		623.049	0		623.049	0		623.049	0		623.049	0.0015		623.049	0.0035		623.049	0.0115		623.049	0.0195
			624.049	0.0316		624.049	0		624.049	0		624.049	0		624.049	0		624.049	0.0014		624.049	0.0035		624.049	0.0115		624.049	0.0196
			625.049	0.0324		625.049	0		625.049	0		625.049	0		625.049	0		625.049	0.0013		625.049	0.0034		625.049	0.0114		625.049	0.0198
			626.049	0.0334		626.049	0		626.049	0		626.049	0		626.049	0		626.049	0.0013		626.049	0.0033		626.049	0.0114		626.049	0.02
			627.049	0.0345		627.049	0		627.049	0		627.049	0		627.049	0		627.049	0.0012		627.049	0.0033		627.049	0.0113		627.049	0.0201
			628.049	0.0357		628.049	0		628.049	0		628.049	0		628.049	0		628.049	0.0012		628.049	0.0032		628.049	0.0113		628.049	0.0203
			629.049	0.037		629.049	0		629.049	0		629.049	0		629.049	0		629.049	0.0011		629.049	0.0031		629.049	0.0112		629.049	0.0204
			630.049	0.0381		630.049	0		630.049	0		630.049	0		630.049	0		630.049	0.0011		630.049	0.0031		630.049	0.0112		630.049	0.0206
			631.049	0.0391		631.049	0		631.049	0		631.049	0		631.049	0		631.049	0.001		631.049	0.003		631.049	0.0111		631.049	0.0208
			632.049	0.0399		632.049	0		632.049	0		632.049	0		632.049	0		632.049	0.001		632.049	0.0029		632.049	0.0111		632.049	0.0209
			633.049	0.0405		633.049	0		633.049	0		633.049	0		633.049	0		633.049	0.0009		633.049	0.0029		633.049	0.011		633.049	0.0211
			634.049	0.0408		634.049	0		634.049	0		634.049	0		634.049	0		634.049	0.0009		634.049	0.0028		634.049	0.011		634.049	0.0212
			635.049	0.041		635.049	0		635.049	0		635.049	0		635.049	0		635.049	0.0009		635.049	0.0028		635.049	0.0109		635.049	0.0214
			636.049	0.0411		636.049	0		636.049	0		636.049	0		636.049	0		636.049	0.0008		636.049	0.0027		636.049	0.0108		636.049	0.0215
			637.049	0.0412		637.049	0		637.049	0		637.049	0		637.049	0		637.049	0.0008		637.049	0.0026		637.049	0.0108		637.049	0.0217
			638.049	0.0413		638.049	0		638.049	0		638.049	0		638.049	0		638.049	0.0008		638.049	0.0026		638.049	0.0107		638.049	0.0218
			639.049	0.0414		639.049	0		639.049	0		639.049	0		639.049	0		639.049	0.0007		639.049	0.0025		639.049	0.0107		639.049	0.022
			640.049	0.0415		640.049	0		640.049	0		640.049	0		640.049	0		640.049	0.0007		640.049	0.0025		640.049	0.0106		640.049	0.0221
			641.049	0.0414		641.049	0		641.049	0		641.049	0		641.049	0		641.049	0.0007		641.049	0.0024		641.049	0.0105		641.049	0.0223
			642.049	0.0411		642.049	0		642.049	0		642.049	0		642.049	0		642.049	0.0006		642.049	0.0024		642.049	0.0105		642.049	0.0224
			643.049	0.0407		643.049	0		643.049	0		643.049	0		643.049	0		643.049	0.0006		643.049	0.0023		643.049	0.0104		643.049	0.0225
			644.049	0.0399		644.049	0		644.049	0		644.049	0		644.049	0		644.049	0.0006		644.049	0.0022		644.049	0.0103		644.049	0.0227
			645.049	0.039		645.049	0		645.049	0		645.049	0		645.049	0		645.049	0.0005		645.049	0.0022		645.049	0.0102		645.049	0.0228
			646.049	0.0379		646.049	0		646.049	0		646.049	0		646.049	0		646.049	0.0005		646.049	0.0021		646.049	0.0102		646.049	0.0229
			647.049	0.0367		647.049	0		647.049	0		647.049	0		647.049	0		647.049	0.0005		647.049	0.0021		647.049	0.0101		647.049	0.023
			648.049	0.0356		648.049	0		648.049	0		648.049	0		648.049	0		648.049	0.0005		648.049	0.002		648.049	0.01		648.049	0.0232
			649.049	0.0344		649.049	0		649.049	0		649.049	0		649.049	0		649.049	0.0004		649.049	0.002		649.049	0.0099		649.049	0.0233
			650.049	0.0334		650.049	0		650.049	0		650.049	0		650.049	0		650.049	0.0004		650.049	0.0019		650.049	0.0099		650.049	0.0234
			651.049	0.0324		651.049	0		651.049	0		651.049	0		651.049	0		651.049	0.0004		651.049	0.0019		651.049	0.0098		651.049	0.0235
			652.049	0.0316		652.049	0		652.049	0		652.049	0		652.049	0		652.049	0.0004		652.049	0.0018		652.049	0.0097		652.049	0.0236
			653.049	0.0307		653.049	0		653.049	0		653.049	0		653.049	0		653.049	0.0004		653.049	0.0018		653.049	0.0096		653.049	0.0238
			654.049	0.0298		654.049	0		654.049	0		654.049	0		654.049	0		654.049	0.0004		654.049	0.0018		654.049	0.0096		654.049	0.0239
			655.049	0.0289		655.049	0		655.049	0		655.049	0		655.049	0		655.049	0.0003		655.049	0.0017		655.049	0.0095		655.049	0.024
			656.049	0.0279		656.049	0		656.049	0		656.049	0		656.049	0		656.049	0.0003		656.049	0.0017		656.049	0.0094		656.049	0.0241
			657.049	0.027		657.049	0		657.049	0		657.049	0		657.049	0		657.049	0.0003		657.049	0.0016		657.049	0.0093		657.049	0.0242
			658.049	0.0262		658.049	0		658.049	0		658.049	0		658.049	0		658.049	0.0003		658.049	0.0016		658.049	0.0092		658.049	0.0243
			659.049	0.0257		659.049	0		659.049	0		659.049	0		659.049	0		659.049	0.0003		659.049	0.0015		659.049	0.0091		659.049	0.0244
			660.049	0.0255		660.049	0		660.049	0		660.049	0		660.049	0		660.049	0.0003		660.049	0.0015		660.049	0.0091		660.049	0.0244
			661.049	0.0258		661.049	0		661.049	0		661.049	0		661.049	0		661.049	0.0002		661.049	0.0015		661.049	0.009		661.049	0.0245
			662.049	0.0266		662.049	0		662.049	0		662.049	0		662.049	0		662.049	0.0002		662.049	0.0014		662.049	0.0089		662.049	0.0246
			663.049	0.0279		663.049	0		663.049	0		663.049	0		663.049	0		663.049	0.0002		663.049	0.0014		663.049	0.0088		663.049	0.0247
			664.049	0.0297		664.049	0		664.049	0		664.049	0		664.049	0		664.049	0.0002		664.049	0.0013		664.049	0.0087		664.049	0.0248
			665.049	0.0317		665.049	0		665.049	0		665.049	0		665.049	0		665.049	0.0002		665.049	0.0013		665.049	0.0086		665.049	0.0249
			666.049	0.0338		666.049	0		666.049	0		666.049	0		666.049	0		666.049	0.0002		666.049	0.0013		666.049	0.0085		666.049	0.0249
			667.049	0.0358		667.049	0		667.049	0		667.049	0		667.049	0		667.049	0.0002		667.049	0.0012		667.049	0.0085		667.049	0.025
			668.049	0.0374		668.049	0		668.049	0		668.049	0		668.049	0		668.049	0.0002		668.049	0.0012		668.049	0.0084		668.049	0.0251
			669.049	0.0385		669.049	0		669.049	0		669.049	0		669.049	0		669.049	0.0002		669.049	0.0012		669.049	0.0083		669.049	0.0251
			670.049	0.0388		670.049	0		670.049	0		670.049	0		670.049	0		670.049	0.0002		670.049	0.0011		670.049	0.0082		670.049	0.0252
			671.049	0.0385		671.049	0		671.049	0		671.049	0		671.049	0		671.049	0.0001		671.049	0.0011		671.049	0.0081		671.049	0.0252
			672.049	0.0376		672.049	0		672.049	0		672.049	0		672.049	0		672.049	0.0001		672.049	0.0011		672.049	0.008		672.049	0.0253
			673.049	0.0362		673.049	0		673.049	0		673.049	0		673.049	0		673.049	0.0001		673.049	0.001		673.049	0.0079		673.049	0.0253
			674.049	0.0346		674.049	0		674.049	0		674.049	0		674.049	0		674.049	0.0001		674.049	0.001		674.049	0.0078		674.049	0.0254
			675.049	0.0328		675.049	0		675.049	0		675.049	0		675.049	0		675.049	0.0001		675.049	0.001		675.049	0.0077		675.049	0.0254
			676.049	0.0312		676.049	0		676.049	0		676.049	0		676.049	0		676.049	0.0001		676.049	0.001		676.049	0.0076		676.049	0.0255
			677.049	0.0299		677.049	0		677.049	0		677.049	0		677.049	0		677.049	0.0001		677.049	0.0009		677.049	0.0076		677.049	0.0255
			678.049	0.0289		678.049	0		678.049	0		678.049	0		678.049	0		678.049	0.0001		678.049	0.0009		678.049	0.0075		678.049	0.0255
			679.049	0.0283		679.049	0		679.049	0		679.049	0		679.049	0		679.049	0.0001		679.049	0.0009		679.049	0.0074		679.049	0.0255
			680.049	0.0281		680.049	0		680.049	0		680.049	0		680.049	0		680.049	0.0001		680.049	0.0008		680.049	0.0073		680.049	0.0256
			681.049	0.0281		681.049	0		681.049	0		681.049	0		681.049	0		681.049	0.0001		681.049	0.0008		681.049	0.0072		681.049	0.0256
			682.049	0.0282		682.049	0		682.049	0		682.049	0		682.049	0		682.049	0.0001		682.049	0.0008		682.049	0.0071		682.049	0.0256
			683.049	0.0283		683.049	0		683.049	0		683.049	0		683.049	0		683.049	0.0001		683.049	0.0008		683.049	0.007		683.049	0.0256
			684.049	0.0282		684.049	0		684.049	0		684.049	0		684.049	0		684.049	0.0001		684.049	0.0008		684.049	0.0069		684.049	0.0256
			685.049	0.0278		685.049	0		685.049	0		685.049	0		685.049	0		685.049	0.0001		685.049	0.0007		685.049	0.0068		685.049	0.0256
			686.049	0.027		686.049	0		686.049	0		686.049	0		686.049	0		686.049	0.0001		686.049	0.0007		686.049	0.0067		686.049	0.0256
			687.049	0.0258		687.049	0		687.049	0		687.049	0		687.049	0		687.049	0.0001		687.049	0.0007		687.049	0.0067		687.049	0.0256
			688.049	0.0242		688.049	0		688.049	0		688.049	0		688.049	0		688.049	0.0001		688.049	0.0007		688.049	0.0066		688.049	0.0256
			689.049	0.0224		689.049	0		689.049	0		689.049	0		689.049	0		689.049	0.0001		689.049	0.0006		689.049	0.0065		689.049	0.0256
			690.049	0.0206		690.049	0		690.049	0		690.049	0		690.049	0		690.049	0.0001		690.049	0.0006		690.049	0.0064		690.049	0.0256
			691.049	0.0188		691.049	0		691.049	0		691.049	0		691.049	0		691.049	0		691.049	0.0006		691.049	0.0063		691.049	0.0256
			692.049	0.0173		692.049	0		692.049	0		692.049	0		692.049	0		692.049	0		692.049	0.0006		692.049	0.0062		692.049	0.0256
			693.049	0.0163		693.049	0		693.049	0		693.049	0		693.049	0		693.049	0		693.049	0.0006		693.049	0.0061		693.049	0.0256
			694.049	0.0157		694.049	0		694.049	0		694.049	0		694.049	0		694.049	0		694.049	0.0005		694.049	0.006		694.049	0.0255
			695.049	0.0157		695.049	0		695.049	0		695.049	0		695.049	0		695.049	0		695.049	0.0005		695.049	0.0059		695.049	0.0255
			696.049	0.0161		696.049	0		696.049	0		696.049	0		696.049	0		696.049	0		696.049	0.0005		696.049	0.0058		696.049	0.0255
			697.049	0.017		697.049	0		697.049	0		697.049	0		697.049	0		697.049	0		697.049	0.0005		697.049	0.0058		697.049	0.0254
			698.049	0.0183		698.049	0		698.049	0		698.049	0		698.049	0		698.049	0		698.049	0.0005		698.049	0.0057		698.049	0.0254
			699.049	0.0199		699.049	0		699.049	0		699.049	0		699.049	0		699.049	0		699.049	0.0005		699.049	0.0056		699.049	0.0254
			700.049	0.0217		700.049	0		700.049	0		700.049	0		700.049	0		700.049	0		700.049	0.0004		700.049	0.0055		700.049	0.0253
			701.049	0.0236		701.049	0		701.049	0		701.049	0		701.049	0		701.049	0		701.049	0.0004		701.049	0.0054		701.049	0.0253
			702.049	0.0255		702.049	0		702.049	0		702.049	0		702.049	0		702.049	0		702.049	0.0004		702.049	0.0053		702.049	0.0252
			703.049	0.0273		703.049	0		703.049	0		703.049	0		703.049	0		703.049	0		703.049	0.0004		703.049	0.0052		703.049	0.0252
			704.049	0.029		704.049	0		704.049	0		704.049	0		704.049	0		704.049	0		704.049	0.0004		704.049	0.0052		704.049	0.0251
			705.049	0.0304		705.049	0		705.049	0		705.049	0		705.049	0		705.049	0		705.049	0.0004		705.049	0.0051		705.049	0.025
			706.049	0.0316		706.049	0		706.049	0		706.049	0		706.049	0		706.049	0		706.049	0.0004		706.049	0.005		706.049	0.025
			707.049	0.0324		707.049	0		707.049	0		707.049	0		707.049	0		707.049	0		707.049	0.0004		707.049	0.0049		707.049	0.0249
			708.049	0.0329		708.049	0		708.049	0		708.049	0		708.049	0		708.049	0		708.049	0.0003		708.049	0.0048		708.049	0.0248
			709.049	0.033		709.049	0		709.049	0		709.049	0		709.049	0		709.049	0		709.049	0.0003		709.049	0.0047		709.049	0.0248
			710.049	0.0329		710.049	0		710.049	0		710.049	0		710.049	0		710.049	0		710.049	0.0003		710.049	0.0047		710.049	0.0247
			711.049	0.0325		711.049	0		711.049	0		711.049	0		711.049	0		711.049	0		711.049	0.0003		711.049	0.0046		711.049	0.0246
			712.049	0.0319		712.049	0		712.049	0		712.049	0		712.049	0		712.049	0		712.049	0.0003		712.049	0.0045		712.049	0.0245
			713.049	0.0312		713.049	0		713.049	0		713.049	0		713.049	0		713.049	0		713.049	0.0003		713.049	0.0044		713.049	0.0244
			714.049	0.0303		714.049	0		714.049	0		714.049	0		714.049	0		714.049	0		714.049	0.0003		714.049	0.0044		714.049	0.0243
			715.049	0.0295		715.049	0		715.049	0		715.049	0		715.049	0		715.049	0		715.049	0.0003		715.049	0.0043		715.049	0.0242
			716.049	0.0285		716.049	0		716.049	0		716.049	0		716.049	0		716.049	0		716.049	0.0003		716.049	0.0042		716.049	0.0241
			717.049	0.0275		717.049	0		717.049	0		717.049	0		717.049	0		717.049	0		717.049	0.0002		717.049	0.0041		717.049	0.024
			718.049	0.0263		718.049	0		718.049	0		718.049	0		718.049	0		718.049	0		718.049	0.0002		718.049	0.004		718.049	0.0239
			719.049	0.0251		719.049	0		719.049	0		719.049	0		719.049	0		719.049	0		719.049	0.0002		719.049	0.004		719.049	0.0238
			720.049	0.0239		720.049	0		720.049	0		720.049	0		720.049	0		720.049	0		720.049	0.0002		720.049	0.0039		720.049	0.0237
			721.049	0.0226		721.049	0		721.049	0		721.049	0		721.049	0		721.049	0		721.049	0.0002		721.049	0.0038		721.049	0.0236
			722.049	0.0215		722.049	0		722.049	0		722.049	0		722.049	0		722.049	0		722.049	0.0002		722.049	0.0038		722.049	0.0235
			723.049	0.0206		723.049	0		723.049	0		723.049	0		723.049	0		723.049	0		723.049	0.0002		723.049	0.0037		723.049	0.0234
			724.049	0.0201		724.049	0		724.049	0		724.049	0		724.049	0		724.049	0		724.049	0.0002		724.049	0.0036		724.049	0.0233
			725.049	0.0199		725.049	0		725.049	0		725.049	0		725.049	0		725.049	0		725.049	0.0002		725.049	0.0035		725.049	0.0231
			726.049	0.0203		726.049	0		726.049	0		726.049	0		726.049	0		726.049	0		726.049	0.0002		726.049	0.0035		726.049	0.023
			727.049	0.0212		727.049	0		727.049	0		727.049	0		727.049	0		727.049	0		727.049	0.0002		727.049	0.0034		727.049	0.0229
			728.049	0.0225		728.049	0		728.049	0		728.049	0		728.049	0		728.049	0		728.049	0.0002		728.049	0.0033		728.049	0.0228
			729.049	0.0243		729.049	0		729.049	0		729.049	0		729.049	0		729.049	0		729.049	0.0002		729.049	0.0033		729.049	0.0226
			730.049	0.0265		730.049	0		730.049	0		730.049	0		730.049	0		730.049	0		730.049	0.0001		730.049	0.0032		730.049	0.0225
			731.049	0.029		731.049	0		731.049	0		731.049	0		731.049	0		731.049	0		731.049	0.0001		731.049	0.0031		731.049	0.0224
			732.049	0.0318		732.049	0		732.049	0		732.049	0		732.049	0		732.049	0		732.049	0.0001		732.049	0.0031		732.049	0.0222
			733.049	0.0347		733.049	0		733.049	0		733.049	0		733.049	0		733.049	0		733.049	0.0001		733.049	0.003		733.049	0.0221
			734.049	0.0377		734.049	0		734.049	0		734.049	0		734.049	0		734.049	0		734.049	0.0001		734.049	0.003		734.049	0.0219
			735.049	0.0407		735.049	0		735.049	0		735.049	0		735.049	0		735.049	0		735.049	0.0001		735.049	0.0029		735.049	0.0218
			736.049	0.0434		736.049	0		736.049	0		736.049	0		736.049	0		736.049	0		736.049	0.0001		736.049	0.0028		736.049	0.0217
			737.049	0.0457		737.049	0		737.049	0		737.049	0		737.049	0		737.049	0		737.049	0.0001		737.049	0.0028		737.049	0.0215
			738.049	0.0474		738.049	0		738.049	0		738.049	0		738.049	0		738.049	0		738.049	0.0001		738.049	0.0027		738.049	0.0214
			739.049	0.0484		739.049	0		739.049	0		739.049	0		739.049	0		739.049	0		739.049	0.0001		739.049	0.0027		739.049	0.0212
			740.049	0.0486		740.049	0		740.049	0		740.049	0		740.049	0		740.049	0		740.049	0.0001		740.049	0.0026		740.049	0.021
			741.049	0.048		741.049	0		741.049	0		741.049	0		741.049	0		741.049	0		741.049	0.0001		741.049	0.0025		741.049	0.0209
			742.049	0.0465		742.049	0		742.049	0		742.049	0		742.049	0		742.049	0		742.049	0.0001		742.049	0.0025		742.049	0.0207
			743.049	0.0444		743.049	0		743.049	0		743.049	0		743.049	0		743.049	0		743.049	0.0001		743.049	0.0024		743.049	0.0206
			744.049	0.0417		744.049	0		744.049	0		744.049	0		744.049	0		744.049	0		744.049	0.0001		744.049	0.0024		744.049	0.0204
			745.049	0.0386		745.049	0		745.049	0		745.049	0		745.049	0		745.049	0		745.049	0.0001		745.049	0.0023		745.049	0.0203
			746.049	0.0353		746.049	0		746.049	0		746.049	0		746.049	0		746.049	0		746.049	0.0001		746.049	0.0023		746.049	0.0201
			747.049	0.032		747.049	0		747.049	0		747.049	0		747.049	0		747.049	0		747.049	0.0001		747.049	0.0022		747.049	0.0199
			748.049	0.0288		748.049	0		748.049	0		748.049	0		748.049	0		748.049	0		748.049	0.0001		748.049	0.0022		748.049	0.0198
			749.049	0.0258		749.049	0		749.049	0		749.049	0		749.049	0		749.049	0		749.049	0.0001		749.049	0.0021		749.049	0.0196
			750.049	0.0231		750.049	0		750.049	0		750.049	0		750.049	0		750.049	0		750.049	0.0001		750.049	0.0021		750.049	0.0194
			751.049	0.0208		751.049	0		751.049	0		751.049	0		751.049	0		751.049	0		751.049	0.0001		751.049	0.002		751.049	0.0192
			752.049	0.0189		752.049	0		752.049	0		752.049	0		752.049	0		752.049	0		752.049	0.0001		752.049	0.002		752.049	0.0191
			753.049	0.0174		753.049	0		753.049	0		753.049	0		753.049	0		753.049	0		753.049	0.0001		753.049	0.0019		753.049	0.0189
			754.049	0.0163		754.049	0		754.049	0		754.049	0		754.049	0		754.049	0		754.049	0.0001		754.049	0.0019		754.049	0.0187
			755.049	0.0155		755.049	0		755.049	0		755.049	0		755.049	0		755.049	0		755.049	0.0001		755.049	0.0018		755.049	0.0186
			756.049	0.015		756.049	0		756.049	0		756.049	0		756.049	0		756.049	0		756.049	0.0001		756.049	0.0018		756.049	0.0184
			757.049	0.0146		757.049	0		757.049	0		757.049	0		757.049	0		757.049	0		757.049	0		757.049	0.0017		757.049	0.0182
			758.049	0.0143		758.049	0		758.049	0		758.049	0		758.049	0		758.049	0		758.049	0		758.049	0.0017		758.049	0.018
			759.049	0.014		759.049	0		759.049	0		759.049	0		759.049	0		759.049	0		759.049	0		759.049	0.0017		759.049	0.0179
			760.049	0.0136		760.049	0		760.049	0		760.049	0		760.049	0		760.049	0		760.049	0		760.049	0.0016		760.049	0.0177
			761.049	0.0131		761.049	0		761.049	0		761.049	0		761.049	0		761.049	0		761.049	0		761.049	0.0016		761.049	0.0175
			762.049	0.0124		762.049	0		762.049	0		762.049	0		762.049	0		762.049	0		762.049	0		762.049	0.0015		762.049	0.0173
			763.049	0.0118		763.049	0		763.049	0		763.049	0		763.049	0		763.049	0		763.049	0		763.049	0.0015		763.049	0.0171
			764.049	0.0111		764.049	0		764.049	0		764.049	0		764.049	0		764.049	0		764.049	0		764.049	0.0015		764.049	0.017
			765.049	0.0104		765.049	0		765.049	0		765.049	0		765.049	0		765.049	0		765.049	0		765.049	0.0014		765.049	0.0168
			766.049	0.0099		766.049	0		766.049	0		766.049	0		766.049	0		766.049	0		766.049	0		766.049	0.0014		766.049	0.0166
			767.049	0.0096		767.049	0		767.049	0		767.049	0		767.049	0		767.049	0		767.049	0		767.049	0.0014		767.049	0.0164
			768.049	0.0095		768.049	0		768.049	0		768.049	0		768.049	0		768.049	0		768.049	0		768.049	0.0013		768.049	0.0162
			769.049	0.0095		769.049	0		769.049	0		769.049	0		769.049	0		769.049	0		769.049	0		769.049	0.0013		769.049	0.016
			770.049	0.0095		770.049	0		770.049	0		770.049	0		770.049	0		770.049	0		770.049	0		770.049	0.0013		770.049	0.0159
			771.049	0.0096		771.049	0		771.049	0		771.049	0		771.049	0		771.049	0		771.049	0		771.049	0.0012		771.049	0.0157
			772.049	0.0097		772.049	0		772.049	0		772.049	0		772.049	0		772.049	0		772.049	0		772.049	0.0012		772.049	0.0155
			773.049	0.0097		773.049	0		773.049	0		773.049	0		773.049	0		773.049	0		773.049	0		773.049	0.0012		773.049	0.0153
			774.049	0.0096		774.049	0		774.049	0		774.049	0		774.049	0		774.049	0		774.049	0		774.049	0.0011		774.049	0.0151
			775.049	0.0095		775.049	0		775.049	0		775.049	0		775.049	0		775.049	0		775.049	0		775.049	0.0011		775.049	0.0149
			776.049	0.0095		776.049	0		776.049	0		776.049	0		776.049	0		776.049	0		776.049	0		776.049	0.0011		776.049	0.0148
			777.049	0.0095		777.049	0		777.049	0		777.049	0		777.049	0		777.049	0		777.049	0		777.049	0.001		777.049	0.0146
			778.049	0.0098		778.049	0		778.049	0		778.049	0		778.049	0		778.049	0		778.049	0		778.049	0.001		778.049	0.0144
			779.049	0.0104		779.049	0		779.049	0		779.049	0		779.049	0		779.049	0		779.049	0		779.049	0.001		779.049	0.0142
			780.049	0.0112		780.049	0		780.049	0		780.049	0		780.049	0		780.049	0		780.049	0		780.049	0.001		780.049	0.014
			781.049	0.0124		781.049	0		781.049	0		781.049	0		781.049	0		781.049	0		781.049	0		781.049	0.0009		781.049	0.0139
			782.049	0.0138		782.049	0		782.049	0		782.049	0		782.049	0		782.049	0		782.049	0		782.049	0.0009		782.049	0.0137
			783.049	0.0153		783.049	0		783.049	0		783.049	0		783.049	0		783.049	0		783.049	0		783.049	0.0009		783.049	0.0135
			784.049	0.0168		784.049	0		784.049	0		784.049	0		784.049	0		784.049	0		784.049	0		784.049	0.0009		784.049	0.0133
			785.049	0.0183		785.049	0		785.049	0		785.049	0		785.049	0		785.049	0		785.049	0		785.049	0.0008		785.049	0.0131
			786.049	0.0197		786.049	0		786.049	0		786.049	0		786.049	0		786.049	0		786.049	0		786.049	0.0008		786.049	0.013
			787.049	0.0209		787.049	0		787.049	0		787.049	0		787.049	0		787.049	0		787.049	0		787.049	0.0008		787.049	0.0128
			788.049	0.0219		788.049	0		788.049	0		788.049	0		788.049	0		788.049	0		788.049	0		788.049	0.0008		788.049	0.0126
			789.049	0.0227		789.049	0		789.049	0		789.049	0		789.049	0		789.049	0		789.049	0		789.049	0.0007		789.049	0.0124
			790.049	0.0231		790.049	0		790.049	0		790.049	0		790.049	0		790.049	0		790.049	0		790.049	0.0007		790.049	0.0123
			791.049	0.0233		791.049	0		791.049	0		791.049	0		791.049	0		791.049	0		791.049	0		791.049	0.0007		791.049	0.0121
			792.049	0.0231		792.049	0		792.049	0		792.049	0		792.049	0		792.049	0		792.049	0		792.049	0.0007		792.049	0.0119
			793.049	0.0226		793.049	0		793.049	0		793.049	0		793.049	0		793.049	0		793.049	0		793.049	0.0007		793.049	0.0117
			794.049	0.0218		794.049	0		794.049	0		794.049	0		794.049	0		794.049	0		794.049	0		794.049	0.0006		794.049	0.0116
			795.049	0.0207		795.049	0		795.049	0		795.049	0		795.049	0		795.049	0		795.049	0		795.049	0.0006		795.049	0.0114
			796.049	0.0193		796.049	0		796.049	0		796.049	0		796.049	0		796.049	0		796.049	0		796.049	0.0006		796.049	0.0112
			797.049	0.0178		797.049	0		797.049	0		797.049	0		797.049	0		797.049	0		797.049	0		797.049	0.0006		797.049	0.0111
			798.049	0.0162		798.049	0		798.049	0		798.049	0		798.049	0		798.049	0		798.049	0		798.049	0.0006		798.049	0.0109
			799.049	0.0146		799.049	0		799.049	0		799.049	0		799.049	0		799.049	0		799.049	0		799.049	0.0005		799.049	0.0107
			800.049	0.0132		800.049	0		800.049	0		800.049	0		800.049	0		800.049	0		800.049	0		800.049	0.0005		800.049	0.0106
			801.049	0.012		801.049	0		801.049	0		801.049	0		801.049	0		801.049	0		801.049	0		801.049	0.0005		801.049	0.0104
			802.049	0.011		802.049	0		802.049	0		802.049	0		802.049	0		802.049	0		802.049	0		802.049	0.0005		802.049	0.0102
			803.049	0.0103		803.049	0		803.049	0		803.049	0		803.049	0		803.049	0		803.049	0		803.049	0.0005		803.049	0.0101
			804.049	0.0099		804.049	0		804.049	0		804.049	0		804.049	0		804.049	0		804.049	0		804.049	0.0005		804.049	0.0099
			805.049	0.0097		805.049	0		805.049	0		805.049	0		805.049	0		805.049	0		805.049	0		805.049	0.0004		805.049	0.0098
			806.049	0.0097		806.049	0		806.049	0		806.049	0		806.049	0		806.049	0		806.049	0		806.049	0.0004		806.049	0.0096
			807.049	0.0099		807.049	0		807.049	0		807.049	0		807.049	0		807.049	0		807.049	0		807.049	0.0004		807.049	0.0094
			808.049	0.0103		808.049	0		808.049	0		808.049	0		808.049	0		808.049	0		808.049	0		808.049	0.0004		808.049	0.0093
			809.049	0.0107		809.049	0		809.049	0		809.049	0		809.049	0		809.049	0		809.049	0		809.049	0.0004		809.049	0.0091
			810.049	0.0112		810.049	0		810.049	0		810.049	0		810.049	0		810.049	0		810.049	0		810.049	0.0004		810.049	0.009
			811.049	0.0117		811.049	0		811.049	0		811.049	0		811.049	0		811.049	0		811.049	0		811.049	0.0004		811.049	0.0088
			812.049	0.0122		812.049	0		812.049	0		812.049	0		812.049	0		812.049	0		812.049	0		812.049	0.0004		812.049	0.0087
			813.049	0.0126		813.049	0		813.049	0		813.049	0		813.049	0		813.049	0		813.049	0		813.049	0.0003		813.049	0.0085
			814.049	0.0131		814.049	0		814.049	0		814.049	0		814.049	0		814.049	0		814.049	0		814.049	0.0003		814.049	0.0084
			815.049	0.0136		815.049	0		815.049	0		815.049	0		815.049	0		815.049	0		815.049	0		815.049	0.0003		815.049	0.0082
			816.049	0.0142		816.049	0		816.049	0		816.049	0		816.049	0		816.049	0		816.049	0		816.049	0.0003		816.049	0.0081
			817.049	0.0149		817.049	0		817.049	0		817.049	0		817.049	0		817.049	0		817.049	0		817.049	0.0003		817.049	0.0079
			818.049	0.0157		818.049	0		818.049	0		818.049	0		818.049	0		818.049	0		818.049	0		818.049	0.0003		818.049	0.0078
			819.049	0.0167		819.049	0		819.049	0		819.049	0		819.049	0		819.049	0		819.049	0		819.049	0.0003		819.049	0.0077
			820.049	0.0177		820.049	0		820.049	0		820.049	0		820.049	0		820.049	0		820.049	0		820.049	0.0003		820.049	0.0075
			821.049	0.0187		821.049	0		821.049	0		821.049	0		821.049	0		821.049	0		821.049	0		821.049	0.0003		821.049	0.0074
			822.049	0.0195		822.049	0		822.049	0		822.049	0		822.049	0		822.049	0		822.049	0		822.049	0.0003		822.049	0.0072
			823.049	0.0201		823.049	0		823.049	0		823.049	0		823.049	0		823.049	0		823.049	0		823.049	0.0002		823.049	0.0071
			824.049	0.0203		824.049	0		824.049	0		824.049	0		824.049	0		824.049	0		824.049	0		824.049	0.0002		824.049	0.007
			825.049	0.0201		825.049	0		825.049	0		825.049	0		825.049	0		825.049	0		825.049	0		825.049	0.0002		825.049	0.0068
			826.049	0.0196		826.049	0		826.049	0		826.049	0		826.049	0		826.049	0		826.049	0		826.049	0.0002		826.049	0.0067
			827.049	0.0188		827.049	0		827.049	0		827.049	0		827.049	0		827.049	0		827.049	0		827.049	0.0002		827.049	0.0066
			828.049	0.0178		828.049	0		828.049	0		828.049	0		828.049	0		828.049	0		828.049	0		828.049	0.0002		828.049	0.0065
			829.049	0.0167		829.049	0		829.049	0		829.049	0		829.049	0		829.049	0		829.049	0		829.049	0.0002		829.049	0.0063
			830.049	0.0157		830.049	0		830.049	0		830.049	0		830.049	0		830.049	0		830.049	0		830.049	0.0002		830.049	0.0062
			831.049	0.0149		831.049	0		831.049	0		831.049	0		831.049	0		831.049	0		831.049	0		831.049	0.0002		831.049	0.0061
			832.049	0.0143		832.049	0		832.049	0		832.049	0		832.049	0		832.049	0		832.049	0		832.049	0.0002		832.049	0.006
			833.049	0.0141		833.049	0		833.049	0		833.049	0		833.049	0		833.049	0		833.049	0		833.049	0.0002		833.049	0.0059
			834.049	0.0141		834.049	0		834.049	0		834.049	0		834.049	0		834.049	0		834.049	0		834.049	0.0002		834.049	0.0057
			835.049	0.0144		835.049	0		835.049	0		835.049	0		835.049	0		835.049	0		835.049	0		835.049	0.0002		835.049	0.0056
			836.049	0.0148		836.049	0		836.049	0		836.049	0		836.049	0		836.049	0		836.049	0		836.049	0.0002		836.049	0.0055
			837.049	0.0154		837.049	0		837.049	0		837.049	0		837.049	0		837.049	0		837.049	0		837.049	0.0001		837.049	0.0054
			838.049	0.016		838.049	0		838.049	0		838.049	0		838.049	0		838.049	0		838.049	0		838.049	0.0001		838.049	0.0053
			839.049	0.0167		839.049	0		839.049	0		839.049	0		839.049	0		839.049	0		839.049	0		839.049	0.0001		839.049	0.0052
			840.049	0.0174		840.049	0		840.049	0		840.049	0		840.049	0		840.049	0		840.049	0		840.049	0.0001		840.049	0.0051
			841.049	0.0182		841.049	0		841.049	0		841.049	0		841.049	0		841.049	0		841.049	0		841.049	0.0001		841.049	0.005
			842.049	0.0191		842.049	0		842.049	0		842.049	0		842.049	0		842.049	0		842.049	0		842.049	0.0001		842.049	0.0049
			843.049	0.0202		843.049	0		843.049	0		843.049	0		843.049	0		843.049	0		843.049	0		843.049	0.0001		843.049	0.0048
			844.049	0.0214		844.049	0		844.049	0		844.049	0		844.049	0		844.049	0		844.049	0		844.049	0.0001		844.049	0.0046
			845.049	0.0228		845.049	0		845.049	0		845.049	0		845.049	0		845.049	0		845.049	0		845.049	0.0001		845.049	0.0045
			846.049	0.0243		846.049	0		846.049	0		846.049	0		846.049	0		846.049	0		846.049	0		846.049	0.0001		846.049	0.0045
			847.049	0.0258		847.049	0		847.049	0		847.049	0		847.049	0		847.049	0		847.049	0		847.049	0.0001		847.049	0.0044
			848.049	0.0271		848.049	0		848.049	0		848.049	0		848.049	0		848.049	0		848.049	0		848.049	0.0001		848.049	0.0043
			849.049	0.0283		849.049	0		849.049	0		849.049	0		849.049	0		849.049	0		849.049	0		849.049	0.0001		849.049	0.0042
			850.049	0.0293		850.049	0		850.049	0		850.049	0		850.049	0		850.049	0		850.049	0		850.049	0.0001		850.049	0.0041
			851.049	0.0299		851.049	0		851.049	0		851.049	0		851.049	0		851.049	0		851.049	0		851.049	0.0001		851.049	0.004
			852.049	0.0302		852.049	0		852.049	0		852.049	0		852.049	0		852.049	0		852.049	0		852.049	0.0001		852.049	0.0039
			853.049	0.0303		853.049	0		853.049	0		853.049	0		853.049	0		853.049	0		853.049	0		853.049	0.0001		853.049	0.0038
			854.049	0.03		854.049	0		854.049	0		854.049	0		854.049	0		854.049	0		854.049	0		854.049	0.0001		854.049	0.0037
			855.049	0.0295		855.049	0		855.049	0		855.049	0		855.049	0		855.049	0		855.049	0		855.049	0.0001		855.049	0.0036
			856.049	0.0288		856.049	0		856.049	0		856.049	0		856.049	0		856.049	0		856.049	0		856.049	0.0001		856.049	0.0035
			857.049	0.0278		857.049	0		857.049	0		857.049	0		857.049	0		857.049	0		857.049	0		857.049	0.0001		857.049	0.0035
			858.049	0.0265		858.049	0		858.049	0		858.049	0		858.049	0		858.049	0		858.049	0		858.049	0.0001		858.049	0.0034
			859.049	0.025		859.049	0		859.049	0		859.049	0		859.049	0		859.049	0		859.049	0		859.049	0.0001		859.049	0.0033
			860.049	0.0232		860.049	0		860.049	0		860.049	0		860.049	0		860.049	0		860.049	0		860.049	0.0001		860.049	0.0032
			861.049	0.0212		861.049	0		861.049	0		861.049	0		861.049	0		861.049	0		861.049	0		861.049	0.0001		861.049	0.0032
			862.049	0.019		862.049	0		862.049	0		862.049	0		862.049	0		862.049	0		862.049	0		862.049	0.0001		862.049	0.0031
			863.049	0.0166		863.049	0		863.049	0		863.049	0		863.049	0		863.049	0		863.049	0		863.049	0.0001		863.049	0.003
			864.049	0.0143		864.049	0		864.049	0		864.049	0		864.049	0		864.049	0		864.049	0		864.049	0.0001		864.049	0.0029
			865.049	0.0121		865.049	0		865.049	0		865.049	0		865.049	0		865.049	0		865.049	0		865.049	0		865.049	0.0029
			866.049	0.0101		866.049	0		866.049	0		866.049	0		866.049	0		866.049	0		866.049	0		866.049	0		866.049	0.0028
			867.049	0.0084		867.049	0		867.049	0		867.049	0		867.049	0		867.049	0		867.049	0		867.049	0		867.049	0.0027
			868.049	0.0071		868.049	0		868.049	0		868.049	0		868.049	0		868.049	0		868.049	0		868.049	0		868.049	0.0027
			869.049	0.0063		869.049	0		869.049	0		869.049	0		869.049	0		869.049	0		869.049	0		869.049	0		869.049	0.0026
			870.049	0.0058		870.049	0		870.049	0		870.049	0		870.049	0		870.049	0		870.049	0		870.049	0		870.049	0.0025
			871.049	0.0056		871.049	0		871.049	0		871.049	0		871.049	0		871.049	0		871.049	0		871.049	0		871.049	0.0025
			872.049	0.0058		872.049	0		872.049	0		872.049	0		872.049	0		872.049	0		872.049	0		872.049	0		872.049	0.0024
			873.049	0.0062		873.049	0		873.049	0		873.049	0		873.049	0		873.049	0		873.049	0		873.049	0		873.049	0.0023
			874.049	0.0067		874.049	0		874.049	0		874.049	0		874.049	0		874.049	0		874.049	0		874.049	0		874.049	0.0023
			875.049	0.0074		875.049	0		875.049	0		875.049	0		875.049	0		875.049	0		875.049	0		875.049	0		875.049	0.0022
			876.049	0.008		876.049	0		876.049	0		876.049	0		876.049	0		876.049	0		876.049	0		876.049	0		876.049	0.0022
			877.049	0.0086		877.049	0		877.049	0		877.049	0		877.049	0		877.049	0		877.049	0		877.049	0		877.049	0.0021
			878.049	0.0092		878.049	0		878.049	0		878.049	0		878.049	0		878.049	0		878.049	0		878.049	0		878.049	0.0021
			879.049	0.0097		879.049	0		879.049	0		879.049	0		879.049	0		879.049	0		879.049	0		879.049	0		879.049	0.002
			880.049	0.0101		880.049	0		880.049	0		880.049	0		880.049	0		880.049	0		880.049	0		880.049	0		880.049	0.0019
			881.049	0.0103		881.049	0		881.049	0		881.049	0		881.049	0		881.049	0		881.049	0		881.049	0		881.049	0.0019
			882.049	0.0105		882.049	0		882.049	0		882.049	0		882.049	0		882.049	0		882.049	0		882.049	0		882.049	0.0018
			883.049	0.0105		883.049	0		883.049	0		883.049	0		883.049	0		883.049	0		883.049	0		883.049	0		883.049	0.0018
			884.049	0.0104		884.049	0		884.049	0		884.049	0		884.049	0		884.049	0		884.049	0		884.049	0		884.049	0.0018
			885.049	0.0103		885.049	0		885.049	0		885.049	0		885.049	0		885.049	0		885.049	0		885.049	0		885.049	0.0017
			886.049	0.0103		886.049	0		886.049	0		886.049	0		886.049	0		886.049	0		886.049	0		886.049	0		886.049	0.0017
			887.049	0.0102		887.049	0		887.049	0		887.049	0		887.049	0		887.049	0		887.049	0		887.049	0		887.049	0.0016
			888.049	0.0103		888.049	0		888.049	0		888.049	0		888.049	0		888.049	0		888.049	0		888.049	0		888.049	0.0016
			889.049	0.0106		889.049	0		889.049	0		889.049	0		889.049	0		889.049	0		889.049	0		889.049	0		889.049	0.0015
			890.049	0.011		890.049	0		890.049	0		890.049	0		890.049	0		890.049	0		890.049	0		890.049	0		890.049	0.0015
			891.049	0.0117		891.049	0		891.049	0		891.049	0		891.049	0		891.049	0		891.049	0		891.049	0		891.049	0.0014
			892.049	0.0125		892.049	0		892.049	0		892.049	0		892.049	0		892.049	0		892.049	0		892.049	0		892.049	0.0014
			893.049	0.0134		893.049	0		893.049	0		893.049	0		893.049	0		893.049	0		893.049	0		893.049	0		893.049	0.0014
			894.049	0.0145		894.049	0		894.049	0		894.049	0		894.049	0		894.049	0		894.049	0		894.049	0		894.049	0.0013
			895.049	0.0155		895.049	0		895.049	0		895.049	0		895.049	0		895.049	0		895.049	0		895.049	0		895.049	0.0013
			896.049	0.0164		896.049	0		896.049	0		896.049	0		896.049	0		896.049	0		896.049	0		896.049	0		896.049	0.0013
			897.049	0.0171		897.049	0		897.049	0		897.049	0		897.049	0		897.049	0		897.049	0		897.049	0		897.049	0.0012
			898.049	0.0176		898.049	0		898.049	0		898.049	0		898.049	0		898.049	0		898.049	0		898.049	0		898.049	0.0012
			899.049	0.0177		899.049	0		899.049	0		899.049	0		899.049	0		899.049	0		899.049	0		899.049	0		899.049	0.0011
			900.049	0.0174		900.049	0		900.049	0		900.049	0		900.049	0		900.049	0		900.049	0		900.049	0		900.049	0.0011
			901.049	0.0168		901.049	0		901.049	0		901.049	0		901.049	0		901.049	0		901.049	0		901.049	0		901.049	0.0011
			902.049	0.0159		902.049	0		902.049	0		902.049	0		902.049	0		902.049	0		902.049	0		902.049	0		902.049	0.001
			903.049	0.015		903.049	0		903.049	0		903.049	0		903.049	0		903.049	0		903.049	0		903.049	0		903.049	0.001
			904.049	0.014		904.049	0		904.049	0		904.049	0		904.049	0		904.049	0		904.049	0		904.049	0		904.049	0.001
			905.049	0.0132		905.049	0		905.049	0		905.049	0		905.049	0		905.049	0		905.049	0		905.049	0		905.049	0.001
			906.049	0.0128		906.049	0		906.049	0		906.049	0		906.049	0		906.049	0		906.049	0		906.049	0		906.049	0.0009
			907.049	0.0127		907.049	0		907.049	0		907.049	0		907.049	0		907.049	0		907.049	0		907.049	0		907.049	0.0009
			908.049	0.013		908.049	0		908.049	0		908.049	0		908.049	0		908.049	0		908.049	0		908.049	0		908.049	0.0009
			909.049	0.0137		909.049	0		909.049	0		909.049	0		909.049	0		909.049	0		909.049	0		909.049	0		909.049	0.0009
			910.049	0.0146		910.049	0		910.049	0		910.049	0		910.049	0		910.049	0		910.049	0		910.049	0		910.049	0.0008
			911.049	0.0158		911.049	0		911.049	0		911.049	0		911.049	0		911.049	0		911.049	0		911.049	0		911.049	0.0008
			912.049	0.0169		912.049	0		912.049	0		912.049	0		912.049	0		912.049	0		912.049	0		912.049	0		912.049	0.0008
			913.049	0.018		913.049	0		913.049	0		913.049	0		913.049	0		913.049	0		913.049	0		913.049	0		913.049	0.0008
			914.049	0.0188		914.049	0		914.049	0		914.049	0		914.049	0		914.049	0		914.049	0		914.049	0		914.049	0.0007
			915.049	0.0194		915.049	0		915.049	0		915.049	0		915.049	0		915.049	0		915.049	0		915.049	0		915.049	0.0007
			916.049	0.0197		916.049	0		916.049	0		916.049	0		916.049	0		916.049	0		916.049	0		916.049	0		916.049	0.0007
			917.049	0.0197		917.049	0		917.049	0		917.049	0		917.049	0		917.049	0		917.049	0		917.049	0		917.049	0.0007
			918.049	0.0195		918.049	0		918.049	0		918.049	0		918.049	0		918.049	0		918.049	0		918.049	0		918.049	0.0006
			919.049	0.019		919.049	0		919.049	0		919.049	0		919.049	0		919.049	0		919.049	0		919.049	0		919.049	0.0006
			920.049	0.0184		920.049	0		920.049	0		920.049	0		920.049	0		920.049	0		920.049	0		920.049	0		920.049	0.0006
			921.049	0.0175		921.049	0		921.049	0		921.049	0		921.049	0		921.049	0		921.049	0		921.049	0		921.049	0.0006
			922.049	0.0166		922.049	0		922.049	0		922.049	0		922.049	0		922.049	0		922.049	0		922.049	0		922.049	0.0006
			923.049	0.0156		923.049	0		923.049	0		923.049	0		923.049	0		923.049	0		923.049	0		923.049	0		923.049	0.0005
			924.049	0.0147		924.049	0		924.049	0		924.049	0		924.049	0		924.049	0		924.049	0		924.049	0		924.049	0.0005
			925.049	0.0137		925.049	0		925.049	0		925.049	0		925.049	0		925.049	0		925.049	0		925.049	0		925.049	0.0005
			926.049	0.0129		926.049	0		926.049	0		926.049	0		926.049	0		926.049	0		926.049	0		926.049	0		926.049	0.0005
			927.049	0.0123		927.049	0		927.049	0		927.049	0		927.049	0		927.049	0		927.049	0		927.049	0		927.049	0.0005
			928.049	0.0118		928.049	0		928.049	0		928.049	0		928.049	0		928.049	0		928.049	0		928.049	0		928.049	0.0005
			929.049	0.0115		929.049	0		929.049	0		929.049	0		929.049	0		929.049	0		929.049	0		929.049	0		929.049	0.0004
			930.049	0.0113		930.049	0		930.049	0		930.049	0		930.049	0		930.049	0		930.049	0		930.049	0		930.049	0.0004
			931.049	0.0112		931.049	0		931.049	0		931.049	0		931.049	0		931.049	0		931.049	0		931.049	0		931.049	0.0004
			932.049	0.0112		932.049	0		932.049	0		932.049	0		932.049	0		932.049	0		932.049	0		932.049	0		932.049	0.0004
			933.049	0.0111		933.049	0		933.049	0		933.049	0		933.049	0		933.049	0		933.049	0		933.049	0		933.049	0.0004
			934.049	0.0109		934.049	0		934.049	0		934.049	0		934.049	0		934.049	0		934.049	0		934.049	0		934.049	0.0004
			935.049	0.0106		935.049	0		935.049	0		935.049	0		935.049	0		935.049	0		935.049	0		935.049	0		935.049	0.0004
			936.049	0.01		936.049	0		936.049	0		936.049	0		936.049	0		936.049	0		936.049	0		936.049	0		936.049	0.0004
			937.049	0.0092		937.049	0		937.049	0		937.049	0		937.049	0		937.049	0		937.049	0		937.049	0		937.049	0.0003
			938.049	0.0082		938.049	0		938.049	0		938.049	0		938.049	0		938.049	0		938.049	0		938.049	0		938.049	0.0003
			939.049	0.0071		939.049	0		939.049	0		939.049	0		939.049	0		939.049	0		939.049	0		939.049	0		939.049	0.0003
			940.049	0.0059		940.049	0		940.049	0		940.049	0		940.049	0		940.049	0		940.049	0		940.049	0		940.049	0.0003
			941.049	0.0048		941.049	0		941.049	0		941.049	0		941.049	0		941.049	0		941.049	0		941.049	0		941.049	0.0003
			942.049	0.0037		942.049	0		942.049	0		942.049	0		942.049	0		942.049	0		942.049	0		942.049	0		942.049	0.0003
			943.049	0.0028		943.049	0		943.049	0		943.049	0		943.049	0		943.049	0		943.049	0		943.049	0		943.049	0.0003
			944.049	0.0021		944.049	0		944.049	0		944.049	0		944.049	0		944.049	0		944.049	0		944.049	0		944.049	0.0003
			945.049	0.0015		945.049	0		945.049	0		945.049	0		945.049	0		945.049	0		945.049	0		945.049	0		945.049	0.0003
			946.049	0.0011		946.049	0		946.049	0		946.049	0		946.049	0		946.049	0		946.049	0		946.049	0		946.049	0.0002
			947.049	0.0008		947.049	0		947.049	0		947.049	0		947.049	0		947.049	0		947.049	0		947.049	0		947.049	0.0002
			948.049	0.0008		948.049	0		948.049	0		948.049	0		948.049	0		948.049	0		948.049	0		948.049	0		948.049	0.0002
			949.049	0.0008		949.049	0		949.049	0		949.049	0		949.049	0		949.049	0		949.049	0		949.049	0		949.049	0.0002
			950.049	0.0011		950.049	0		950.049	0		950.049	0		950.049	0		950.049	0		950.049	0		950.049	0		950.049	0.0002
			951.049	0.0014		951.049	0		951.049	0		951.049	0		951.049	0		951.049	0		951.049	0		951.049	0		951.049	0.0002
			952.049	0.002		952.049	0		952.049	0		952.049	0		952.049	0		952.049	0		952.049	0		952.049	0		952.049	0.0002
			953.049	0.0026		953.049	0		953.049	0		953.049	0		953.049	0		953.049	0		953.049	0		953.049	0		953.049	0.0002
			954.049	0.0034		954.049	0		954.049	0		954.049	0		954.049	0		954.049	0		954.049	0		954.049	0		954.049	0.0002
			955.049	0.0043		955.049	0		955.049	0		955.049	0		955.049	0		955.049	0		955.049	0		955.049	0		955.049	0.0002
			956.049	0.0053		956.049	0		956.049	0		956.049	0		956.049	0		956.049	0		956.049	0		956.049	0		956.049	0.0002
			957.049	0.0062		957.049	0		957.049	0		957.049	0		957.049	0		957.049	0		957.049	0		957.049	0		957.049	0.0002
			958.049	0.007		958.049	0		958.049	0		958.049	0		958.049	0		958.049	0		958.049	0		958.049	0		958.049	0.0002
			959.049	0.0076		959.049	0		959.049	0		959.049	0		959.049	0		959.049	0		959.049	0		959.049	0		959.049	0.0002
			960.049	0.008		960.049	0		960.049	0		960.049	0		960.049	0		960.049	0		960.049	0		960.049	0		960.049	0.0001
			961.049	0.0082		961.049	0		961.049	0		961.049	0		961.049	0		961.049	0		961.049	0		961.049	0		961.049	0.0001
			962.049	0.008		962.049	0		962.049	0		962.049	0		962.049	0		962.049	0		962.049	0		962.049	0		962.049	0.0001
			963.049	0.0076		963.049	0		963.049	0		963.049	0		963.049	0		963.049	0		963.049	0		963.049	0		963.049	0.0001
			964.049	0.0069		964.049	0		964.049	0		964.049	0		964.049	0		964.049	0		964.049	0		964.049	0		964.049	0.0001
			965.049	0.0061		965.049	0		965.049	0		965.049	0		965.049	0		965.049	0		965.049	0		965.049	0		965.049	0.0001
			966.049	0.0052		966.049	0		966.049	0		966.049	0		966.049	0		966.049	0		966.049	0		966.049	0		966.049	0.0001
			967.049	0.0043		967.049	0		967.049	0		967.049	0		967.049	0		967.049	0		967.049	0		967.049	0		967.049	0.0001
			968.049	0.0034		968.049	0		968.049	0		968.049	0		968.049	0		968.049	0		968.049	0		968.049	0		968.049	0.0001
			969.049	0.0026		969.049	0		969.049	0		969.049	0		969.049	0		969.049	0		969.049	0		969.049	0		969.049	0.0001
			970.049	0.0019		970.049	0		970.049	0		970.049	0		970.049	0		970.049	0		970.049	0		970.049	0		970.049	0.0001
			971.049	0.0013		971.049	0		971.049	0		971.049	0		971.049	0		971.049	0		971.049	0		971.049	0		971.049	0.0001
			972.049	0.0009		972.049	0		972.049	0		972.049	0		972.049	0		972.049	0		972.049	0		972.049	0		972.049	0.0001
			973.049	0.0006		973.049	0		973.049	0		973.049	0		973.049	0		973.049	0		973.049	0		973.049	0		973.049	0.0001
			974.049	0.0004		974.049	0		974.049	0		974.049	0		974.049	0		974.049	0		974.049	0		974.049	0		974.049	0.0001
			975.049	0.0004		975.049	0		975.049	0		975.049	0		975.049	0		975.049	0		975.049	0		975.049	0		975.049	0.0001
			976.049	0.0004		976.049	0		976.049	0		976.049	0		976.049	0		976.049	0		976.049	0		976.049	0		976.049	0.0001
			977.049	0.0005		977.049	0		977.049	0		977.049	0		977.049	0		977.049	0		977.049	0		977.049	0		977.049	0.0001
			978.049	0.0007		978.049	0		978.049	0		978.049	0		978.049	0		978.049	0		978.049	0		978.049	0		978.049	0.0001
			979.049	0.001		979.049	0		979.049	0		979.049	0		979.049	0		979.049	0		979.049	0		979.049	0		979.049	0.0001
			980.049	0.0016		980.049	0		980.049	0		980.049	0		980.049	0		980.049	0		980.049	0		980.049	0		980.049	0.0001
			981.049	0.0023		981.049	0		981.049	0		981.049	0		981.049	0		981.049	0		981.049	0		981.049	0		981.049	0.0001
			982.049	0.0033		982.049	0		982.049	0		982.049	0		982.049	0		982.049	0		982.049	0		982.049	0		982.049	0.0001
			983.049	0.0046		983.049	0		983.049	0		983.049	0		983.049	0		983.049	0		983.049	0		983.049	0		983.049	0.0001
			984.049	0.0061		984.049	0		984.049	0		984.049	0		984.049	0		984.049	0		984.049	0		984.049	0		984.049	0.0001
			985.049	0.0079		985.049	0		985.049	0		985.049	0		985.049	0		985.049	0		985.049	0		985.049	0		985.049	0.0001
			986.049	0.0098		986.049	0		986.049	0		986.049	0		986.049	0		986.049	0		986.049	0		986.049	0		986.049	0.0001
			987.049	0.0117		987.049	0		987.049	0		987.049	0		987.049	0		987.049	0		987.049	0		987.049	0		987.049	0.0001
			988.049	0.0134		988.049	0		988.049	0		988.049	0		988.049	0		988.049	0		988.049	0		988.049	0		988.049	0
			989.049	0.0149		989.049	0		989.049	0		989.049	0		989.049	0		989.049	0		989.049	0		989.049	0		989.049	0
			990.049	0.016		990.049	0		990.049	0		990.049	0		990.049	0		990.049	0		990.049	0		990.049	0		990.049	0
			991.049	0.0165		991.049	0		991.049	0		991.049	0		991.049	0		991.049	0		991.049	0		991.049	0		991.049	0
			992.049	0.0165		992.049	0		992.049	0		992.049	0		992.049	0		992.049	0		992.049	0		992.049	0		992.049	0
			993.049	0.0158		993.049	0		993.049	0		993.049	0		993.049	0		993.049	0		993.049	0		993.049	0		993.049	0
			994.049	0.0146		994.049	0		994.049	0		994.049	0		994.049	0		994.049	0		994.049	0		994.049	0		994.049	0
			995.049	0.013		995.049	0		995.049	0		995.049	0		995.049	0		995.049	0		995.049	0		995.049	0		995.049	0
			996.049	0.0111		996.049	0		996.049	0		996.049	0		996.049	0		996.049	0		996.049	0		996.049	0		996.049	0
			997.049	0.0092		997.049	0		997.049	0		997.049	0		997.049	0		997.049	0		997.049	0		997.049	0		997.049	0
			998.049	0.0073		998.049	0		998.049	0		998.049	0		998.049	0		998.049	0		998.049	0		998.049	0		998.049	0
			999.049	0.0056		999.049	0		999.049	0		999.049	0		999.049	0		999.049	0		999.049	0		999.049	0		999.049	0
			1000.05	0.0042		1000.05	0		1000.05	0		1000.05	0		1000.05	0		1000.05	0		1000.05	0		1000.05	0		1000.05	0
			1001.05	0.003		1001.05	0		1001.05	0		1001.05	0		1001.05	0		1001.05	0		1001.05	0		1001.05	0		1001.05	0
			1002.05	0.0021		1002.05	0		1002.05	0		1002.05	0		1002.05	0		1002.05	0		1002.05	0		1002.05	0		1002.05	0
			1003.05	0.0016		1003.05	0		1003.05	0		1003.05	0		1003.05	0		1003.05	0		1003.05	0		1003.05	0		1003.05	0
			1004.05	0.0012		1004.05	0		1004.05	0		1004.05	0		1004.05	0		1004.05	0		1004.05	0		1004.05	0		1004.05	0
			1005.05	0.0011		1005.05	0		1005.05	0		1005.05	0		1005.05	0		1005.05	0		1005.05	0		1005.05	0		1005.05	0
			1006.05	0.0012		1006.05	0		1006.05	0		1006.05	0		1006.05	0		1006.05	0		1006.05	0		1006.05	0		1006.05	0
			1007.05	0.0014		1007.05	0		1007.05	0		1007.05	0		1007.05	0		1007.05	0		1007.05	0		1007.05	0		1007.05	0
			1008.05	0.0018		1008.05	0		1008.05	0		1008.05	0		1008.05	0		1008.05	0		1008.05	0		1008.05	0		1008.05	0
			1009.05	0.0022		1009.05	0		1009.05	0		1009.05	0		1009.05	0		1009.05	0		1009.05	0		1009.05	0		1009.05	0
			1010.05	0.0027		1010.05	0		1010.05	0		1010.05	0		1010.05	0		1010.05	0		1010.05	0		1010.05	0		1010.05	0
			1011.05	0.0032		1011.05	0		1011.05	0		1011.05	0		1011.05	0		1011.05	0		1011.05	0		1011.05	0		1011.05	0
			1012.05	0.0037		1012.05	0		1012.05	0		1012.05	0		1012.05	0		1012.05	0		1012.05	0		1012.05	0		1012.05	0
			1013.05	0.004		1013.05	0		1013.05	0		1013.05	0		1013.05	0		1013.05	0		1013.05	0		1013.05	0		1013.05	0
			1014.05	0.0043		1014.05	0		1014.05	0		1014.05	0		1014.05	0		1014.05	0		1014.05	0		1014.05	0		1014.05	0
			1015.05	0.0043		1015.05	0		1015.05	0		1015.05	0		1015.05	0		1015.05	0		1015.05	0		1015.05	0		1015.05	0
			1016.05	0.0042		1016.05	0		1016.05	0		1016.05	0		1016.05	0		1016.05	0		1016.05	0		1016.05	0		1016.05	0
			1017.05	0.004		1017.05	0		1017.05	0		1017.05	0		1017.05	0		1017.05	0		1017.05	0		1017.05	0		1017.05	0
			1018.05	0.0036		1018.05	0		1018.05	0		1018.05	0		1018.05	0		1018.05	0		1018.05	0		1018.05	0		1018.05	0
			1019.05	0.0032		1019.05	0		1019.05	0		1019.05	0		1019.05	0		1019.05	0		1019.05	0		1019.05	0		1019.05	0
			1020.05	0.0028		1020.05	0		1020.05	0		1020.05	0		1020.05	0		1020.05	0		1020.05	0		1020.05	0		1020.05	0
			1021.05	0.0025		1021.05	0		1021.05	0		1021.05	0		1021.05	0		1021.05	0		1021.05	0		1021.05	0		1021.05	0
			1022.05	0.0022		1022.05	0		1022.05	0		1022.05	0		1022.05	0		1022.05	0		1022.05	0		1022.05	0		1022.05	0
			1023.05	0.0021		1023.05	0		1023.05	0		1023.05	0		1023.05	0		1023.05	0		1023.05	0		1023.05	0		1023.05	0
			1024.05	0.0021		1024.05	0		1024.05	0		1024.05	0		1024.05	0		1024.05	0		1024.05	0		1024.05	0		1024.05	0
			1025.05	0.0023		1025.05	0		1025.05	0		1025.05	0		1025.05	0		1025.05	0		1025.05	0		1025.05	0		1025.05	0
			1026.05	0.0026		1026.05	0		1026.05	0		1026.05	0		1026.05	0		1026.05	0		1026.05	0		1026.05	0		1026.05	0
			1027.05	0.003		1027.05	0		1027.05	0		1027.05	0		1027.05	0		1027.05	0		1027.05	0		1027.05	0		1027.05	0
			1028.05	0.0035		1028.05	0		1028.05	0		1028.05	0		1028.05	0		1028.05	0		1028.05	0		1028.05	0		1028.05	0
			1029.05	0.0039		1029.05	0		1029.05	0		1029.05	0		1029.05	0		1029.05	0		1029.05	0		1029.05	0		1029.05	0
			1030.05	0.0043		1030.05	0		1030.05	0		1030.05	0		1030.05	0		1030.05	0		1030.05	0		1030.05	0		1030.05	0
			1031.05	0.0046		1031.05	0		1031.05	0		1031.05	0		1031.05	0		1031.05	0		1031.05	0		1031.05	0		1031.05	0
			1032.05	0.0048		1032.05	0		1032.05	0		1032.05	0		1032.05	0		1032.05	0		1032.05	0		1032.05	0		1032.05	0
			1033.05	0.005		1033.05	0		1033.05	0		1033.05	0		1033.05	0		1033.05	0		1033.05	0		1033.05	0		1033.05	0
			1034.05	0.005		1034.05	0		1034.05	0		1034.05	0		1034.05	0		1034.05	0		1034.05	0		1034.05	0		1034.05	0
			1035.05	0.005		1035.05	0		1035.05	0		1035.05	0		1035.05	0		1035.05	0		1035.05	0		1035.05	0		1035.05	0
			1036.05	0.005		1036.05	0		1036.05	0		1036.05	0		1036.05	0		1036.05	0		1036.05	0		1036.05	0		1036.05	0
			1037.05	0.005		1037.05	0		1037.05	0		1037.05	0		1037.05	0		1037.05	0		1037.05	0		1037.05	0		1037.05	0
			1038.05	0.005		1038.05	0		1038.05	0		1038.05	0		1038.05	0		1038.05	0		1038.05	0		1038.05	0		1038.05	0
			1039.05	0.005		1039.05	0		1039.05	0		1039.05	0		1039.05	0		1039.05	0		1039.05	0		1039.05	0		1039.05	0
			1040.05	0.005		1040.05	0		1040.05	0		1040.05	0		1040.05	0		1040.05	0		1040.05	0		1040.05	0		1040.05	0
			1041.05	0.005		1041.05	0		1041.05	0		1041.05	0		1041.05	0		1041.05	0		1041.05	0		1041.05	0		1041.05	0
			1042.05	0.0049		1042.05	0		1042.05	0		1042.05	0		1042.05	0		1042.05	0		1042.05	0		1042.05	0		1042.05	0
			1043.05	0.0048		1043.05	0		1043.05	0		1043.05	0		1043.05	0		1043.05	0		1043.05	0		1043.05	0		1043.05	0
			1044.05	0.0046		1044.05	0		1044.05	0		1044.05	0		1044.05	0		1044.05	0		1044.05	0		1044.05	0		1044.05	0
			1045.05	0.0043		1045.05	0		1045.05	0		1045.05	0		1045.05	0		1045.05	0		1045.05	0		1045.05	0		1045.05	0
			1046.05	0.0041		1046.05	0		1046.05	0		1046.05	0		1046.05	0		1046.05	0		1046.05	0		1046.05	0		1046.05	0
			1047.05	0.004		1047.05	0		1047.05	0		1047.05	0		1047.05	0		1047.05	0		1047.05	0		1047.05	0		1047.05	0
			1048.05	0.0041		1048.05	0		1048.05	0		1048.05	0		1048.05	0		1048.05	0		1048.05	0		1048.05	0		1048.05	0
			1049.05	0.0044		1049.05	0		1049.05	0		1049.05	0		1049.05	0		1049.05	0		1049.05	0		1049.05	0		1049.05	0
			1050.05	0.005		1050.05	0		1050.05	0		1050.05	0		1050.05	0		1050.05	0		1050.05	0		1050.05	0		1050.05	0
			1051.05	0.0058		1051.05	0		1051.05	0		1051.05	0		1051.05	0		1051.05	0		1051.05	0		1051.05	0		1051.05	0
			1052.05	0.0069		1052.05	0		1052.05	0		1052.05	0		1052.05	0		1052.05	0		1052.05	0		1052.05	0		1052.05	0
			1053.05	0.0082		1053.05	0		1053.05	0		1053.05	0		1053.05	0		1053.05	0		1053.05	0		1053.05	0		1053.05	0
			1054.05	0.0095		1054.05	0		1054.05	0		1054.05	0		1054.05	0		1054.05	0		1054.05	0		1054.05	0		1054.05	0
			1055.05	0.0107		1055.05	0		1055.05	0		1055.05	0		1055.05	0		1055.05	0		1055.05	0		1055.05	0		1055.05	0
			1056.05	0.0117		1056.05	0		1056.05	0		1056.05	0		1056.05	0		1056.05	0		1056.05	0		1056.05	0		1056.05	0
			1057.05	0.0123		1057.05	0		1057.05	0		1057.05	0		1057.05	0		1057.05	0		1057.05	0		1057.05	0		1057.05	0
			1058.05	0.0126		1058.05	0		1058.05	0		1058.05	0		1058.05	0		1058.05	0		1058.05	0		1058.05	0		1058.05	0
			1059.05	0.0123		1059.05	0		1059.05	0		1059.05	0		1059.05	0		1059.05	0		1059.05	0		1059.05	0		1059.05	0
			1060.05	0.0117		1060.05	0		1060.05	0		1060.05	0		1060.05	0		1060.05	0		1060.05	0		1060.05	0		1060.05	0
			1061.05	0.0106		1061.05	0		1061.05	0		1061.05	0		1061.05	0		1061.05	0		1061.05	0		1061.05	0		1061.05	0
			1062.05	0.0093		1062.05	0		1062.05	0		1062.05	0		1062.05	0		1062.05	0		1062.05	0		1062.05	0		1062.05	0
			1063.05	0.0079		1063.05	0		1063.05	0		1063.05	0		1063.05	0		1063.05	0		1063.05	0		1063.05	0		1063.05	0
			1064.05	0.0064		1064.05	0		1064.05	0		1064.05	0		1064.05	0		1064.05	0		1064.05	0		1064.05	0		1064.05	0
			1065.05	0.0051		1065.05	0		1065.05	0		1065.05	0		1065.05	0		1065.05	0		1065.05	0		1065.05	0		1065.05	0
			1066.05	0.0038		1066.05	0		1066.05	0		1066.05	0		1066.05	0		1066.05	0		1066.05	0		1066.05	0		1066.05	0
			1067.05	0.0028		1067.05	0		1067.05	0		1067.05	0		1067.05	0		1067.05	0		1067.05	0		1067.05	0		1067.05	0
			1068.05	0.002		1068.05	0		1068.05	0		1068.05	0		1068.05	0		1068.05	0		1068.05	0		1068.05	0		1068.05	0
			1069.05	0.0014		1069.05	0		1069.05	0		1069.05	0		1069.05	0		1069.05	0		1069.05	0		1069.05	0		1069.05	0
			1070.05	0.001		1070.05	0		1070.05	0		1070.05	0		1070.05	0		1070.05	0		1070.05	0		1070.05	0		1070.05	0
			1071.05	0.0007		1071.05	0		1071.05	0		1071.05	0		1071.05	0		1071.05	0		1071.05	0		1071.05	0		1071.05	0
			1072.05	0.0006		1072.05	0		1072.05	0		1072.05	0		1072.05	0		1072.05	0		1072.05	0		1072.05	0		1072.05	0
			1073.05	0.0006		1073.05	0		1073.05	0		1073.05	0		1073.05	0		1073.05	0		1073.05	0		1073.05	0		1073.05	0
			1074.05	0.0008		1074.05	0		1074.05	0		1074.05	0		1074.05	0		1074.05	0		1074.05	0		1074.05	0		1074.05	0
			1075.05	0.0011		1075.05	0		1075.05	0		1075.05	0		1075.05	0		1075.05	0		1075.05	0		1075.05	0		1075.05	0
			1076.05	0.0015		1076.05	0		1076.05	0		1076.05	0		1076.05	0		1076.05	0		1076.05	0		1076.05	0		1076.05	0
			1077.05	0.0021		1077.05	0		1077.05	0		1077.05	0		1077.05	0		1077.05	0		1077.05	0		1077.05	0		1077.05	0
			1078.05	0.0028		1078.05	0		1078.05	0		1078.05	0		1078.05	0		1078.05	0		1078.05	0		1078.05	0		1078.05	0
			1079.05	0.0037		1079.05	0		1079.05	0		1079.05	0		1079.05	0		1079.05	0		1079.05	0		1079.05	0		1079.05	0
			1080.05	0.0046		1080.05	0		1080.05	0		1080.05	0		1080.05	0		1080.05	0		1080.05	0		1080.05	0		1080.05	0
			1081.05	0.0056		1081.05	0		1081.05	0		1081.05	0		1081.05	0		1081.05	0		1081.05	0		1081.05	0		1081.05	0
			1082.05	0.0067		1082.05	0		1082.05	0		1082.05	0		1082.05	0		1082.05	0		1082.05	0		1082.05	0		1082.05	0
			1083.05	0.0078		1083.05	0		1083.05	0		1083.05	0		1083.05	0		1083.05	0		1083.05	0		1083.05	0		1083.05	0
			1084.05	0.0088		1084.05	0		1084.05	0		1084.05	0		1084.05	0		1084.05	0		1084.05	0		1084.05	0		1084.05	0
			1085.05	0.0098		1085.05	0		1085.05	0		1085.05	0		1085.05	0		1085.05	0		1085.05	0		1085.05	0		1085.05	0
			1086.05	0.0107		1086.05	0		1086.05	0		1086.05	0		1086.05	0		1086.05	0		1086.05	0		1086.05	0		1086.05	0
			1087.05	0.0116		1087.05	0		1087.05	0		1087.05	0		1087.05	0		1087.05	0		1087.05	0		1087.05	0		1087.05	0
			1088.05	0.0124		1088.05	0		1088.05	0		1088.05	0		1088.05	0		1088.05	0		1088.05	0		1088.05	0		1088.05	0
			1089.05	0.0131		1089.05	0		1089.05	0		1089.05	0		1089.05	0		1089.05	0		1089.05	0		1089.05	0		1089.05	0
			1090.05	0.0137		1090.05	0		1090.05	0		1090.05	0		1090.05	0		1090.05	0		1090.05	0		1090.05	0		1090.05	0
			1091.05	0.0142		1091.05	0		1091.05	0		1091.05	0		1091.05	0		1091.05	0		1091.05	0		1091.05	0		1091.05	0
			1092.05	0.0146		1092.05	0		1092.05	0		1092.05	0		1092.05	0		1092.05	0		1092.05	0		1092.05	0		1092.05	0
			1093.05	0.0148		1093.05	0		1093.05	0		1093.05	0		1093.05	0		1093.05	0		1093.05	0		1093.05	0		1093.05	0
			1094.05	0.0147		1094.05	0		1094.05	0		1094.05	0		1094.05	0		1094.05	0		1094.05	0		1094.05	0		1094.05	0
			1095.05	0.0144		1095.05	0		1095.05	0		1095.05	0		1095.05	0		1095.05	0		1095.05	0		1095.05	0		1095.05	0
			1096.05	0.0138		1096.05	0		1096.05	0		1096.05	0		1096.05	0		1096.05	0		1096.05	0		1096.05	0		1096.05	0
			1097.05	0.0129		1097.05	0		1097.05	0		1097.05	0		1097.05	0		1097.05	0		1097.05	0		1097.05	0		1097.05	0
			1098.05	0.0119		1098.05	0		1098.05	0		1098.05	0		1098.05	0		1098.05	0		1098.05	0		1098.05	0		1098.05	0
			1099.05	0.0107		1099.05	0		1099.05	0		1099.05	0		1099.05	0		1099.05	0		1099.05	0		1099.05	0		1099.05	0
			1100.05	0.0096		1100.05	0		1100.05	0		1100.05	0		1100.05	0		1100.05	0		1100.05	0		1100.05	0		1100.05	0
			1101.05	0.0085		1101.05	0		1101.05	0		1101.05	0		1101.05	0		1101.05	0		1101.05	0		1101.05	0		1101.05	0
			1102.05	0.0076		1102.05	0		1102.05	0		1102.05	0		1102.05	0		1102.05	0		1102.05	0		1102.05	0		1102.05	0
			1103.05	0.0069		1103.05	0		1103.05	0		1103.05	0		1103.05	0		1103.05	0		1103.05	0		1103.05	0		1103.05	0
			1104.05	0.0064		1104.05	0		1104.05	0		1104.05	0		1104.05	0		1104.05	0		1104.05	0		1104.05	0		1104.05	0
			1105.05	0.006		1105.05	0		1105.05	0		1105.05	0		1105.05	0		1105.05	0		1105.05	0		1105.05	0		1105.05	0
			1106.05	0.0058		1106.05	0		1106.05	0		1106.05	0		1106.05	0		1106.05	0		1106.05	0		1106.05	0		1106.05	0
			1107.05	0.0057		1107.05	0		1107.05	0		1107.05	0		1107.05	0		1107.05	0		1107.05	0		1107.05	0		1107.05	0
			1108.05	0.0057		1108.05	0		1108.05	0		1108.05	0		1108.05	0		1108.05	0		1108.05	0		1108.05	0		1108.05	0
			1109.05	0.0056		1109.05	0		1109.05	0		1109.05	0		1109.05	0		1109.05	0		1109.05	0		1109.05	0		1109.05	0
			1110.05	0.0056		1110.05	0		1110.05	0		1110.05	0		1110.05	0		1110.05	0		1110.05	0		1110.05	0		1110.05	0
			1111.05	0.0055		1111.05	0		1111.05	0		1111.05	0		1111.05	0		1111.05	0		1111.05	0		1111.05	0		1111.05	0
			1112.05	0.0055		1112.05	0		1112.05	0		1112.05	0		1112.05	0		1112.05	0		1112.05	0		1112.05	0		1112.05	0
			1113.05	0.0055		1113.05	0		1113.05	0		1113.05	0		1113.05	0		1113.05	0		1113.05	0		1113.05	0		1113.05	0
			1114.05	0.0054		1114.05	0		1114.05	0		1114.05	0		1114.05	0		1114.05	0		1114.05	0		1114.05	0		1114.05	0
			1115.05	0.0054		1115.05	0		1115.05	0		1115.05	0		1115.05	0		1115.05	0		1115.05	0		1115.05	0		1115.05	0
			1116.05	0.0052		1116.05	0		1116.05	0		1116.05	0		1116.05	0		1116.05	0		1116.05	0		1116.05	0		1116.05	0
			1117.05	0.005		1117.05	0		1117.05	0		1117.05	0		1117.05	0		1117.05	0		1117.05	0		1117.05	0		1117.05	0
			1118.05	0.0048		1118.05	0		1118.05	0		1118.05	0		1118.05	0		1118.05	0		1118.05	0		1118.05	0		1118.05	0
			1119.05	0.0044		1119.05	0		1119.05	0		1119.05	0		1119.05	0		1119.05	0		1119.05	0		1119.05	0		1119.05	0
			1120.05	0.0039		1120.05	0		1120.05	0		1120.05	0		1120.05	0		1120.05	0		1120.05	0		1120.05	0		1120.05	0
			1121.05	0.0034		1121.05	0		1121.05	0		1121.05	0		1121.05	0		1121.05	0		1121.05	0		1121.05	0		1121.05	0
			1122.05	0.0029		1122.05	0		1122.05	0		1122.05	0		1122.05	0		1122.05	0		1122.05	0		1122.05	0		1122.05	0
			1123.05	0.0024		1123.05	0		1123.05	0		1123.05	0		1123.05	0		1123.05	0		1123.05	0		1123.05	0		1123.05	0
			1124.05	0.002		1124.05	0		1124.05	0		1124.05	0		1124.05	0		1124.05	0		1124.05	0		1124.05	0		1124.05	0
			1125.05	0.0017		1125.05	0		1125.05	0		1125.05	0		1125.05	0		1125.05	0		1125.05	0		1125.05	0		1125.05	0
			1126.05	0.0016		1126.05	0		1126.05	0		1126.05	0		1126.05	0		1126.05	0		1126.05	0		1126.05	0		1126.05	0
			1127.05	0.0016		1127.05	0		1127.05	0		1127.05	0		1127.05	0		1127.05	0		1127.05	0		1127.05	0		1127.05	0
			1128.05	0.0018		1128.05	0		1128.05	0		1128.05	0		1128.05	0		1128.05	0		1128.05	0		1128.05	0		1128.05	0
			1129.05	0.0022		1129.05	0		1129.05	0		1129.05	0		1129.05	0		1129.05	0		1129.05	0		1129.05	0		1129.05	0
			1130.05	0.0027		1130.05	0		1130.05	0		1130.05	0		1130.05	0		1130.05	0		1130.05	0		1130.05	0		1130.05	0
			1131.05	0.0034		1131.05	0		1131.05	0		1131.05	0		1131.05	0		1131.05	0		1131.05	0		1131.05	0		1131.05	0
			1132.05	0.0042		1132.05	0		1132.05	0		1132.05	0		1132.05	0		1132.05	0		1132.05	0		1132.05	0		1132.05	0
			1133.05	0.005		1133.05	0		1133.05	0		1133.05	0		1133.05	0		1133.05	0		1133.05	0		1133.05	0		1133.05	0
			1134.05	0.0058		1134.05	0		1134.05	0		1134.05	0		1134.05	0		1134.05	0		1134.05	0		1134.05	0		1134.05	0
			1135.05	0.0065		1135.05	0		1135.05	0		1135.05	0		1135.05	0		1135.05	0		1135.05	0		1135.05	0		1135.05	0
			1136.05	0.0071		1136.05	0		1136.05	0		1136.05	0		1136.05	0		1136.05	0		1136.05	0		1136.05	0		1136.05	0
			1137.05	0.0075		1137.05	0		1137.05	0		1137.05	0		1137.05	0		1137.05	0		1137.05	0		1137.05	0		1137.05	0
			1138.05	0.0077		1138.05	0		1138.05	0		1138.05	0		1138.05	0		1138.05	0		1138.05	0		1138.05	0		1138.05	0
			1139.05	0.0077		1139.05	0		1139.05	0		1139.05	0		1139.05	0		1139.05	0		1139.05	0		1139.05	0		1139.05	0
			1140.05	0.0074		1140.05	0		1140.05	0		1140.05	0		1140.05	0		1140.05	0		1140.05	0		1140.05	0		1140.05	0
			1141.05	0.0069		1141.05	0		1141.05	0		1141.05	0		1141.05	0		1141.05	0		1141.05	0		1141.05	0		1141.05	0
			1142.05	0.0062		1142.05	0		1142.05	0		1142.05	0		1142.05	0		1142.05	0		1142.05	0		1142.05	0		1142.05	0
			1143.05	0.0055		1143.05	0		1143.05	0		1143.05	0		1143.05	0		1143.05	0		1143.05	0		1143.05	0		1143.05	0
			1144.05	0.0046		1144.05	0		1144.05	0		1144.05	0		1144.05	0		1144.05	0		1144.05	0		1144.05	0		1144.05	0
			1145.05	0.0038		1145.05	0		1145.05	0		1145.05	0		1145.05	0		1145.05	0		1145.05	0		1145.05	0		1145.05	0
			1146.05	0.003		1146.05	0		1146.05	0		1146.05	0		1146.05	0		1146.05	0		1146.05	0		1146.05	0		1146.05	0
			1147.05	0.0023		1147.05	0		1147.05	0		1147.05	0		1147.05	0		1147.05	0		1147.05	0		1147.05	0		1147.05	0
			1148.05	0.0017		1148.05	0		1148.05	0		1148.05	0		1148.05	0		1148.05	0		1148.05	0		1148.05	0		1148.05	0
			1149.05	0.0012		1149.05	0		1149.05	0		1149.05	0		1149.05	0		1149.05	0		1149.05	0		1149.05	0		1149.05	0
			1150.05	0.0008		1150.05	0		1150.05	0		1150.05	0		1150.05	0		1150.05	0		1150.05	0		1150.05	0		1150.05	0
			1151.05	0.0005		1151.05	0		1151.05	0		1151.05	0		1151.05	0		1151.05	0		1151.05	0		1151.05	0		1151.05	0
			1152.05	0.0004		1152.05	0		1152.05	0		1152.05	0		1152.05	0		1152.05	0		1152.05	0		1152.05	0		1152.05	0
			1153.05	0.0002		1153.05	0		1153.05	0		1153.05	0		1153.05	0		1153.05	0		1153.05	0		1153.05	0		1153.05	0
			1154.05	0.0001		1154.05	0		1154.05	0		1154.05	0		1154.05	0		1154.05	0		1154.05	0		1154.05	0		1154.05	0
			1155.05	0.0001		1155.05	0		1155.05	0		1155.05	0		1155.05	0		1155.05	0		1155.05	0		1155.05	0		1155.05	0
			1156.05	0		1156.05	0		1156.05	0		1156.05	0		1156.05	0		1156.05	0		1156.05	0		1156.05	0		1156.05	0
			1157.05	0		1157.05	0		1157.05	0		1157.05	0		1157.05	0		1157.05	0		1157.05	0		1157.05	0		1157.05	0
			1158.05	0		1158.05	0		1158.05	0		1158.05	0		1158.05	0		1158.05	0		1158.05	0		1158.05	0		1158.05	0
			1159.05	0		1159.05	0		1159.05	0		1159.05	0		1159.05	0		1159.05	0		1159.05	0		1159.05	0		1159.05	0
			1160.05	0		1160.05	0		1160.05	0		1160.05	0		1160.05	0		1160.05	0		1160.05	0		1160.05	0		1160.05	0
			1161.05	0.0001		1161.05	0		1161.05	0		1161.05	0		1161.05	0		1161.05	0		1161.05	0		1161.05	0		1161.05	0
			1162.05	0.0001		1162.05	0		1162.05	0		1162.05	0		1162.05	0		1162.05	0		1162.05	0		1162.05	0		1162.05	0
			1163.05	0.0002		1163.05	0		1163.05	0		1163.05	0		1163.05	0		1163.05	0		1163.05	0		1163.05	0		1163.05	0
			1164.05	0.0003		1164.05	0		1164.05	0		1164.05	0		1164.05	0		1164.05	0		1164.05	0		1164.05	0		1164.05	0
			1165.05	0.0004		1165.05	0		1165.05	0		1165.05	0		1165.05	0		1165.05	0		1165.05	0		1165.05	0		1165.05	0
			1166.05	0.0007		1166.05	0		1166.05	0		1166.05	0		1166.05	0		1166.05	0		1166.05	0		1166.05	0		1166.05	0
			1167.05	0.0009		1167.05	0		1167.05	0		1167.05	0		1167.05	0		1167.05	0		1167.05	0		1167.05	0		1167.05	0
			1168.05	0.0013		1168.05	0		1168.05	0		1168.05	0		1168.05	0		1168.05	0		1168.05	0		1168.05	0		1168.05	0
			1169.05	0.0018		1169.05	0		1169.05	0		1169.05	0		1169.05	0		1169.05	0		1169.05	0		1169.05	0		1169.05	0
			1170.05	0.0023		1170.05	0		1170.05	0		1170.05	0		1170.05	0		1170.05	0		1170.05	0		1170.05	0		1170.05	0
			1171.05	0.0028		1171.05	0		1171.05	0		1171.05	0		1171.05	0		1171.05	0		1171.05	0		1171.05	0		1171.05	0
			1172.05	0.0033		1172.05	0		1172.05	0		1172.05	0		1172.05	0		1172.05	0		1172.05	0		1172.05	0		1172.05	0
			1173.05	0.0038		1173.05	0		1173.05	0		1173.05	0		1173.05	0		1173.05	0		1173.05	0		1173.05	0		1173.05	0
			1174.05	0.0043		1174.05	0		1174.05	0		1174.05	0		1174.05	0		1174.05	0		1174.05	0		1174.05	0		1174.05	0
			1175.05	0.0046		1175.05	0		1175.05	0		1175.05	0		1175.05	0		1175.05	0		1175.05	0		1175.05	0		1175.05	0
			1176.05	0.0048		1176.05	0		1176.05	0		1176.05	0		1176.05	0		1176.05	0		1176.05	0		1176.05	0		1176.05	0
			1177.05	0.005		1177.05	0		1177.05	0		1177.05	0		1177.05	0		1177.05	0		1177.05	0		1177.05	0		1177.05	0
			1178.05	0.005		1178.05	0		1178.05	0		1178.05	0		1178.05	0		1178.05	0		1178.05	0		1178.05	0		1178.05	0
			1179.05	0.005		1179.05	0		1179.05	0		1179.05	0		1179.05	0		1179.05	0		1179.05	0		1179.05	0		1179.05	0
			1180.05	0.005		1180.05	0		1180.05	0		1180.05	0		1180.05	0		1180.05	0		1180.05	0		1180.05	0		1180.05	0
			1181.05	0.005		1181.05	0		1181.05	0		1181.05	0		1181.05	0		1181.05	0		1181.05	0		1181.05	0		1181.05	0
			1182.05	0.005		1182.05	0		1182.05	0		1182.05	0		1182.05	0		1182.05	0		1182.05	0		1182.05	0		1182.05	0
			1183.05	0.005		1183.05	0		1183.05	0		1183.05	0		1183.05	0		1183.05	0		1183.05	0		1183.05	0		1183.05	0
			1184.05	0.005		1184.05	0		1184.05	0		1184.05	0		1184.05	0		1184.05	0		1184.05	0		1184.05	0		1184.05	0
			1185.05	0.005		1185.05	0		1185.05	0		1185.05	0		1185.05	0		1185.05	0		1185.05	0		1185.05	0		1185.05	0
			1186.05	0.0048		1186.05	0		1186.05	0		1186.05	0		1186.05	0		1186.05	0		1186.05	0		1186.05	0		1186.05	0
			1187.05	0.0046		1187.05	0		1187.05	0		1187.05	0		1187.05	0		1187.05	0		1187.05	0		1187.05	0		1187.05	0
			1188.05	0.0042		1188.05	0		1188.05	0		1188.05	0		1188.05	0		1188.05	0		1188.05	0		1188.05	0		1188.05	0
			1189.05	0.0038		1189.05	0		1189.05	0		1189.05	0		1189.05	0		1189.05	0		1189.05	0		1189.05	0		1189.05	0
			1190.05	0.0033		1190.05	0		1190.05	0		1190.05	0		1190.05	0		1190.05	0		1190.05	0		1190.05	0		1190.05	0
			1191.05	0.0028		1191.05	0		1191.05	0		1191.05	0		1191.05	0		1191.05	0		1191.05	0		1191.05	0		1191.05	0
			1192.05	0.0022		1192.05	0		1192.05	0		1192.05	0		1192.05	0		1192.05	0		1192.05	0		1192.05	0		1192.05	0
			1193.05	0.0017		1193.05	0		1193.05	0		1193.05	0		1193.05	0		1193.05	0		1193.05	0		1193.05	0		1193.05	0
			1194.05	0.0013		1194.05	0		1194.05	0		1194.05	0		1194.05	0		1194.05	0		1194.05	0		1194.05	0		1194.05	0
			1195.05	0.0009		1195.05	0		1195.05	0		1195.05	0		1195.05	0		1195.05	0		1195.05	0		1195.05	0		1195.05	0
			1196.05	0.0006		1196.05	0		1196.05	0		1196.05	0		1196.05	0		1196.05	0		1196.05	0		1196.05	0		1196.05	0
			1197.05	0.0004		1197.05	0		1197.05	0		1197.05	0		1197.05	0		1197.05	0		1197.05	0		1197.05	0		1197.05	0
			1198.05	0.0003		1198.05	0		1198.05	0		1198.05	0		1198.05	0		1198.05	0		1198.05	0		1198.05	0		1198.05	0
			1199.05	0.0002		1199.05	0		1199.05	0		1199.05	0		1199.05	0		1199.05	0		1199.05	0		1199.05	0		1199.05	0
			1200.05	0.0001		1200.05	0		1200.05	0		1200.05	0		1200.05	0		1200.05	0		1200.05	0		1200.05	0		1200.05	0
			1201.05	0.0001		1201.05	0		1201.05	0		1201.05	0		1201.05	0		1201.05	0		1201.05	0		1201.05	0		1201.05	0
			1202.05	0		1202.05	0		1202.05	0		1202.05	0		1202.05	0		1202.05	0		1202.05	0		1202.05	0		1202.05	0
			1203.05	0		1203.05	0		1203.05	0		1203.05	0		1203.05	0		1203.05	0		1203.05	0		1203.05	0		1203.05	0
			1204.05	0		1204.05	0		1204.05	0		1204.05	0		1204.05	0		1204.05	0		1204.05	0		1204.05	0		1204.05	0
			1205.05	0		1205.05	0		1205.05	0		1205.05	0		1205.05	0		1205.05	0		1205.05	0		1205.05	0		1205.05	0
			1206.05	0		1206.05	0		1206.05	0		1206.05	0		1206.05	0		1206.05	0		1206.05	0		1206.05	0		1206.05	0
			1207.05	0.0001		1207.05	0		1207.05	0		1207.05	0		1207.05	0		1207.05	0		1207.05	0		1207.05	0		1207.05	0
			1208.05	0.0001		1208.05	0		1208.05	0		1208.05	0		1208.05	0		1208.05	0		1208.05	0		1208.05	0		1208.05	0
			1209.05	0.0002		1209.05	0		1209.05	0		1209.05	0		1209.05	0		1209.05	0		1209.05	0		1209.05	0		1209.05	0
			1210.05	0.0003		1210.05	0		1210.05	0		1210.05	0		1210.05	0		1210.05	0		1210.05	0		1210.05	0		1210.05	0
			1211.05	0.0005		1211.05	0		1211.05	0		1211.05	0		1211.05	0		1211.05	0		1211.05	0		1211.05	0		1211.05	0
			1212.05	0.0008		1212.05	0		1212.05	0		1212.05	0		1212.05	0		1212.05	0		1212.05	0		1212.05	0		1212.05	0
			1213.05	0.0012		1213.05	0		1213.05	0		1213.05	0		1213.05	0		1213.05	0		1213.05	0		1213.05	0		1213.05	0
			1214.05	0.0016		1214.05	0		1214.05	0		1214.05	0		1214.05	0		1214.05	0		1214.05	0		1214.05	0		1214.05	0
			1215.05	0.0022		1215.05	0		1215.05	0		1215.05	0		1215.05	0		1215.05	0		1215.05	0		1215.05	0		1215.05	0
			1216.05	0.0029		1216.05	0		1216.05	0		1216.05	0		1216.05	0		1216.05	0		1216.05	0		1216.05	0		1216.05	0
			1217.05	0.0037		1217.05	0		1217.05	0		1217.05	0		1217.05	0		1217.05	0		1217.05	0		1217.05	0		1217.05	0
			1218.05	0.0046		1218.05	0		1218.05	0		1218.05	0		1218.05	0		1218.05	0		1218.05	0		1218.05	0		1218.05	0
			1219.05	0.0055		1219.05	0		1219.05	0		1219.05	0		1219.05	0		1219.05	0		1219.05	0		1219.05	0		1219.05	0
			1220.05	0.0065		1220.05	0		1220.05	0		1220.05	0		1220.05	0		1220.05	0		1220.05	0		1220.05	0		1220.05	0
			1221.05	0.0075		1221.05	0		1221.05	0		1221.05	0		1221.05	0		1221.05	0		1221.05	0		1221.05	0		1221.05	0
			1222.05	0.0084		1222.05	0		1222.05	0		1222.05	0		1222.05	0		1222.05	0		1222.05	0		1222.05	0		1222.05	0
			1223.05	0.0092		1223.05	0		1223.05	0		1223.05	0		1223.05	0		1223.05	0		1223.05	0		1223.05	0		1223.05	0
			1224.05	0.0098		1224.05	0		1224.05	0		1224.05	0		1224.05	0		1224.05	0		1224.05	0		1224.05	0		1224.05	0
			1225.05	0.0103		1225.05	0		1225.05	0		1225.05	0		1225.05	0		1225.05	0		1225.05	0		1225.05	0		1225.05	0
			1226.05	0.0106		1226.05	0		1226.05	0		1226.05	0		1226.05	0		1226.05	0		1226.05	0		1226.05	0		1226.05	0
			1227.05	0.0106		1227.05	0		1227.05	0		1227.05	0		1227.05	0		1227.05	0		1227.05	0		1227.05	0		1227.05	0
			1228.05	0.0103		1228.05	0		1228.05	0		1228.05	0		1228.05	0		1228.05	0		1228.05	0		1228.05	0		1228.05	0
			1229.05	0.0097		1229.05	0		1229.05	0		1229.05	0		1229.05	0		1229.05	0		1229.05	0		1229.05	0		1229.05	0
			1230.05	0.0089		1230.05	0		1230.05	0		1230.05	0		1230.05	0		1230.05	0		1230.05	0		1230.05	0		1230.05	0
			1231.05	0.0079		1231.05	0		1231.05	0		1231.05	0		1231.05	0		1231.05	0		1231.05	0		1231.05	0		1231.05	0
			1232.05	0.0068		1232.05	0		1232.05	0		1232.05	0		1232.05	0		1232.05	0		1232.05	0		1232.05	0		1232.05	0
			1233.05	0.0056		1233.05	0		1233.05	0		1233.05	0		1233.05	0		1233.05	0		1233.05	0		1233.05	0		1233.05	0
			1234.05	0.0045		1234.05	0		1234.05	0		1234.05	0		1234.05	0		1234.05	0		1234.05	0		1234.05	0		1234.05	0
			1235.05	0.0035		1235.05	0		1235.05	0		1235.05	0		1235.05	0		1235.05	0		1235.05	0		1235.05	0		1235.05	0
			1236.05	0.0026		1236.05	0		1236.05	0		1236.05	0		1236.05	0		1236.05	0		1236.05	0		1236.05	0		1236.05	0
			1237.05	0.0019		1237.05	0		1237.05	0		1237.05	0		1237.05	0		1237.05	0		1237.05	0		1237.05	0		1237.05	0
			1238.05	0.0013		1238.05	0		1238.05	0		1238.05	0		1238.05	0		1238.05	0		1238.05	0		1238.05	0		1238.05	0
			1239.05	0.0009		1239.05	0		1239.05	0		1239.05	0		1239.05	0		1239.05	0		1239.05	0		1239.05	0		1239.05	0
			1240.05	0.0006		1240.05	0		1240.05	0		1240.05	0		1240.05	0		1240.05	0		1240.05	0		1240.05	0		1240.05	0
			1241.05	0.0005		1241.05	0		1241.05	0		1241.05	0		1241.05	0		1241.05	0		1241.05	0		1241.05	0		1241.05	0
			1242.05	0.0004		1242.05	0		1242.05	0		1242.05	0		1242.05	0		1242.05	0		1242.05	0		1242.05	0		1242.05	0
			1243.05	0.0004		1243.05	0		1243.05	0		1243.05	0		1243.05	0		1243.05	0		1243.05	0		1243.05	0		1243.05	0
			1244.05	0.0006		1244.05	0		1244.05	0		1244.05	0		1244.05	0		1244.05	0		1244.05	0		1244.05	0		1244.05	0
			1245.05	0.0008		1245.05	0		1245.05	0		1245.05	0		1245.05	0		1245.05	0		1245.05	0		1245.05	0		1245.05	0
			1246.05	0.0011		1246.05	0		1246.05	0		1246.05	0		1246.05	0		1246.05	0		1246.05	0		1246.05	0		1246.05	0
			1247.05	0.0015		1247.05	0		1247.05	0		1247.05	0		1247.05	0		1247.05	0		1247.05	0		1247.05	0		1247.05	0
			1248.05	0.002		1248.05	0		1248.05	0		1248.05	0		1248.05	0		1248.05	0		1248.05	0		1248.05	0		1248.05	0
			1249.05	0.0025		1249.05	0		1249.05	0		1249.05	0		1249.05	0		1249.05	0		1249.05	0		1249.05	0		1249.05	0
			1250.05	0.003		1250.05	0		1250.05	0		1250.05	0		1250.05	0		1250.05	0		1250.05	0		1250.05	0		1250.05	0
			1251.05	0.0035		1251.05	0		1251.05	0		1251.05	0		1251.05	0		1251.05	0		1251.05	0		1251.05	0		1251.05	0
			1252.05	0.0039		1252.05	0		1252.05	0		1252.05	0		1252.05	0		1252.05	0		1252.05	0		1252.05	0		1252.05	0
			1253.05	0.0042		1253.05	0		1253.05	0		1253.05	0		1253.05	0		1253.05	0		1253.05	0		1253.05	0		1253.05	0
			1254.05	0.0043		1254.05	0		1254.05	0		1254.05	0		1254.05	0		1254.05	0		1254.05	0		1254.05	0		1254.05	0
			1255.05	0.0043		1255.05	0		1255.05	0		1255.05	0		1255.05	0		1255.05	0		1255.05	0		1255.05	0		1255.05	0
			1256.05	0.0042		1256.05	0		1256.05	0		1256.05	0		1256.05	0		1256.05	0		1256.05	0		1256.05	0		1256.05	0
			1257.05	0.004		1257.05	0		1257.05	0		1257.05	0		1257.05	0		1257.05	0		1257.05	0		1257.05	0		1257.05	0
			1258.05	0.0037		1258.05	0		1258.05	0		1258.05	0		1258.05	0		1258.05	0		1258.05	0		1258.05	0		1258.05	0
			1259.05	0.0033		1259.05	0		1259.05	0		1259.05	0		1259.05	0		1259.05	0		1259.05	0		1259.05	0		1259.05	0
			1260.05	0.0031		1260.05	0		1260.05	0		1260.05	0		1260.05	0		1260.05	0		1260.05	0		1260.05	0		1260.05	0
			1261.05	0.0029		1261.05	0		1261.05	0		1261.05	0		1261.05	0		1261.05	0		1261.05	0		1261.05	0		1261.05	0
			1262.05	0.0029		1262.05	0		1262.05	0		1262.05	0		1262.05	0		1262.05	0		1262.05	0		1262.05	0		1262.05	0
			1263.05	0.003		1263.05	0		1263.05	0		1263.05	0		1263.05	0		1263.05	0		1263.05	0		1263.05	0		1263.05	0
			1264.05	0.0033		1264.05	0		1264.05	0		1264.05	0		1264.05	0		1264.05	0		1264.05	0		1264.05	0		1264.05	0
			1265.05	0.0036		1265.05	0		1265.05	0		1265.05	0		1265.05	0		1265.05	0		1265.05	0		1265.05	0		1265.05	0
			1266.05	0.0039		1266.05	0		1266.05	0		1266.05	0		1266.05	0		1266.05	0		1266.05	0		1266.05	0		1266.05	0
			1267.05	0.0042		1267.05	0		1267.05	0		1267.05	0		1267.05	0		1267.05	0		1267.05	0		1267.05	0		1267.05	0
			1268.05	0.0045		1268.05	0		1268.05	0		1268.05	0		1268.05	0		1268.05	0		1268.05	0		1268.05	0		1268.05	0
			1269.05	0.0046		1269.05	0		1269.05	0		1269.05	0		1269.05	0		1269.05	0		1269.05	0		1269.05	0		1269.05	0
			1270.05	0.0047		1270.05	0		1270.05	0		1270.05	0		1270.05	0		1270.05	0		1270.05	0		1270.05	0		1270.05	0
			1271.05	0.0046		1271.05	0		1271.05	0		1271.05	0		1271.05	0		1271.05	0		1271.05	0		1271.05	0		1271.05	0
			1272.05	0.0045		1272.05	0		1272.05	0		1272.05	0		1272.05	0		1272.05	0		1272.05	0		1272.05	0		1272.05	0
			1273.05	0.0044		1273.05	0		1273.05	0		1273.05	0		1273.05	0		1273.05	0		1273.05	0		1273.05	0		1273.05	0
			1274.05	0.0043		1274.05	0		1274.05	0		1274.05	0		1274.05	0		1274.05	0		1274.05	0		1274.05	0		1274.05	0
			1275.05	0.0043		1275.05	0		1275.05	0		1275.05	0		1275.05	0		1275.05	0		1275.05	0		1275.05	0		1275.05	0
			1276.05	0.0043		1276.05	0		1276.05	0		1276.05	0		1276.05	0		1276.05	0		1276.05	0		1276.05	0		1276.05	0
			1277.05	0.0044		1277.05	0		1277.05	0		1277.05	0		1277.05	0		1277.05	0		1277.05	0		1277.05	0		1277.05	0
			1278.05	0.0045		1278.05	0		1278.05	0		1278.05	0		1278.05	0		1278.05	0		1278.05	0		1278.05	0		1278.05	0
			1279.05	0.0046		1279.05	0		1279.05	0		1279.05	0		1279.05	0		1279.05	0		1279.05	0		1279.05	0		1279.05	0
			1280.05	0.0046		1280.05	0		1280.05	0		1280.05	0		1280.05	0		1280.05	0		1280.05	0		1280.05	0		1280.05	0
			1281.05	0.0046		1281.05	0		1281.05	0		1281.05	0		1281.05	0		1281.05	0		1281.05	0		1281.05	0		1281.05	0
			1282.05	0.0043		1282.05	0		1282.05	0		1282.05	0		1282.05	0		1282.05	0		1282.05	0		1282.05	0		1282.05	0
			1283.05	0.004		1283.05	0		1283.05	0		1283.05	0		1283.05	0		1283.05	0		1283.05	0		1283.05	0		1283.05	0
			1284.05	0.0036		1284.05	0		1284.05	0		1284.05	0		1284.05	0		1284.05	0		1284.05	0		1284.05	0		1284.05	0
			1285.05	0.0031		1285.05	0		1285.05	0		1285.05	0		1285.05	0		1285.05	0		1285.05	0		1285.05	0		1285.05	0
			1286.05	0.0026		1286.05	0		1286.05	0		1286.05	0		1286.05	0		1286.05	0		1286.05	0		1286.05	0		1286.05	0
			1287.05	0.002		1287.05	0		1287.05	0		1287.05	0		1287.05	0		1287.05	0		1287.05	0		1287.05	0		1287.05	0
			1288.05	0.0016		1288.05	0		1288.05	0		1288.05	0		1288.05	0		1288.05	0		1288.05	0		1288.05	0		1288.05	0
			1289.05	0.0011		1289.05	0		1289.05	0		1289.05	0		1289.05	0		1289.05	0		1289.05	0		1289.05	0		1289.05	0
			1290.05	0.0008		1290.05	0		1290.05	0		1290.05	0		1290.05	0		1290.05	0		1290.05	0		1290.05	0		1290.05	0
			1291.05	0.0006		1291.05	0		1291.05	0		1291.05	0		1291.05	0		1291.05	0		1291.05	0		1291.05	0		1291.05	0
			1292.05	0.0004		1292.05	0		1292.05	0		1292.05	0		1292.05	0		1292.05	0		1292.05	0		1292.05	0		1292.05	0
			1293.05	0.0002		1293.05	0		1293.05	0		1293.05	0		1293.05	0		1293.05	0		1293.05	0		1293.05	0		1293.05	0
			1294.05	0.0001		1294.05	0		1294.05	0		1294.05	0		1294.05	0		1294.05	0		1294.05	0		1294.05	0		1294.05	0
			1295.05	0.0001		1295.05	0		1295.05	0		1295.05	0		1295.05	0		1295.05	0		1295.05	0		1295.05	0		1295.05	0
			1296.05	0		1296.05	0		1296.05	0		1296.05	0		1296.05	0		1296.05	0		1296.05	0		1296.05	0		1296.05	0
			1297.05	0		1297.05	0		1297.05	0		1297.05	0		1297.05	0		1297.05	0		1297.05	0		1297.05	0		1297.05	0
			1298.05	0		1298.05	0		1298.05	0		1298.05	0		1298.05	0		1298.05	0		1298.05	0		1298.05	0		1298.05	0
			1299.05	0		1299.05	0		1299.05	0		1299.05	0		1299.05	0		1299.05	0		1299.05	0		1299.05	0		1299.05	0
			1300.05	0		1300.05	0		1300.05	0		1300.05	0		1300.05	0		1300.05	0		1300.05	0		1300.05	0		1300.05	0
			1301.05	0		1301.05	0		1301.05	0		1301.05	0		1301.05	0		1301.05	0		1301.05	0		1301.05	0		1301.05	0
			1302.05	0		1302.05	0		1302.05	0		1302.05	0		1302.05	0		1302.05	0		1302.05	0		1302.05	0		1302.05	0
			1303.05	0.0001		1303.05	0		1303.05	0		1303.05	0		1303.05	0		1303.05	0		1303.05	0		1303.05	0		1303.05	0
			1304.05	0.0001		1304.05	0		1304.05	0		1304.05	0		1304.05	0		1304.05	0		1304.05	0		1304.05	0		1304.05	0
			1305.05	0.0002		1305.05	0		1305.05	0		1305.05	0		1305.05	0		1305.05	0		1305.05	0		1305.05	0		1305.05	0
			1306.05	0.0003		1306.05	0		1306.05	0		1306.05	0		1306.05	0		1306.05	0		1306.05	0		1306.05	0		1306.05	0
			1307.05	0.0005		1307.05	0		1307.05	0		1307.05	0		1307.05	0		1307.05	0		1307.05	0		1307.05	0		1307.05	0
			1308.05	0.0008		1308.05	0		1308.05	0		1308.05	0		1308.05	0		1308.05	0		1308.05	0		1308.05	0		1308.05	0
			1309.05	0.0011		1309.05	0		1309.05	0		1309.05	0		1309.05	0		1309.05	0		1309.05	0		1309.05	0		1309.05	0
			1310.05	0.0015		1310.05	0		1310.05	0		1310.05	0		1310.05	0		1310.05	0		1310.05	0		1310.05	0		1310.05	0
			1311.05	0.002		1311.05	0		1311.05	0		1311.05	0		1311.05	0		1311.05	0		1311.05	0		1311.05	0		1311.05	0
			1312.05	0.0025		1312.05	0		1312.05	0		1312.05	0		1312.05	0		1312.05	0		1312.05	0		1312.05	0		1312.05	0
			1313.05	0.003		1313.05	0		1313.05	0		1313.05	0		1313.05	0		1313.05	0		1313.05	0		1313.05	0		1313.05	0
			1314.05	0.0035		1314.05	0		1314.05	0		1314.05	0		1314.05	0		1314.05	0		1314.05	0		1314.05	0		1314.05	0
			1315.05	0.0039		1315.05	0		1315.05	0		1315.05	0		1315.05	0		1315.05	0		1315.05	0		1315.05	0		1315.05	0
			1316.05	0.0042		1316.05	0		1316.05	0		1316.05	0		1316.05	0		1316.05	0		1316.05	0		1316.05	0		1316.05	0
			1317.05	0.0043		1317.05	0		1317.05	0		1317.05	0		1317.05	0		1317.05	0		1317.05	0		1317.05	0		1317.05	0
			1318.05	0.0043		1318.05	0		1318.05	0		1318.05	0		1318.05	0		1318.05	0		1318.05	0		1318.05	0		1318.05	0
			1319.05	0.0041		1319.05	0		1319.05	0		1319.05	0		1319.05	0		1319.05	0		1319.05	0		1319.05	0		1319.05	0
			1320.05	0.0037		1320.05	0		1320.05	0		1320.05	0		1320.05	0		1320.05	0		1320.05	0		1320.05	0		1320.05	0
			1321.05	0.0033		1321.05	0		1321.05	0		1321.05	0		1321.05	0		1321.05	0		1321.05	0		1321.05	0		1321.05	0
			1322.05	0.0028		1322.05	0		1322.05	0		1322.05	0		1322.05	0		1322.05	0		1322.05	0		1322.05	0		1322.05	0
			1323.05	0.0022		1323.05	0		1323.05	0		1323.05	0		1323.05	0		1323.05	0		1323.05	0		1323.05	0		1323.05	0
			1324.05	0.0017		1324.05	0		1324.05	0		1324.05	0		1324.05	0		1324.05	0		1324.05	0		1324.05	0		1324.05	0
			1325.05	0.0013		1325.05	0		1325.05	0		1325.05	0		1325.05	0		1325.05	0		1325.05	0		1325.05	0		1325.05	0
			1326.05	0.0009		1326.05	0		1326.05	0		1326.05	0		1326.05	0		1326.05	0		1326.05	0		1326.05	0		1326.05	0
			1327.05	0.0006		1327.05	0		1327.05	0		1327.05	0		1327.05	0		1327.05	0		1327.05	0		1327.05	0		1327.05	0
			1328.05	0.0004		1328.05	0		1328.05	0		1328.05	0		1328.05	0		1328.05	0		1328.05	0		1328.05	0		1328.05	0
			1329.05	0.0003		1329.05	0		1329.05	0		1329.05	0		1329.05	0		1329.05	0		1329.05	0		1329.05	0		1329.05	0
			1330.05	0.0002		1330.05	0		1330.05	0		1330.05	0		1330.05	0		1330.05	0		1330.05	0		1330.05	0		1330.05	0
			1331.05	0.0001		1331.05	0		1331.05	0		1331.05	0		1331.05	0		1331.05	0		1331.05	0		1331.05	0		1331.05	0
			1332.05	0.0001		1332.05	0		1332.05	0		1332.05	0		1332.05	0		1332.05	0		1332.05	0		1332.05	0		1332.05	0
			1333.05	0		1333.05	0		1333.05	0		1333.05	0		1333.05	0		1333.05	0		1333.05	0		1333.05	0		1333.05	0
			1334.05	0		1334.05	0		1334.05	0		1334.05	0		1334.05	0		1334.05	0		1334.05	0		1334.05	0		1334.05	0
			1335.05	0		1335.05	0		1335.05	0		1335.05	0		1335.05	0		1335.05	0		1335.05	0		1335.05	0		1335.05	0
			1336.05	0		1336.05	0		1336.05	0		1336.05	0		1336.05	0		1336.05	0		1336.05	0		1336.05	0		1336.05	0
			1337.05	0		1337.05	0		1337.05	0		1337.05	0		1337.05	0		1337.05	0		1337.05	0		1337.05	0		1337.05	0
			1338.05	0		1338.05	0		1338.05	0		1338.05	0		1338.05	0		1338.05	0		1338.05	0		1338.05	0		1338.05	0
			1339.05	0		1339.05	0		1339.05	0		1339.05	0		1339.05	0		1339.05	0		1339.05	0		1339.05	0		1339.05	0
			1340.05	0		1340.05	0		1340.05	0		1340.05	0		1340.05	0		1340.05	0		1340.05	0		1340.05	0		1340.05	0
			1341.05	0		1341.05	0		1341.05	0		1341.05	0		1341.05	0		1341.05	0		1341.05	0		1341.05	0		1341.05	0
			1342.05	0		1342.05	0		1342.05	0		1342.05	0		1342.05	0		1342.05	0		1342.05	0		1342.05	0		1342.05	0
			1343.05	0		1343.05	0		1343.05	0		1343.05	0		1343.05	0		1343.05	0		1343.05	0		1343.05	0		1343.05	0
			1344.05	0		1344.05	0		1344.05	0		1344.05	0		1344.05	0		1344.05	0		1344.05	0		1344.05	0		1344.05	0
			1345.05	0		1345.05	0		1345.05	0		1345.05	0		1345.05	0		1345.05	0		1345.05	0		1345.05	0		1345.05	0
			1346.05	0		1346.05	0		1346.05	0		1346.05	0		1346.05	0		1346.05	0		1346.05	0		1346.05	0		1346.05	0
			1347.05	0		1347.05	0		1347.05	0		1347.05	0		1347.05	0		1347.05	0		1347.05	0		1347.05	0		1347.05	0
			1348.05	0		1348.05	0		1348.05	0		1348.05	0		1348.05	0		1348.05	0		1348.05	0		1348.05	0		1348.05	0
			1349.05	0		1349.05	0		1349.05	0		1349.05	0		1349.05	0		1349.05	0		1349.05	0		1349.05	0		1349.05	0
			1350.05	0		1350.05	0		1350.05	0		1350.05	0		1350.05	0		1350.05	0		1350.05	0		1350.05	0		1350.05	0
			1351.05	0		1351.05	0		1351.05	0		1351.05	0		1351.05	0		1351.05	0		1351.05	0		1351.05	0		1351.05	0
			1352.05	0		1352.05	0		1352.05	0		1352.05	0		1352.05	0		1352.05	0		1352.05	0		1352.05	0		1352.05	0
			1353.05	0		1353.05	0		1353.05	0		1353.05	0		1353.05	0		1353.05	0		1353.05	0		1353.05	0		1353.05	0
			1354.05	0		1354.05	0		1354.05	0		1354.05	0		1354.05	0		1354.05	0		1354.05	0		1354.05	0		1354.05	0
			1355.05	0		1355.05	0		1355.05	0		1355.05	0		1355.05	0		1355.05	0		1355.05	0		1355.05	0		1355.05	0
			1356.05	0		1356.05	0		1356.05	0		1356.05	0		1356.05	0		1356.05	0		1356.05	0		1356.05	0		1356.05	0
			1357.05	0		1357.05	0		1357.05	0		1357.05	0		1357.05	0		1357.05	0		1357.05	0		1357.05	0		1357.05	0
			1358.05	0		1358.05	0		1358.05	0		1358.05	0		1358.05	0		1358.05	0		1358.05	0		1358.05	0		1358.05	0
			1359.05	0		1359.05	0		1359.05	0		1359.05	0		1359.05	0		1359.05	0		1359.05	0		1359.05	0		1359.05	0
			1360.05	0		1360.05	0		1360.05	0		1360.05	0		1360.05	0		1360.05	0		1360.05	0		1360.05	0		1360.05	0
			1361.05	0		1361.05	0		1361.05	0		1361.05	0		1361.05	0		1361.05	0		1361.05	0		1361.05	0		1361.05	0
			1362.05	0		1362.05	0		1362.05	0		1362.05	0		1362.05	0		1362.05	0		1362.05	0		1362.05	0		1362.05	0
			1363.05	0		1363.05	0		1363.05	0		1363.05	0		1363.05	0		1363.05	0		1363.05	0		1363.05	0		1363.05	0
			1364.05	0		1364.05	0		1364.05	0		1364.05	0		1364.05	0		1364.05	0		1364.05	0		1364.05	0		1364.05	0
			1365.05	0		1365.05	0		1365.05	0		1365.05	0		1365.05	0		1365.05	0		1365.05	0		1365.05	0		1365.05	0
			1366.05	0		1366.05	0		1366.05	0		1366.05	0		1366.05	0		1366.05	0		1366.05	0		1366.05	0		1366.05	0
			1367.05	0		1367.05	0		1367.05	0		1367.05	0		1367.05	0		1367.05	0		1367.05	0		1367.05	0		1367.05	0
			1368.05	0		1368.05	0		1368.05	0		1368.05	0		1368.05	0		1368.05	0		1368.05	0		1368.05	0		1368.05	0
			1369.05	0		1369.05	0		1369.05	0		1369.05	0		1369.05	0		1369.05	0		1369.05	0		1369.05	0		1369.05	0
			1370.05	0		1370.05	0		1370.05	0		1370.05	0		1370.05	0		1370.05	0		1370.05	0		1370.05	0		1370.05	0
			1371.05	0		1371.05	0		1371.05	0		1371.05	0		1371.05	0		1371.05	0		1371.05	0		1371.05	0		1371.05	0
			1372.05	0		1372.05	0		1372.05	0		1372.05	0		1372.05	0		1372.05	0		1372.05	0		1372.05	0		1372.05	0
			1373.05	0		1373.05	0		1373.05	0		1373.05	0		1373.05	0		1373.05	0		1373.05	0		1373.05	0		1373.05	0
			1374.05	0		1374.05	0		1374.05	0		1374.05	0		1374.05	0		1374.05	0		1374.05	0		1374.05	0		1374.05	0
			1375.05	0		1375.05	0		1375.05	0		1375.05	0		1375.05	0		1375.05	0		1375.05	0		1375.05	0		1375.05	0
			1376.05	0		1376.05	0		1376.05	0		1376.05	0		1376.05	0		1376.05	0		1376.05	0		1376.05	0		1376.05	0
			1377.05	0		1377.05	0		1377.05	0		1377.05	0		1377.05	0		1377.05	0		1377.05	0		1377.05	0		1377.05	0
			1378.05	0		1378.05	0		1378.05	0		1378.05	0		1378.05	0		1378.05	0		1378.05	0		1378.05	0		1378.05	0
			1379.05	0		1379.05	0		1379.05	0		1379.05	0		1379.05	0		1379.05	0		1379.05	0		1379.05	0		1379.05	0
			1380.05	0.0001		1380.05	0		1380.05	0		1380.05	0		1380.05	0		1380.05	0		1380.05	0		1380.05	0		1380.05	0
			1381.05	0.0001		1381.05	0		1381.05	0		1381.05	0		1381.05	0		1381.05	0		1381.05	0		1381.05	0		1381.05	0
			1382.05	0.0002		1382.05	0		1382.05	0		1382.05	0		1382.05	0		1382.05	0		1382.05	0		1382.05	0		1382.05	0
			1383.05	0.0004		1383.05	0		1383.05	0		1383.05	0		1383.05	0		1383.05	0		1383.05	0		1383.05	0		1383.05	0
			1384.05	0.0006		1384.05	0		1384.05	0		1384.05	0		1384.05	0		1384.05	0		1384.05	0		1384.05	0		1384.05	0
			1385.05	0.0009		1385.05	0		1385.05	0		1385.05	0		1385.05	0		1385.05	0		1385.05	0		1385.05	0		1385.05	0
			1386.05	0.0012		1386.05	0		1386.05	0		1386.05	0		1386.05	0		1386.05	0		1386.05	0		1386.05	0		1386.05	0
			1387.05	0.0016		1387.05	0		1387.05	0		1387.05	0		1387.05	0		1387.05	0		1387.05	0		1387.05	0		1387.05	0
			1388.05	0.0021		1388.05	0		1388.05	0		1388.05	0		1388.05	0		1388.05	0		1388.05	0		1388.05	0		1388.05	0
			1389.05	0.0026		1389.05	0		1389.05	0		1389.05	0		1389.05	0		1389.05	0		1389.05	0		1389.05	0		1389.05	0
			1390.05	0.0032		1390.05	0		1390.05	0		1390.05	0		1390.05	0		1390.05	0		1390.05	0		1390.05	0		1390.05	0
			1391.05	0.0037		1391.05	0		1391.05	0		1391.05	0		1391.05	0		1391.05	0		1391.05	0		1391.05	0		1391.05	0
			1392.05	0.0041		1392.05	0		1392.05	0		1392.05	0		1392.05	0		1392.05	0		1392.05	0		1392.05	0		1392.05	0
			1393.05	0.0044		1393.05	0		1393.05	0		1393.05	0		1393.05	0		1393.05	0		1393.05	0		1393.05	0		1393.05	0
			1394.05	0.0046		1394.05	0		1394.05	0		1394.05	0		1394.05	0		1394.05	0		1394.05	0		1394.05	0		1394.05	0
			1395.05	0.0046		1395.05	0		1395.05	0		1395.05	0		1395.05	0		1395.05	0		1395.05	0		1395.05	0		1395.05	0
			1396.05	0.0046		1396.05	0		1396.05	0		1396.05	0		1396.05	0		1396.05	0		1396.05	0		1396.05	0		1396.05	0
			1397.05	0.0044		1397.05	0		1397.05	0		1397.05	0		1397.05	0		1397.05	0		1397.05	0		1397.05	0		1397.05	0
			1398.05	0.0043		1398.05	0		1398.05	0		1398.05	0		1398.05	0		1398.05	0		1398.05	0		1398.05	0		1398.05	0
			1399.05	0.0042		1399.05	0		1399.05	0		1399.05	0		1399.05	0		1399.05	0		1399.05	0		1399.05	0		1399.05	0
			1400.05	0.0042		1400.05	0		1400.05	0		1400.05	0		1400.05	0		1400.05	0		1400.05	0		1400.05	0		1400.05	0
			1401.05	0.0042		1401.05	0		1401.05	0		1401.05	0		1401.05	0		1401.05	0		1401.05	0		1401.05	0		1401.05	0
			1402.05	0.0043		1402.05	0		1402.05	0		1402.05	0		1402.05	0		1402.05	0		1402.05	0		1402.05	0		1402.05	0
			1403.05	0.0044		1403.05	0		1403.05	0		1403.05	0		1403.05	0		1403.05	0		1403.05	0		1403.05	0		1403.05	0
			1404.05	0.0046		1404.05	0		1404.05	0		1404.05	0		1404.05	0		1404.05	0		1404.05	0		1404.05	0		1404.05	0
			1405.05	0.0046		1405.05	0		1405.05	0		1405.05	0		1405.05	0		1405.05	0		1405.05	0		1405.05	0		1405.05	0
			1406.05	0.0045		1406.05	0		1406.05	0		1406.05	0		1406.05	0		1406.05	0		1406.05	0		1406.05	0		1406.05	0
			1407.05	0.0044		1407.05	0		1407.05	0		1407.05	0		1407.05	0		1407.05	0		1407.05	0		1407.05	0		1407.05	0
			1408.05	0.0041		1408.05	0		1408.05	0		1408.05	0		1408.05	0		1408.05	0		1408.05	0		1408.05	0		1408.05	0
			1409.05	0.0036		1409.05	0		1409.05	0		1409.05	0		1409.05	0		1409.05	0		1409.05	0		1409.05	0		1409.05	0
			1410.05	0.0031		1410.05	0		1410.05	0		1410.05	0		1410.05	0		1410.05	0		1410.05	0		1410.05	0		1410.05	0
			1411.05	0.0026		1411.05	0		1411.05	0		1411.05	0		1411.05	0		1411.05	0		1411.05	0		1411.05	0		1411.05	0
			1412.05	0.0021		1412.05	0		1412.05	0		1412.05	0		1412.05	0		1412.05	0		1412.05	0		1412.05	0		1412.05	0
			1413.05	0.0016		1413.05	0		1413.05	0		1413.05	0		1413.05	0		1413.05	0		1413.05	0		1413.05	0		1413.05	0
			1414.05	0.0012		1414.05	0		1414.05	0		1414.05	0		1414.05	0		1414.05	0		1414.05	0		1414.05	0		1414.05	0
			1415.05	0.0008		1415.05	0		1415.05	0		1415.05	0		1415.05	0		1415.05	0		1415.05	0		1415.05	0		1415.05	0
			1416.05	0.0006		1416.05	0		1416.05	0		1416.05	0		1416.05	0		1416.05	0		1416.05	0		1416.05	0		1416.05	0
			1417.05	0.0004		1417.05	0		1417.05	0		1417.05	0		1417.05	0		1417.05	0		1417.05	0		1417.05	0		1417.05	0
			1418.05	0.0002		1418.05	0		1418.05	0		1418.05	0		1418.05	0		1418.05	0		1418.05	0		1418.05	0		1418.05	0
			1419.05	0.0001		1419.05	0		1419.05	0		1419.05	0		1419.05	0		1419.05	0		1419.05	0		1419.05	0		1419.05	0
			1420.05	0.0001		1420.05	0		1420.05	0		1420.05	0		1420.05	0		1420.05	0		1420.05	0		1420.05	0		1420.05	0
			1421.05	0		1421.05	0		1421.05	0		1421.05	0		1421.05	0		1421.05	0		1421.05	0		1421.05	0		1421.05	0
			1422.05	0		1422.05	0		1422.05	0		1422.05	0		1422.05	0		1422.05	0		1422.05	0		1422.05	0		1422.05	0
			1423.05	0		1423.05	0		1423.05	0		1423.05	0		1423.05	0		1423.05	0		1423.05	0		1423.05	0		1423.05	0
			1424.05	0		1424.05	0		1424.05	0		1424.05	0		1424.05	0		1424.05	0		1424.05	0		1424.05	0		1424.05	0
			1425.05	0		1425.05	0		1425.05	0		1425.05	0		1425.05	0		1425.05	0		1425.05	0		1425.05	0		1425.05	0
			1426.05	0		1426.05	0		1426.05	0		1426.05	0		1426.05	0		1426.05	0		1426.05	0		1426.05	0		1426.05	0
			1427.05	0		1427.05	0		1427.05	0		1427.05	0		1427.05	0		1427.05	0		1427.05	0		1427.05	0		1427.05	0
			1428.05	0		1428.05	0		1428.05	0		1428.05	0		1428.05	0		1428.05	0		1428.05	0		1428.05	0		1428.05	0
			1429.05	0		1429.05	0		1429.05	0		1429.05	0		1429.05	0		1429.05	0		1429.05	0		1429.05	0		1429.05	0
			1430.05	0		1430.05	0		1430.05	0		1430.05	0		1430.05	0		1430.05	0		1430.05	0		1430.05	0		1430.05	0
			1431.05	0		1431.05	0		1431.05	0		1431.05	0		1431.05	0		1431.05	0		1431.05	0		1431.05	0		1431.05	0
			1432.05	0		1432.05	0		1432.05	0		1432.05	0		1432.05	0		1432.05	0		1432.05	0		1432.05	0		1432.05	0
			1433.05	0		1433.05	0		1433.05	0		1433.05	0		1433.05	0		1433.05	0		1433.05	0		1433.05	0		1433.05	0
			1434.05	0		1434.05	0		1434.05	0		1434.05	0		1434.05	0		1434.05	0		1434.05	0		1434.05	0		1434.05	0
			1435.05	0		1435.05	0		1435.05	0		1435.05	0		1435.05	0		1435.05	0		1435.05	0		1435.05	0		1435.05	0
			1436.05	0		1436.05	0		1436.05	0		1436.05	0		1436.05	0		1436.05	0		1436.05	0		1436.05	0		1436.05	0
			1437.05	0		1437.05	0		1437.05	0		1437.05	0		1437.05	0		1437.05	0		1437.05	0		1437.05	0		1437.05	0
			1438.05	0		1438.05	0		1438.05	0		1438.05	0		1438.05	0		1438.05	0		1438.05	0		1438.05	0		1438.05	0
			1439.05	0		1439.05	0		1439.05	0		1439.05	0		1439.05	0		1439.05	0		1439.05	0		1439.05	0		1439.05	0
			1440.05	0		1440.05	0		1440.05	0		1440.05	0		1440.05	0		1440.05	0		1440.05	0		1440.05	0		1440.05	0
			1441.05	0		1441.05	0		1441.05	0		1441.05	0		1441.05	0		1441.05	0		1441.05	0		1441.05	0		1441.05	0
			1442.05	0		1442.05	0		1442.05	0		1442.05	0		1442.05	0		1442.05	0		1442.05	0		1442.05	0		1442.05	0
			1443.05	0		1443.05	0		1443.05	0		1443.05	0		1443.05	0		1443.05	0		1443.05	0		1443.05	0		1443.05	0
			1444.05	0		1444.05	0		1444.05	0		1444.05	0		1444.05	0		1444.05	0		1444.05	0		1444.05	0		1444.05	0
			1445.05	0		1445.05	0		1445.05	0		1445.05	0		1445.05	0		1445.05	0		1445.05	0		1445.05	0		1445.05	0
			1446.05	0		1446.05	0		1446.05	0		1446.05	0		1446.05	0		1446.05	0		1446.05	0		1446.05	0		1446.05	0
			1447.05	0		1447.05	0		1447.05	0		1447.05	0		1447.05	0		1447.05	0		1447.05	0		1447.05	0		1447.05	0
			1448.05	0		1448.05	0		1448.05	0		1448.05	0		1448.05	0		1448.05	0		1448.05	0		1448.05	0		1448.05	0
			1449.05	0		1449.05	0		1449.05	0		1449.05	0		1449.05	0		1449.05	0		1449.05	0		1449.05	0		1449.05	0
			1450.05	0		1450.05	0		1450.05	0		1450.05	0		1450.05	0		1450.05	0		1450.05	0		1450.05	0		1450.05	0
			1451.05	0		1451.05	0		1451.05	0		1451.05	0		1451.05	0		1451.05	0		1451.05	0		1451.05	0		1451.05	0
			1452.05	0		1452.05	0		1452.05	0		1452.05	0		1452.05	0		1452.05	0		1452.05	0		1452.05	0		1452.05	0
			1453.05	0		1453.05	0		1453.05	0		1453.05	0		1453.05	0		1453.05	0		1453.05	0		1453.05	0		1453.05	0
			1454.05	0		1454.05	0		1454.05	0		1454.05	0		1454.05	0		1454.05	0		1454.05	0		1454.05	0		1454.05	0
			1455.05	0		1455.05	0		1455.05	0		1455.05	0		1455.05	0		1455.05	0		1455.05	0		1455.05	0		1455.05	0
			1456.05	0		1456.05	0		1456.05	0		1456.05	0		1456.05	0		1456.05	0		1456.05	0		1456.05	0		1456.05	0
			1457.05	0		1457.05	0		1457.05	0		1457.05	0		1457.05	0		1457.05	0		1457.05	0		1457.05	0		1457.05	0
			1458.05	0		1458.05	0		1458.05	0		1458.05	0		1458.05	0		1458.05	0		1458.05	0		1458.05	0		1458.05	0
			1459.05	0		1459.05	0		1459.05	0		1459.05	0		1459.05	0		1459.05	0		1459.05	0		1459.05	0		1459.05	0
			1460.05	0		1460.05	0		1460.05	0		1460.05	0		1460.05	0		1460.05	0		1460.05	0		1460.05	0		1460.05	0
			1461.05	0		1461.05	0		1461.05	0		1461.05	0		1461.05	0		1461.05	0		1461.05	0		1461.05	0		1461.05	0
			1462.05	0		1462.05	0		1462.05	0		1462.05	0		1462.05	0		1462.05	0		1462.05	0		1462.05	0		1462.05	0
			1463.05	0		1463.05	0		1463.05	0		1463.05	0		1463.05	0		1463.05	0		1463.05	0		1463.05	0		1463.05	0
			1464.05	0		1464.05	0		1464.05	0		1464.05	0		1464.05	0		1464.05	0		1464.05	0		1464.05	0		1464.05	0
			1465.05	0.0001		1465.05	0		1465.05	0		1465.05	0		1465.05	0		1465.05	0		1465.05	0		1465.05	0		1465.05	0
			1466.05	0.0002		1466.05	0		1466.05	0		1466.05	0		1466.05	0		1466.05	0		1466.05	0		1466.05	0		1466.05	0
			1467.05	0.0003		1467.05	0		1467.05	0		1467.05	0		1467.05	0		1467.05	0		1467.05	0		1467.05	0		1467.05	0
			1468.05	0.0005		1468.05	0		1468.05	0		1468.05	0		1468.05	0		1468.05	0		1468.05	0		1468.05	0		1468.05	0
			1469.05	0.0008		1469.05	0		1469.05	0		1469.05	0		1469.05	0		1469.05	0		1469.05	0		1469.05	0		1469.05	0
			1470.05	0.0012		1470.05	0		1470.05	0		1470.05	0		1470.05	0		1470.05	0		1470.05	0		1470.05	0		1470.05	0
			1471.05	0.0017		1471.05	0		1471.05	0		1471.05	0		1471.05	0		1471.05	0		1471.05	0		1471.05	0		1471.05	0
			1472.05	0.0024		1472.05	0		1472.05	0		1472.05	0		1472.05	0		1472.05	0		1472.05	0		1472.05	0		1472.05	0
			1473.05	0.0033		1473.05	0		1473.05	0		1473.05	0		1473.05	0		1473.05	0		1473.05	0		1473.05	0		1473.05	0
			1474.05	0.0043		1474.05	0		1474.05	0		1474.05	0		1474.05	0		1474.05	0		1474.05	0		1474.05	0		1474.05	0
			1475.05	0.0054		1475.05	0		1475.05	0		1475.05	0		1475.05	0		1475.05	0		1475.05	0		1475.05	0		1475.05	0
			1476.05	0.0066		1476.05	0		1476.05	0		1476.05	0		1476.05	0		1476.05	0		1476.05	0		1476.05	0		1476.05	0
			1477.05	0.0078		1477.05	0		1477.05	0		1477.05	0		1477.05	0		1477.05	0		1477.05	0		1477.05	0		1477.05	0
			1478.05	0.0089		1478.05	0		1478.05	0		1478.05	0		1478.05	0		1478.05	0		1478.05	0		1478.05	0		1478.05	0
			1479.05	0.0098		1479.05	0		1479.05	0		1479.05	0		1479.05	0		1479.05	0		1479.05	0		1479.05	0		1479.05	0
			1480.05	0.0104		1480.05	0		1480.05	0		1480.05	0		1480.05	0		1480.05	0		1480.05	0		1480.05	0		1480.05	0
			1481.05	0.0107		1481.05	0		1481.05	0		1481.05	0		1481.05	0		1481.05	0		1481.05	0		1481.05	0		1481.05	0
			1482.05	0.0108		1482.05	0		1482.05	0		1482.05	0		1482.05	0		1482.05	0		1482.05	0		1482.05	0		1482.05	0
			1483.05	0.0106		1483.05	0		1483.05	0		1483.05	0		1483.05	0		1483.05	0		1483.05	0		1483.05	0		1483.05	0
			1484.05	0.0101		1484.05	0		1484.05	0		1484.05	0		1484.05	0		1484.05	0		1484.05	0		1484.05	0		1484.05	0
			1485.05	0.0094		1485.05	0		1485.05	0		1485.05	0		1485.05	0		1485.05	0		1485.05	0		1485.05	0		1485.05	0
			1486.05	0.0085		1486.05	0		1486.05	0		1486.05	0		1486.05	0		1486.05	0		1486.05	0		1486.05	0		1486.05	0
			1487.05	0.0076		1487.05	0		1487.05	0		1487.05	0		1487.05	0		1487.05	0		1487.05	0		1487.05	0		1487.05	0
			1488.05	0.0066		1488.05	0		1488.05	0		1488.05	0		1488.05	0		1488.05	0		1488.05	0		1488.05	0		1488.05	0
			1489.05	0.0056		1489.05	0		1489.05	0		1489.05	0		1489.05	0		1489.05	0		1489.05	0		1489.05	0		1489.05	0
			1490.05	0.0046		1490.05	0		1490.05	0		1490.05	0		1490.05	0		1490.05	0		1490.05	0		1490.05	0		1490.05	0
			1491.05	0.0037		1491.05	0		1491.05	0		1491.05	0		1491.05	0		1491.05	0		1491.05	0		1491.05	0		1491.05	0
			1492.05	0.0029		1492.05	0		1492.05	0		1492.05	0		1492.05	0		1492.05	0		1492.05	0		1492.05	0		1492.05	0
			1493.05	0.0022		1493.05	0		1493.05	0		1493.05	0		1493.05	0		1493.05	0		1493.05	0		1493.05	0		1493.05	0
			1494.05	0.0016		1494.05	0		1494.05	0		1494.05	0		1494.05	0		1494.05	0		1494.05	0		1494.05	0		1494.05	0
			1495.05	0.0012		1495.05	0		1495.05	0		1495.05	0		1495.05	0		1495.05	0		1495.05	0		1495.05	0		1495.05	0
			1496.05	0.0008		1496.05	0		1496.05	0		1496.05	0		1496.05	0		1496.05	0		1496.05	0		1496.05	0		1496.05	0
			1497.05	0.0005		1497.05	0		1497.05	0		1497.05	0		1497.05	0		1497.05	0		1497.05	0		1497.05	0		1497.05	0
			1498.05	0.0003		1498.05	0		1498.05	0		1498.05	0		1498.05	0		1498.05	0		1498.05	0		1498.05	0		1498.05	0
			1499.05	0.0002		1499.05	0		1499.05	0		1499.05	0		1499.05	0		1499.05	0		1499.05	0		1499.05	0		1499.05	0
			1500.05	0.0001		1500.05	0		1500.05	0		1500.05	0		1500.05	0		1500.05	0		1500.05	0		1500.05	0		1500.05	0
			1501.05	0.0001		1501.05	0		1501.05	0		1501.05	0		1501.05	0		1501.05	0		1501.05	0		1501.05	0		1501.05	0
			1502.05	0		1502.05	0		1502.05	0		1502.05	0		1502.05	0		1502.05	0		1502.05	0		1502.05	0		1502.05	0
			1503.05	0		1503.05	0		1503.05	0		1503.05	0		1503.05	0		1503.05	0		1503.05	0		1503.05	0		1503.05	0
			1504.05	0		1504.05	0		1504.05	0		1504.05	0		1504.05	0		1504.05	0		1504.05	0		1504.05	0		1504.05	0
			1505.05	0		1505.05	0		1505.05	0		1505.05	0		1505.05	0		1505.05	0		1505.05	0		1505.05	0		1505.05	0
			1506.05	0		1506.05	0		1506.05	0		1506.05	0		1506.05	0		1506.05	0		1506.05	0		1506.05	0		1506.05	0
			1507.05	0		1507.05	0		1507.05	0		1507.05	0		1507.05	0		1507.05	0		1507.05	0		1507.05	0		1507.05	0
			1508.05	0		1508.05	0		1508.05	0		1508.05	0		1508.05	0		1508.05	0		1508.05	0		1508.05	0		1508.05	0
			1509.05	0		1509.05	0		1509.05	0		1509.05	0		1509.05	0		1509.05	0		1509.05	0		1509.05	0		1509.05	0
			1510.05	0		1510.05	0		1510.05	0		1510.05	0		1510.05	0		1510.05	0		1510.05	0		1510.05	0		1510.05	0
			1511.05	0		1511.05	0		1511.05	0		1511.05	0		1511.05	0		1511.05	0		1511.05	0		1511.05	0		1511.05	0
			1512.05	0		1512.05	0		1512.05	0		1512.05	0		1512.05	0		1512.05	0		1512.05	0		1512.05	0		1512.05	0
			1513.05	0		1513.05	0		1513.05	0		1513.05	0		1513.05	0		1513.05	0		1513.05	0		1513.05	0		1513.05	0
			1514.05	0		1514.05	0		1514.05	0		1514.05	0		1514.05	0		1514.05	0		1514.05	0		1514.05	0		1514.05	0
			1515.05	0		1515.05	0		1515.05	0		1515.05	0		1515.05	0		1515.05	0		1515.05	0		1515.05	0		1515.05	0
			1516.05	0		1516.05	0		1516.05	0		1516.05	0		1516.05	0		1516.05	0		1516.05	0		1516.05	0		1516.05	0
			1517.05	0		1517.05	0		1517.05	0		1517.05	0		1517.05	0		1517.05	0		1517.05	0		1517.05	0		1517.05	0
			1518.05	0		1518.05	0		1518.05	0		1518.05	0		1518.05	0		1518.05	0		1518.05	0		1518.05	0		1518.05	0
			1519.05	0		1519.05	0		1519.05	0		1519.05	0		1519.05	0		1519.05	0		1519.05	0		1519.05	0		1519.05	0
			1520.05	0		1520.05	0		1520.05	0		1520.05	0		1520.05	0		1520.05	0		1520.05	0		1520.05	0		1520.05	0
			1521.05	0		1521.05	0		1521.05	0		1521.05	0		1521.05	0		1521.05	0		1521.05	0		1521.05	0		1521.05	0
			1522.05	0		1522.05	0		1522.05	0		1522.05	0		1522.05	0		1522.05	0		1522.05	0		1522.05	0		1522.05	0
			1523.05	0		1523.05	0		1523.05	0		1523.05	0		1523.05	0		1523.05	0		1523.05	0		1523.05	0		1523.05	0
			1524.05	0		1524.05	0		1524.05	0		1524.05	0		1524.05	0		1524.05	0		1524.05	0		1524.05	0		1524.05	0
			1525.05	0		1525.05	0		1525.05	0		1525.05	0		1525.05	0		1525.05	0		1525.05	0		1525.05	0		1525.05	0
			1526.05	0		1526.05	0		1526.05	0		1526.05	0		1526.05	0		1526.05	0		1526.05	0		1526.05	0		1526.05	0
			1527.05	0		1527.05	0		1527.05	0		1527.05	0		1527.05	0		1527.05	0		1527.05	0		1527.05	0		1527.05	0
			1528.05	0		1528.05	0		1528.05	0		1528.05	0		1528.05	0		1528.05	0		1528.05	0		1528.05	0		1528.05	0
			1529.05	0		1529.05	0		1529.05	0		1529.05	0		1529.05	0		1529.05	0		1529.05	0		1529.05	0		1529.05	0
			1530.05	0		1530.05	0		1530.05	0		1530.05	0		1530.05	0		1530.05	0		1530.05	0		1530.05	0		1530.05	0
			1531.05	0		1531.05	0		1531.05	0		1531.05	0		1531.05	0		1531.05	0		1531.05	0		1531.05	0		1531.05	0
			1532.05	0		1532.05	0		1532.05	0		1532.05	0		1532.05	0		1532.05	0		1532.05	0		1532.05	0		1532.05	0
			1533.05	0		1533.05	0		1533.05	0		1533.05	0		1533.05	0		1533.05	0		1533.05	0		1533.05	0		1533.05	0
			1534.05	0		1534.05	0		1534.05	0		1534.05	0		1534.05	0		1534.05	0		1534.05	0		1534.05	0		1534.05	0
			1535.05	0		1535.05	0		1535.05	0		1535.05	0		1535.05	0		1535.05	0		1535.05	0		1535.05	0		1535.05	0
			1536.05	0		1536.05	0		1536.05	0		1536.05	0		1536.05	0		1536.05	0		1536.05	0		1536.05	0		1536.05	0
			1537.05	0		1537.05	0		1537.05	0		1537.05	0		1537.05	0		1537.05	0		1537.05	0		1537.05	0		1537.05	0
			1538.05	0		1538.05	0		1538.05	0		1538.05	0		1538.05	0		1538.05	0		1538.05	0		1538.05	0		1538.05	0
			1539.05	0		1539.05	0		1539.05	0		1539.05	0		1539.05	0		1539.05	0		1539.05	0		1539.05	0		1539.05	0
			1540.05	0		1540.05	0		1540.05	0		1540.05	0		1540.05	0		1540.05	0		1540.05	0		1540.05	0		1540.05	0
			1541.05	0		1541.05	0		1541.05	0		1541.05	0		1541.05	0		1541.05	0		1541.05	0		1541.05	0		1541.05	0
			1542.05	0		1542.05	0		1542.05	0		1542.05	0		1542.05	0		1542.05	0		1542.05	0		1542.05	0		1542.05	0
			1543.05	0		1543.05	0		1543.05	0		1543.05	0		1543.05	0		1543.05	0		1543.05	0		1543.05	0		1543.05	0
			1544.05	0		1544.05	0		1544.05	0		1544.05	0		1544.05	0		1544.05	0		1544.05	0		1544.05	0		1544.05	0
			1545.05	0		1545.05	0		1545.05	0		1545.05	0		1545.05	0		1545.05	0		1545.05	0		1545.05	0		1545.05	0
			1546.05	0		1546.05	0		1546.05	0		1546.05	0		1546.05	0		1546.05	0		1546.05	0		1546.05	0		1546.05	0
			1547.05	0		1547.05	0		1547.05	0		1547.05	0		1547.05	0		1547.05	0		1547.05	0		1547.05	0		1547.05	0
			1548.05	0		1548.05	0		1548.05	0		1548.05	0		1548.05	0		1548.05	0		1548.05	0		1548.05	0		1548.05	0
			1549.05	0		1549.05	0		1549.05	0		1549.05	0		1549.05	0		1549.05	0		1549.05	0		1549.05	0		1549.05	0
			1550.05	0		1550.05	0		1550.05	0		1550.05	0		1550.05	0		1550.05	0		1550.05	0		1550.05	0		1550.05	0
			1551.05	0.0001		1551.05	0		1551.05	0		1551.05	0		1551.05	0		1551.05	0		1551.05	0		1551.05	0		1551.05	0
			1552.05	0.0001		1552.05	0		1552.05	0		1552.05	0		1552.05	0		1552.05	0		1552.05	0		1552.05	0		1552.05	0
			1553.05	0.0002		1553.05	0		1553.05	0		1553.05	0		1553.05	0		1553.05	0		1553.05	0		1553.05	0		1553.05	0
			1554.05	0.0003		1554.05	0		1554.05	0		1554.05	0		1554.05	0		1554.05	0		1554.05	0		1554.05	0		1554.05	0
			1555.05	0.0005		1555.05	0		1555.05	0		1555.05	0		1555.05	0		1555.05	0		1555.05	0		1555.05	0		1555.05	0
			1556.05	0.0008		1556.05	0		1556.05	0		1556.05	0		1556.05	0		1556.05	0		1556.05	0		1556.05	0		1556.05	0
			1557.05	0.0011		1557.05	0		1557.05	0		1557.05	0		1557.05	0		1557.05	0		1557.05	0		1557.05	0		1557.05	0
			1558.05	0.0015		1558.05	0		1558.05	0		1558.05	0		1558.05	0		1558.05	0		1558.05	0		1558.05	0		1558.05	0
			1559.05	0.0019		1559.05	0		1559.05	0		1559.05	0		1559.05	0		1559.05	0		1559.05	0		1559.05	0		1559.05	0
			1560.05	0.0024		1560.05	0		1560.05	0		1560.05	0		1560.05	0		1560.05	0		1560.05	0		1560.05	0		1560.05	0
			1561.05	0.003		1561.05	0		1561.05	0		1561.05	0		1561.05	0		1561.05	0		1561.05	0		1561.05	0		1561.05	0
			1562.05	0.0034		1562.05	0		1562.05	0		1562.05	0		1562.05	0		1562.05	0		1562.05	0		1562.05	0		1562.05	0
			1563.05	0.0039		1563.05	0		1563.05	0		1563.05	0		1563.05	0		1563.05	0		1563.05	0		1563.05	0		1563.05	0
			1564.05	0.0042		1564.05	0		1564.05	0		1564.05	0		1564.05	0		1564.05	0		1564.05	0		1564.05	0		1564.05	0
			1565.05	0.0043		1565.05	0		1565.05	0		1565.05	0		1565.05	0		1565.05	0		1565.05	0		1565.05	0		1565.05	0
			1566.05	0.0043		1566.05	0		1566.05	0		1566.05	0		1566.05	0		1566.05	0		1566.05	0		1566.05	0		1566.05	0
			1567.05	0.0041		1567.05	0		1567.05	0		1567.05	0		1567.05	0		1567.05	0		1567.05	0		1567.05	0		1567.05	0
			1568.05	0.0037		1568.05	0		1568.05	0		1568.05	0		1568.05	0		1568.05	0		1568.05	0		1568.05	0		1568.05	0
			1569.05	0.0033		1569.05	0		1569.05	0		1569.05	0		1569.05	0		1569.05	0		1569.05	0		1569.05	0		1569.05	0
			1570.05	0.0028		1570.05	0		1570.05	0		1570.05	0		1570.05	0		1570.05	0		1570.05	0		1570.05	0		1570.05	0
			1571.05	0.0023		1571.05	0		1571.05	0		1571.05	0		1571.05	0		1571.05	0		1571.05	0		1571.05	0		1571.05	0
			1572.05	0.0018		1572.05	0		1572.05	0		1572.05	0		1572.05	0		1572.05	0		1572.05	0		1572.05	0		1572.05	0
			1573.05	0.0013		1573.05	0		1573.05	0		1573.05	0		1573.05	0		1573.05	0		1573.05	0		1573.05	0		1573.05	0
			1574.05	0.001		1574.05	0		1574.05	0		1574.05	0		1574.05	0		1574.05	0		1574.05	0		1574.05	0		1574.05	0
			1575.05	0.0007		1575.05	0		1575.05	0		1575.05	0		1575.05	0		1575.05	0		1575.05	0		1575.05	0		1575.05	0
			1576.05	0.0004		1576.05	0		1576.05	0		1576.05	0		1576.05	0		1576.05	0		1576.05	0		1576.05	0		1576.05	0
			1577.05	0.0003		1577.05	0		1577.05	0		1577.05	0		1577.05	0		1577.05	0		1577.05	0		1577.05	0		1577.05	0
			1578.05	0.0002		1578.05	0		1578.05	0		1578.05	0		1578.05	0		1578.05	0		1578.05	0		1578.05	0		1578.05	0
			1579.05	0.0001		1579.05	0		1579.05	0		1579.05	0		1579.05	0		1579.05	0		1579.05	0		1579.05	0		1579.05	0
			1580.05	0.0001		1580.05	0		1580.05	0		1580.05	0		1580.05	0		1580.05	0		1580.05	0		1580.05	0		1580.05	0
			1581.05	0		1581.05	0		1581.05	0		1581.05	0		1581.05	0		1581.05	0		1581.05	0		1581.05	0		1581.05	0
			1582.05	0		1582.05	0		1582.05	0		1582.05	0		1582.05	0		1582.05	0		1582.05	0		1582.05	0		1582.05	0
			1583.05	0		1583.05	0		1583.05	0		1583.05	0		1583.05	0		1583.05	0		1583.05	0		1583.05	0		1583.05	0
			1584.05	0		1584.05	0		1584.05	0		1584.05	0		1584.05	0		1584.05	0		1584.05	0		1584.05	0		1584.05	0
			1585.05	0		1585.05	0		1585.05	0		1585.05	0		1585.05	0		1585.05	0		1585.05	0		1585.05	0		1585.05	0
			1586.05	0		1586.05	0		1586.05	0		1586.05	0		1586.05	0		1586.05	0		1586.05	0		1586.05	0		1586.05	0
			1587.05	0		1587.05	0		1587.05	0		1587.05	0		1587.05	0		1587.05	0		1587.05	0		1587.05	0		1587.05	0
			1588.05	0		1588.05	0		1588.05	0		1588.05	0		1588.05	0		1588.05	0		1588.05	0		1588.05	0		1588.05	0
			1589.05	0		1589.05	0		1589.05	0		1589.05	0		1589.05	0		1589.05	0		1589.05	0		1589.05	0		1589.05	0
			1590.05	0		1590.05	0		1590.05	0		1590.05	0		1590.05	0		1590.05	0		1590.05	0		1590.05	0		1590.05	0
			1591.05	0		1591.05	0		1591.05	0		1591.05	0		1591.05	0		1591.05	0		1591.05	0		1591.05	0		1591.05	0
			1592.05	0		1592.05	0		1592.05	0		1592.05	0		1592.05	0		1592.05	0		1592.05	0		1592.05	0		1592.05	0
			1593.05	0		1593.05	0		1593.05	0		1593.05	0		1593.05	0		1593.05	0		1593.05	0		1593.05	0		1593.05	0
			1594.05	0		1594.05	0		1594.05	0		1594.05	0		1594.05	0		1594.05	0		1594.05	0		1594.05	0		1594.05	0
			1595.05	0		1595.05	0		1595.05	0		1595.05	0		1595.05	0		1595.05	0		1595.05	0		1595.05	0		1595.05	0
			1596.05	0		1596.05	0		1596.05	0		1596.05	0		1596.05	0		1596.05	0		1596.05	0		1596.05	0		1596.05	0
			1597.05	0		1597.05	0		1597.05	0		1597.05	0		1597.05	0		1597.05	0		1597.05	0		1597.05	0		1597.05	0
			1598.05	0		1598.05	0		1598.05	0		1598.05	0		1598.05	0		1598.05	0		1598.05	0		1598.05	0		1598.05	0
			1599.05	0		1599.05	0		1599.05	0		1599.05	0		1599.05	0		1599.05	0		1599.05	0		1599.05	0		1599.05	0
			1600.05	0		1600.05	0		1600.05	0		1600.05	0		1600.05	0		1600.05	0		1600.05	0		1600.05	0		1600.05	0
