# Supplementary material for: Gasdermin D cysteine residues synergistically control its palmitoylation-mediated membrane targeting and assembly
Source: EMBO J. 2024 Aug 14;43(19):4274–97. doi: 10.1038/s44318-024-00190-6 (PMC11445239; doi:10.1038/s44318-024-00190-6)
Supplement: Supplementary file 5 — Source data Fig. 2 [file 44318_2024_190_MOESM5_ESM.zip › Figure 2/2F/2F-oligomeric species.xlsx]

## Sheet: 2F
	Numerical data 2F
	Oligomeric species after labeling correction were obtained from SAS for each experiment.
	Mean and SD were calculated for all the oligomeric species detected and plotted as column bars.
	mGSDMD-mEGFP 20nM				Oligomeric species	Exp1	Exp2	Exp3	Exp4	Exp5	Exp6	Exp7	Mean	SD
					1	0	0	0	0	0	5.33598	1.38244	0.95977	1.99732
					2	10.809	0	0	0	0	5.54873	0	2.33682	4.27001
					3	35.3515	72.6088	88.986	7.45943	0	0.27807	0	29.2405	37.6628
					4	0	0	0	0	22.3462	0	0	3.19231	8.44605
					5	3.07785	0	11.014	11.6658	39.2702	0	11.2514	10.897	13.5671
					6	21.9303	18.1979	0	14.2167	0	42.6518	43.4467	20.0633	17.8103
					7	0	0	0	0	0	0	0	0	0
					8	0	9.19326	0	25.9716	0	0	10.4902	6.52215	9.75803
					9	16.0802	0	0	0	38.3837	46.1854	0	14.3785	20.074
					10	0	0	0	0	0	0	0	0	0
					11	0	0	0	0	0	0	0	0	0
					12	0	0	0	40.6865	0	0	33.4293	10.588	18.2034
					13	12.7511	0	0	0	0	0	0	1.82159	4.81946
					14	0	0	0	0	0	0	0	0	0
					15	0	0	0	0	0	0	0	0	0
