# Supplementary material for: Gasdermin D cysteine residues synergistically control its palmitoylation-mediated membrane targeting and assembly
Source: EMBO J. 2024 Aug 14;43(19):4274–97. doi: 10.1038/s44318-024-00190-6 (PMC11445239; doi:10.1038/s44318-024-00190-6)
Supplement: Supplementary file 6 — Source data Fig. 3 [file 44318_2024_190_MOESM6_ESM.zip]

Archive with 2 entries (1 files):
- Figure 3/3B/
- Figure 3/3B/3B-particle density.xlsx
