# Supplementary material for: Gasdermin D cysteine residues synergistically control its palmitoylation-mediated membrane targeting and assembly
Source: EMBO J. 2024 Aug 14;43(19):4274–97. doi: 10.1038/s44318-024-00190-6 (PMC11445239; doi:10.1038/s44318-024-00190-6)
Supplement: Supplementary file 7 — Source data Fig. 4 [file 44318_2024_190_MOESM7_ESM.zip]

Archive with 12 entries (6 files):
- Figure 4/4D/
- Figure 4/4D/4D-particle localization.xlsx
- Figure 4/4E/
- Figure 4/4E/4E-particle density.xlsx
- Figure 4/4F/
- Figure 4/4F/4F-stoichiometry distribution.xlsx
- Figure 4/4G/
- Figure 4/4G/4G-stoichiometry distribution.xlsx
- Figure 4/4H/
- Figure 4/4H/4H-oligomeric species.xlsx
- Figure 4/4I/
- Figure 4/4I/4I-oligomeric species.xlsx
