# Supplementary material for: Gasdermin D cysteine residues synergistically control its palmitoylation-mediated membrane targeting and assembly
Source: EMBO J. 2024 Aug 14;43(19):4274–97. doi: 10.1038/s44318-024-00190-6 (PMC11445239; doi:10.1038/s44318-024-00190-6)
Supplement: Supplementary file 7 — Source data Fig. 4 [file 44318_2024_190_MOESM7_ESM.zip › Figure 4/4D/4D-particle localization.xlsx]

## Sheet: 4D
	Numerical data: image quantif. 4D
	Immobile WT			Exp1	Exp2	Exp3			Mobile WT			Exp1	Exp2	Exp3
				97.5	93.9	97.1						2.5	6.1	2.9
				96.4	95.2	94.5						3.6	4.8	5.5
				97.4	94.7	95.9						2.6	5.3	4.1
				97.7	95.4	97.2						2.3	4.6	2.8
				96.8	95.3	95.7						3.2	4.7	4.3
				97.7	95	96						2.3	5	4
				95.7	94	96.2						4.3	6	3.8
				97	94.7	95.2						3	5.3	4.8
				97.3	94.1	96.5						2.7	5.9	3.5
				97.6	94.7	96						2.4	5.3	4
	Immobile C192A			Exp1	Exp2	Exp3			Mobile C192A			Exp1	Exp2	Exp3
				93.6	91.8	95.4						6.4	8.2	4.6
				90.2	90.9	95.5						9.8	9.1	4.5
				89.6	92.7	95.8						10.4	7.3	4.2
				89.9	90.7	95.7						10.1	9.3	4.3
				92.4	93.1	96.5						7.6	6.9	3.5
				93	90.2	95.1						7	9.8	4.9
				92.6	92.2	93.9						7.4	7.8	6.1
				96.2	91.7	95.9						3.8	8.3	4.1
				96.5	91.6	95.6						3.5	8.4	4.4
				96	90.4	95.7						4	9.6	4.3
	Immobile C39A-C57A			Exp1	Exp2				Mobile C39A-C57A			Exp1	Exp2
				93.8	95.1							6.2	4.9
				87.8	95.5							12.2	4.5
				96.1	95.4							3.9	4.6
				96.6	96.3							3.4	3.7
				94	95							6	5
				91.6	90.8							8.7	9.2
				94.1	95.4							5.9	4.6
				95.1	96.1							4.9	3.9
				95.6	92.3							4.4	7.7
				97	95.7							3	4.3
