# Supplementary material for: Gasdermin D cysteine residues synergistically control its palmitoylation-mediated membrane targeting and assembly
Source: EMBO J. 2024 Aug 14;43(19):4274–97. doi: 10.1038/s44318-024-00190-6 (PMC11445239; doi:10.1038/s44318-024-00190-6)
Supplement: Supplementary file 7 — Source data Fig. 4 [file 44318_2024_190_MOESM7_ESM.zip › Figure 4/4E/4E-particle density.xlsx]

## Sheet: 4E
	Numerical data: image quantif. 4E
	Particle density was calculated by dividing the number of particles detected via SAS software for the area of the field of view. At least ten images per experiment were analyzed.
	mGSDMD-mEGFP active			Exp1	Exp2	Exp3					mGSDMD-C192A-mEGFP			Exp1	Exp2	Exp3		mGSDMD-C39A-C57A-mEGFP			Exp1	Exp2			(N° particels / µm2)
				0.51852	0.27111	0.08895								0.23022	0.17789	0.39556					0.26519	0.33333
				0.44	0.28889	0.08241								0.20144	0.16874	0.40148					0.31111	0.15407
				0.41926	0.22963	0.09026								0.18182	0.15566	0.36741					0.34815	0.15704
				0.40741	0.22222	0.08502								0.17266	0.14912	0.39704					0.36593	0.27852
				0.36741	0.24296	0.06148								0.14258	0.12557	0.39556					0.33481	0.23111
				0.34667	0.2163	0.1295								0.15304	0.13473	0.33926					0.36296	0.1437
				0.64444	0.26815	0.16481								0.13211	0.17005	0.3763					0.39259	0.22667
				0.5363	0.18815	0.17789								0.11511	0.15173	0.2963					0.37185	0.28593
				0.5037	0.23704	0.13473								0.12557	0.15304	0.37037					0.29037	0.28444
				0.69778	0.33185	0.13604								0.12034	0.16481	0.39111					0.29185	0.14222
						0.16874
						0.10988
						0.16089
						0.1465
						0.12426
						0.10595
						0.0968
						0.12688
						0.11642
						0.10726
						0.08633
						0.11903
						0.11511
						0.09287
						0.08241
						0.08371
