# Supplementary material for: Gasdermin D cysteine residues synergistically control its palmitoylation-mediated membrane targeting and assembly
Source: EMBO J. 2024 Aug 14;43(19):4274–97. doi: 10.1038/s44318-024-00190-6 (PMC11445239; doi:10.1038/s44318-024-00190-6)
Supplement: Supplementary file 7 — Source data Fig. 4 [file 44318_2024_190_MOESM7_ESM.zip › Figure 4/4F/4F-stoichiometry distribution.xlsx]

## Sheet: 4F
	Numerical data: image quantif. 4F
			Data were replotted from SAS results. Frequency values were multiplied by 10.
			Pdf			Gaussian1			Gaussian2			Gaussian3
			Intensity (photons)	Frequency		Intensity (photons)	Frequency		Intensity (photons)	Frequency		Intensity (photons)	Frequency
			12.3698	0.0106		12.3698	0.0006		12.3698	0		12.3698	0
			13.3698	0.0107		13.3698	0.0008		13.3698	0		13.3698	0
			14.3698	0.0105		14.3698	0.0009		14.3698	0		14.3698	0
			15.3698	0.0102		15.3698	0.0011		15.3698	0		15.3698	0
			16.3698	0.0098		16.3698	0.0014		16.3698	0		16.3698	0
			17.3698	0.0096		17.3698	0.0016		17.3698	0		17.3698	0
			18.3698	0.0095		18.3698	0.002		18.3698	0		18.3698	0
			19.3698	0.0096		19.3698	0.0024		19.3698	0		19.3698	0
			20.3698	0.01		20.3698	0.0028		20.3698	0		20.3698	0
			21.3698	0.0107		21.3698	0.0033		21.3698	0		21.3698	0
			22.3698	0.0115		22.3698	0.004		22.3698	0		22.3698	0
			23.3698	0.0124		23.3698	0.0047		23.3698	0		23.3698	0
			24.3698	0.0134		24.3698	0.0055		24.3698	0		24.3698	0
			25.3698	0.0144		25.3698	0.0065		25.3698	0		25.3698	0
			26.3698	0.0156		26.3698	0.0077		26.3698	0		26.3698	0
			27.3698	0.0169		27.3698	0.009		27.3698	0		27.3698	0
			28.3698	0.0184		28.3698	0.0105		28.3698	0		28.3698	0
			29.3698	0.0204		29.3698	0.0123		29.3698	0		29.3698	0
			30.3698	0.023		30.3698	0.0143		30.3698	0		30.3698	0
			31.3698	0.0261		31.3698	0.0166		31.3698	0		31.3698	0
			32.3698	0.0299		32.3698	0.0192		32.3698	0		32.3698	0
			33.3698	0.0344		33.3698	0.0221		33.3698	0		33.3698	0
			34.3698	0.0396		34.3698	0.0255		34.3698	0		34.3698	0
			35.3698	0.0456		35.3698	0.0292		35.3698	0		35.3698	0
			36.3698	0.0523		36.3698	0.0335		36.3698	0		36.3698	0
			37.3698	0.0598		37.3698	0.0382		37.3698	0		37.3698	0
			38.3698	0.0683		38.3698	0.0436		38.3698	0		38.3698	0
			39.3698	0.0778		39.3698	0.0495		39.3698	0		39.3698	0
			40.3698	0.0886		40.3698	0.0562		40.3698	0		40.3698	0
			41.3698	0.1008		41.3698	0.0635		41.3698	0		41.3698	0
			42.3698	0.1146		42.3698	0.0716		42.3698	0		42.3698	0
			43.3698	0.1299		43.3698	0.0806		43.3698	0		43.3698	0
			44.3698	0.1468		44.3698	0.0904		44.3698	0		44.3698	0
			45.3698	0.1652		45.3698	0.1012		45.3698	0		45.3698	0
			46.3698	0.1849		46.3698	0.113		46.3698	0		46.3698	0
			47.3698	0.2056		47.3698	0.1259		47.3698	0		47.3698	0
			48.3698	0.2271		48.3698	0.1398		48.3698	0		48.3698	0
			49.3698	0.2493		49.3698	0.1549		49.3698	0		49.3698	0
			50.3698	0.2717		50.3698	0.1712		50.3698	0		50.3698	0
			51.3698	0.2944		51.3698	0.1887		51.3698	0		51.3698	0
			52.3698	0.3171		52.3698	0.2075		52.3698	0		52.3698	0
			53.3698	0.3398		53.3698	0.2275		53.3698	0		53.3698	0
			54.3698	0.3623		54.3698	0.2489		54.3698	0		54.3698	0
			55.3698	0.3847		55.3698	0.2716		55.3698	0		55.3698	0
			56.3698	0.4068		56.3698	0.2956		56.3698	0		56.3698	0
			57.3698	0.4286		57.3698	0.3209		57.3698	0		57.3698	0
			58.3698	0.45		58.3698	0.3474		58.3698	0		58.3698	0
			59.3698	0.4709		59.3698	0.3752		59.3698	0		59.3698	0
			60.3698	0.4913		60.3698	0.4042		60.3698	0		60.3698	0
			61.3698	0.511		61.3698	0.4344		61.3698	0.0001		61.3698	0
			62.3698	0.5298		62.3698	0.4655		62.3698	0.0001		62.3698	0
			63.3698	0.5476		63.3698	0.4977		63.3698	0.0001		63.3698	0
			64.3698	0.5643		64.3698	0.5307		64.3698	0.0001		64.3698	0
			65.3698	0.5796		65.3698	0.5645		65.3698	0.0001		65.3698	0
			66.3698	0.5938		66.3698	0.5989		66.3698	0.0001		66.3698	0
			67.3698	0.6068		67.3698	0.6337		67.3698	0.0001		67.3698	0
			68.3698	0.6189		68.3698	0.6689		68.3698	0.0002		68.3698	0
			69.3698	0.6303		69.3698	0.7042		69.3698	0.0002		69.3698	0
			70.3698	0.6413		70.3698	0.7395		70.3698	0.0002		70.3698	0
			71.3698	0.6521		71.3698	0.7746		71.3698	0.0002		71.3698	0
			72.3698	0.6629		72.3698	0.8093		72.3698	0.0003		72.3698	0
			73.3698	0.6743		73.3698	0.8434		73.3698	0.0003		73.3698	0
			74.3698	0.6868		74.3698	0.8767		74.3698	0.0004		74.3698	0
			75.3698	0.701		75.3698	0.9089		75.3698	0.0004		75.3698	0
			76.3698	0.7179		76.3698	0.94		76.3698	0.0005		76.3698	0
			77.3698	0.7383		77.3698	0.9696		77.3698	0.0005		77.3698	0
			78.3698	0.7628		78.3698	0.9977		78.3698	0.0006		78.3698	0
			79.3698	0.792		79.3698	1.0239		79.3698	0.0007		79.3698	0
			80.3698	0.8257		80.3698	1.0481		80.3698	0.0008		80.3698	0
			81.3698	0.8633		81.3698	1.0702		81.3698	0.0009		81.3698	0
			82.3698	0.9035		82.3698	1.0899		82.3698	0.001		82.3698	0
			83.3698	0.9447		83.3698	1.1072		83.3698	0.0011		83.3698	0
			84.3698	0.9849		84.3698	1.1219		84.3698	0.0013		84.3698	0
			85.3698	1.0222		85.3698	1.1338		85.3698	0.0014		85.3698	0
			86.3698	1.0549		86.3698	1.143		86.3698	0.0016		86.3698	0
			87.3698	1.0816		87.3698	1.1493		87.3698	0.0018		87.3698	0
			88.3698	1.1015		88.3698	1.1527		88.3698	0.002		88.3698	0
			89.3698	1.1145		89.3698	1.1532		89.3698	0.0022		89.3698	0
			90.3698	1.121		90.3698	1.1507		90.3698	0.0025		90.3698	0
			91.3698	1.122		91.3698	1.1453		91.3698	0.0028		91.3698	0
			92.3698	1.1183		92.3698	1.1371		92.3698	0.0031		92.3698	0
			93.3698	1.1109		93.3698	1.126		93.3698	0.0035		93.3698	0
			94.3698	1.1006		94.3698	1.1121		94.3698	0.0039		94.3698	0
			95.3698	1.088		95.3698	1.0957		95.3698	0.0043		95.3698	0
			96.3698	1.0733		96.3698	1.0767		96.3698	0.0048		96.3698	0
			97.3698	1.0567		97.3698	1.0554		97.3698	0.0053		97.3698	0
			98.3698	1.0385		98.3698	1.0318		98.3698	0.0059		98.3698	0
			99.3698	1.0188		99.3698	1.0062		99.3698	0.0065		99.3698	0
			100.37	0.9983		100.37	0.9788		100.37	0.0072		100.37	0
			101.37	0.9778		101.37	0.9496		101.37	0.008		101.37	0
			102.37	0.9581		102.37	0.919		102.37	0.0088		102.37	0
			103.37	0.94		103.37	0.8871		103.37	0.0097		103.37	0
			104.37	0.9242		104.37	0.8541		104.37	0.0106		104.37	0
			105.37	0.911		105.37	0.8203		105.37	0.0117		105.37	0
			106.37	0.9003		106.37	0.7858		106.37	0.0128		106.37	0
			107.37	0.8914		107.37	0.7508		107.37	0.014		107.37	0
			108.37	0.8834		108.37	0.7155		108.37	0.0153		108.37	0
			109.37	0.8753		109.37	0.6802		109.37	0.0167		109.37	0
			110.37	0.8659		110.37	0.6449		110.37	0.0182		110.37	0
			111.37	0.8542		111.37	0.61		111.37	0.0199		111.37	0
			112.37	0.8394		112.37	0.5754		112.37	0.0216		112.37	0
			113.37	0.8213		113.37	0.5414		113.37	0.0235		113.37	0
			114.37	0.7999		114.37	0.5082		114.37	0.0255		114.37	0
			115.37	0.7758		115.37	0.4757		115.37	0.0277		115.37	0
			116.37	0.7497		116.37	0.4442		116.37	0.0299		116.37	0
			117.37	0.7226		117.37	0.4137		117.37	0.0324		117.37	0
			118.37	0.6959		118.37	0.3844		118.37	0.035		118.37	0
			119.37	0.6706		119.37	0.3562		119.37	0.0377		119.37	0
			120.37	0.6479		120.37	0.3292		120.37	0.0406		120.37	0
			121.37	0.6284		121.37	0.3035		121.37	0.0437		121.37	0
			122.37	0.6125		122.37	0.2791		122.37	0.0469		122.37	0
			123.37	0.6001		123.37	0.256		123.37	0.0504		123.37	0
			124.37	0.5906		124.37	0.2342		124.37	0.054		124.37	0
			125.37	0.5831		125.37	0.2137		125.37	0.0577		125.37	0
			126.37	0.5764		126.37	0.1946		126.37	0.0617		126.37	0
			127.37	0.5694		127.37	0.1766		127.37	0.0659		127.37	0
			128.37	0.561		128.37	0.16		128.37	0.0703		128.37	0
			129.37	0.5507		129.37	0.1445		129.37	0.0748		129.37	0
			130.37	0.5382		130.37	0.1302		130.37	0.0796		130.37	0
			131.37	0.5238		131.37	0.117		131.37	0.0845		131.37	0
			132.37	0.5082		132.37	0.1049		132.37	0.0896		132.37	0
			133.37	0.4922		133.37	0.0938		133.37	0.0949		133.37	0
			134.37	0.4767		134.37	0.0836		134.37	0.1005		134.37	0
			135.37	0.4625		135.37	0.0744		135.37	0.1062		135.37	0.0001
			136.37	0.4501		136.37	0.066		136.37	0.112		136.37	0.0001
			137.37	0.4397		137.37	0.0584		137.37	0.1181		137.37	0.0001
			138.37	0.4311		138.37	0.0516		138.37	0.1243		138.37	0.0001
			139.37	0.4236		139.37	0.0454		139.37	0.1307		139.37	0.0001
			140.37	0.4165		140.37	0.0399		140.37	0.1372		140.37	0.0001
			141.37	0.4091		141.37	0.0349		141.37	0.1439		141.37	0.0001
			142.37	0.4008		142.37	0.0305		142.37	0.1507		142.37	0.0001
			143.37	0.3912		143.37	0.0266		143.37	0.1576		143.37	0.0001
			144.37	0.3807		144.37	0.0231		144.37	0.1646		144.37	0.0001
			145.37	0.3696		145.37	0.0201		145.37	0.1717		145.37	0.0002
			146.37	0.3589		146.37	0.0173		146.37	0.1789		146.37	0.0002
			147.37	0.3492		147.37	0.015		147.37	0.1862		147.37	0.0002
			148.37	0.3415		148.37	0.0129		148.37	0.1935		148.37	0.0002
			149.37	0.3361		149.37	0.0111		149.37	0.2009		149.37	0.0002
			150.37	0.3332		150.37	0.0095		150.37	0.2082		150.37	0.0003
			151.37	0.3326		151.37	0.0081		151.37	0.2156		151.37	0.0003
			152.37	0.3337		152.37	0.0069		152.37	0.2229		152.37	0.0003
			153.37	0.3357		153.37	0.0058		153.37	0.2302		153.37	0.0004
			154.37	0.3381		154.37	0.005		154.37	0.2374		154.37	0.0004
			155.37	0.3402		155.37	0.0042		155.37	0.2445		155.37	0.0004
			156.37	0.3416		156.37	0.0035		156.37	0.2516		156.37	0.0005
			157.37	0.3421		157.37	0.003		157.37	0.2585		157.37	0.0005
			158.37	0.3418		158.37	0.0025		158.37	0.2652		158.37	0.0006
			159.37	0.3407		159.37	0.0021		159.37	0.2718		159.37	0.0006
			160.37	0.3391		160.37	0.0017		160.37	0.2782		160.37	0.0007
			161.37	0.3368		161.37	0.0014		161.37	0.2843		161.37	0.0008
			162.37	0.3339		162.37	0.0012		162.37	0.2903		162.37	0.0008
			163.37	0.3301		163.37	0.001		163.37	0.296		163.37	0.0009
			164.37	0.325		164.37	0.0008		164.37	0.3014		164.37	0.001
			165.37	0.3183		165.37	0.0007		165.37	0.3065		165.37	0.0011
			166.37	0.31		166.37	0.0006		166.37	0.3113		166.37	0.0012
			167.37	0.3002		167.37	0.0005		167.37	0.3158		167.37	0.0013
			168.37	0.2891		168.37	0.0004		168.37	0.3199		168.37	0.0014
			169.37	0.2773		169.37	0.0003		169.37	0.3237		169.37	0.0015
			170.37	0.2657		170.37	0.0002		170.37	0.3271		170.37	0.0017
			171.37	0.255		171.37	0.0002		171.37	0.3301		171.37	0.0018
			172.37	0.2458		172.37	0.0002		172.37	0.3327		172.37	0.002
			173.37	0.2388		173.37	0.0001		173.37	0.3349		173.37	0.0021
			174.37	0.2345		174.37	0.0001		174.37	0.3367		174.37	0.0023
			175.37	0.2329		175.37	0.0001		175.37	0.3381		175.37	0.0025
			176.37	0.2342		176.37	0.0001		176.37	0.339		176.37	0.0027
			177.37	0.2379		177.37	0.0001		177.37	0.3396		177.37	0.0029
			178.37	0.2438		178.37	0		178.37	0.3396		178.37	0.0031
			179.37	0.251		179.37	0		179.37	0.3393		179.37	0.0034
			180.37	0.2588		180.37	0		180.37	0.3385		180.37	0.0037
			181.37	0.2663		181.37	0		181.37	0.3373		181.37	0.0039
			182.37	0.2725		182.37	0		182.37	0.3357		182.37	0.0042
			183.37	0.2767		183.37	0		183.37	0.3336		183.37	0.0045
			184.37	0.2784		184.37	0		184.37	0.3311		184.37	0.0049
			185.37	0.2772		185.37	0		185.37	0.3283		185.37	0.0052
			186.37	0.2732		186.37	0		186.37	0.325		186.37	0.0056
			187.37	0.2668		187.37	0		187.37	0.3214		187.37	0.006
			188.37	0.2584		188.37	0		188.37	0.3174		188.37	0.0064
			189.37	0.2487		189.37	0		189.37	0.313		189.37	0.0069
			190.37	0.2383		190.37	0		190.37	0.3083		190.37	0.0073
			191.37	0.228		191.37	0		191.37	0.3033		191.37	0.0078
			192.37	0.2182		192.37	0		192.37	0.298		192.37	0.0083
			193.37	0.2091		193.37	0		193.37	0.2925		193.37	0.0089
			194.37	0.2009		194.37	0		194.37	0.2866		194.37	0.0095
			195.37	0.1935		195.37	0		195.37	0.2805		195.37	0.0101
			196.37	0.1867		196.37	0		196.37	0.2742		196.37	0.0107
			197.37	0.1802		197.37	0		197.37	0.2677		197.37	0.0113
			198.37	0.1737		198.37	0		198.37	0.261		198.37	0.012
			199.37	0.1671		199.37	0		199.37	0.2542		199.37	0.0127
			200.37	0.1601		200.37	0		200.37	0.2472		200.37	0.0135
			201.37	0.1528		201.37	0		201.37	0.2401		201.37	0.0143
			202.37	0.1454		202.37	0		202.37	0.2329		202.37	0.0151
			203.37	0.138		203.37	0		203.37	0.2257		203.37	0.0159
			204.37	0.1311		204.37	0		204.37	0.2184		204.37	0.0168
			205.37	0.1248		205.37	0		205.37	0.211		205.37	0.0177
			206.37	0.1194		206.37	0		206.37	0.2037		206.37	0.0187
			207.37	0.1151		207.37	0		207.37	0.1963		207.37	0.0197
			208.37	0.112		208.37	0		208.37	0.189		208.37	0.0207
			209.37	0.1101		209.37	0		209.37	0.1817		209.37	0.0217
			210.37	0.1092		210.37	0		210.37	0.1745		210.37	0.0228
			211.37	0.1091		211.37	0		211.37	0.1673		211.37	0.0239
			212.37	0.1097		212.37	0		212.37	0.1602		212.37	0.0251
			213.37	0.1104		213.37	0		213.37	0.1533		213.37	0.0263
			214.37	0.1112		214.37	0		214.37	0.1464		214.37	0.0275
			215.37	0.1117		215.37	0		215.37	0.1397		215.37	0.0287
			216.37	0.1119		216.37	0		216.37	0.1331		216.37	0.03
			217.37	0.1115		217.37	0		217.37	0.1267		217.37	0.0313
			218.37	0.1108		218.37	0		218.37	0.1204		218.37	0.0327
			219.37	0.1097		219.37	0		219.37	0.1143		219.37	0.034
			220.37	0.1083		220.37	0		220.37	0.1084		220.37	0.0354
			221.37	0.1069		221.37	0		221.37	0.1026		221.37	0.0369
			222.37	0.1055		222.37	0		222.37	0.097		222.37	0.0383
			223.37	0.1046		223.37	0		223.37	0.0916		223.37	0.0398
			224.37	0.1042		224.37	0		224.37	0.0864		224.37	0.0413
			225.37	0.1046		225.37	0		225.37	0.0814		225.37	0.0428
			226.37	0.1062		226.37	0		226.37	0.0766		226.37	0.0443
			227.37	0.1091		227.37	0		227.37	0.072		227.37	0.0458
			228.37	0.1133		228.37	0		228.37	0.0675		228.37	0.0474
			229.37	0.1188		229.37	0		229.37	0.0633		229.37	0.049
			230.37	0.1254		230.37	0		230.37	0.0592		230.37	0.0505
			231.37	0.1326		231.37	0		231.37	0.0554		231.37	0.0521
			232.37	0.1397		232.37	0		232.37	0.0517		232.37	0.0537
			233.37	0.1461		233.37	0		233.37	0.0482		233.37	0.0553
			234.37	0.151		234.37	0		234.37	0.0449		234.37	0.0569
			235.37	0.1538		235.37	0		235.37	0.0417		235.37	0.0585
			236.37	0.1541		236.37	0		236.37	0.0388		236.37	0.06
			237.37	0.1516		237.37	0		237.37	0.036		237.37	0.0616
			238.37	0.1466		238.37	0		238.37	0.0333		238.37	0.0631
			239.37	0.1395		239.37	0		239.37	0.0308		239.37	0.0647
			240.37	0.131		240.37	0		240.37	0.0285		240.37	0.0662
			241.37	0.1219		241.37	0		241.37	0.0263		241.37	0.0677
			242.37	0.113		242.37	0		242.37	0.0242		242.37	0.0692
			243.37	0.1052		243.37	0		243.37	0.0223		243.37	0.0706
			244.37	0.099		244.37	0		244.37	0.0205		244.37	0.072
			245.37	0.0948		245.37	0		245.37	0.0188		245.37	0.0734
			246.37	0.0926		246.37	0		246.37	0.0173		246.37	0.0747
			247.37	0.0924		247.37	0		247.37	0.0158		247.37	0.076
			248.37	0.0936		248.37	0		248.37	0.0145		248.37	0.0773
			249.37	0.0959		249.37	0		249.37	0.0132		249.37	0.0785
			250.37	0.0986		250.37	0		250.37	0.0121		250.37	0.0796
			251.37	0.1012		251.37	0		251.37	0.011		251.37	0.0807
			252.37	0.1033		252.37	0		252.37	0.01		252.37	0.0818
			253.37	0.1048		253.37	0		253.37	0.0091		253.37	0.0828
			254.37	0.1055		254.37	0		254.37	0.0083		254.37	0.0837
			255.37	0.1057		255.37	0		255.37	0.0075		255.37	0.0846
			256.37	0.1055		256.37	0		256.37	0.0068		256.37	0.0854
			257.37	0.1052		257.37	0		257.37	0.0061		257.37	0.0862
			258.37	0.1049		258.37	0		258.37	0.0055		258.37	0.0868
			259.37	0.1048		259.37	0		259.37	0.005		259.37	0.0875
			260.37	0.1047		260.37	0		260.37	0.0045		260.37	0.088
			261.37	0.1044		261.37	0		261.37	0.004		261.37	0.0885
			262.37	0.1037		262.37	0		262.37	0.0036		262.37	0.0889
			263.37	0.1025		263.37	0		263.37	0.0033		263.37	0.0892
			264.37	0.1005		264.37	0		264.37	0.0029		264.37	0.0894
			265.37	0.0978		265.37	0		265.37	0.0026		265.37	0.0896
			266.37	0.0945		266.37	0		266.37	0.0023		266.37	0.0897
			267.37	0.0909		267.37	0		267.37	0.0021		267.37	0.0897
			268.37	0.0873		268.37	0		268.37	0.0019		268.37	0.0896
			269.37	0.0843		269.37	0		269.37	0.0017		269.37	0.0895
			270.37	0.0821		270.37	0		270.37	0.0015		270.37	0.0893
			271.37	0.081		271.37	0		271.37	0.0013		271.37	0.089
			272.37	0.0813		272.37	0		272.37	0.0012		272.37	0.0886
			273.37	0.0828		273.37	0		273.37	0.001		273.37	0.0882
			274.37	0.0856		274.37	0		274.37	0.0009		274.37	0.0877
			275.37	0.0891		275.37	0		275.37	0.0008		275.37	0.0871
			276.37	0.0932		276.37	0		276.37	0.0007		276.37	0.0865
			277.37	0.0973		277.37	0		277.37	0.0006		277.37	0.0858
			278.37	0.1009		278.37	0		278.37	0.0006		278.37	0.085
			279.37	0.1034		279.37	0		279.37	0.0005		279.37	0.0841
			280.37	0.1044		280.37	0		280.37	0.0004		280.37	0.0832
			281.37	0.1037		281.37	0		281.37	0.0004		281.37	0.0822
			282.37	0.101		282.37	0		282.37	0.0003		282.37	0.0812
			283.37	0.0966		283.37	0		283.37	0.0003		283.37	0.0801
			284.37	0.0906		284.37	0		284.37	0.0003		284.37	0.079
			285.37	0.0836		285.37	0		285.37	0.0002		285.37	0.0778
			286.37	0.0761		286.37	0		286.37	0.0002		286.37	0.0766
			287.37	0.0686		287.37	0		287.37	0.0002		287.37	0.0753
			288.37	0.0616		288.37	0		288.37	0.0001		288.37	0.074
			289.37	0.0554		289.37	0		289.37	0.0001		289.37	0.0726
			290.37	0.0502		290.37	0		290.37	0.0001		290.37	0.0712
			291.37	0.0458		291.37	0		291.37	0.0001		291.37	0.0698
			292.37	0.0423		292.37	0		292.37	0.0001		292.37	0.0683
			293.37	0.0394		293.37	0		293.37	0.0001		293.37	0.0669
			294.37	0.0371		294.37	0		294.37	0.0001		294.37	0.0653
			295.37	0.0351		295.37	0		295.37	0.0001		295.37	0.0638
			296.37	0.0335		296.37	0		296.37	0		296.37	0.0623
			297.37	0.0322		297.37	0		297.37	0		297.37	0.0607
			298.37	0.0314		298.37	0		298.37	0		298.37	0.0592
			299.37	0.0311		299.37	0		299.37	0		299.37	0.0576
			300.37	0.0312		300.37	0		300.37	0		300.37	0.056
			301.37	0.0318		301.37	0		301.37	0		301.37	0.0544
			302.37	0.0326		302.37	0		302.37	0		302.37	0.0528
			303.37	0.0335		303.37	0		303.37	0		303.37	0.0512
			304.37	0.0344		304.37	0		304.37	0		304.37	0.0497
			305.37	0.035		305.37	0		305.37	0		305.37	0.0481
			306.37	0.0352		306.37	0		306.37	0		306.37	0.0465
			307.37	0.0351		307.37	0		307.37	0		307.37	0.045
			308.37	0.0346		308.37	0		308.37	0		308.37	0.0434
			309.37	0.034		309.37	0		309.37	0		309.37	0.0419
			310.37	0.0333		310.37	0		310.37	0		310.37	0.0404
			311.37	0.0328		311.37	0		311.37	0		311.37	0.0389
			312.37	0.0327		312.37	0		312.37	0		312.37	0.0375
			313.37	0.0332		313.37	0		313.37	0		313.37	0.0361
			314.37	0.0343		314.37	0		314.37	0		314.37	0.0346
			315.37	0.0362		315.37	0		315.37	0		315.37	0.0333
			316.37	0.0388		316.37	0		316.37	0		316.37	0.0319
			317.37	0.042		317.37	0		317.37	0		317.37	0.0306
			318.37	0.0457		318.37	0		318.37	0		318.37	0.0293
			319.37	0.0497		319.37	0		319.37	0		319.37	0.028
			320.37	0.0536		320.37	0		320.37	0		320.37	0.0268
			321.37	0.0573		321.37	0		321.37	0		321.37	0.0256
			322.37	0.0604		322.37	0		322.37	0		322.37	0.0244
			323.37	0.0628		323.37	0		323.37	0		323.37	0.0233
			324.37	0.0645		324.37	0		324.37	0		324.37	0.0222
			325.37	0.0653		325.37	0		325.37	0		325.37	0.0211
			326.37	0.0654		326.37	0		326.37	0		326.37	0.0201
			327.37	0.0649		327.37	0		327.37	0		327.37	0.0191
			328.37	0.0639		328.37	0		328.37	0		328.37	0.0181
			329.37	0.0626		329.37	0		329.37	0		329.37	0.0172
			330.37	0.0611		330.37	0		330.37	0		330.37	0.0163
			331.37	0.0595		331.37	0		331.37	0		331.37	0.0155
			332.37	0.0576		332.37	0		332.37	0		332.37	0.0146
			333.37	0.0556		333.37	0		333.37	0		333.37	0.0138
			334.37	0.0533		334.37	0		334.37	0		334.37	0.0131
			335.37	0.0507		335.37	0		335.37	0		335.37	0.0123
			336.37	0.0478		336.37	0		336.37	0		336.37	0.0116
			337.37	0.0446		337.37	0		337.37	0		337.37	0.011
			338.37	0.0412		338.37	0		338.37	0		338.37	0.0103
			339.37	0.0378		339.37	0		339.37	0		339.37	0.0097
			340.37	0.0344		340.37	0		340.37	0		340.37	0.0091
			341.37	0.0311		341.37	0		341.37	0		341.37	0.0086
			342.37	0.0282		342.37	0		342.37	0		342.37	0.008
			343.37	0.0259		343.37	0		343.37	0		343.37	0.0075
			344.37	0.0241		344.37	0		344.37	0		344.37	0.0071
			345.37	0.0233		345.37	0		345.37	0		345.37	0.0066
			346.37	0.0235		346.37	0		346.37	0		346.37	0.0062
			347.37	0.0248		347.37	0		347.37	0		347.37	0.0058
			348.37	0.0274		348.37	0		348.37	0		348.37	0.0054
			349.37	0.0311		349.37	0		349.37	0		349.37	0.005
			350.37	0.0359		350.37	0		350.37	0		350.37	0.0047
			351.37	0.0416		351.37	0		351.37	0		351.37	0.0044
			352.37	0.0478		352.37	0		352.37	0		352.37	0.0041
			353.37	0.0542		353.37	0		353.37	0		353.37	0.0038
			354.37	0.0603		354.37	0		354.37	0		354.37	0.0035
			355.37	0.0658		355.37	0		355.37	0		355.37	0.0033
			356.37	0.0702		356.37	0		356.37	0		356.37	0.003
			357.37	0.0733		357.37	0		357.37	0		357.37	0.0028
			358.37	0.0748		358.37	0		358.37	0		358.37	0.0026
			359.37	0.0746		359.37	0		359.37	0		359.37	0.0024
			360.37	0.0725		360.37	0		360.37	0		360.37	0.0022
			361.37	0.0686		361.37	0		361.37	0		361.37	0.002
			362.37	0.0632		362.37	0		362.37	0		362.37	0.0019
			363.37	0.0565		363.37	0		363.37	0		363.37	0.0017
			364.37	0.049		364.37	0		364.37	0		364.37	0.0016
			365.37	0.0412		365.37	0		365.37	0		365.37	0.0015
			366.37	0.0336		366.37	0		366.37	0		366.37	0.0014
			367.37	0.0264		367.37	0		367.37	0		367.37	0.0012
			368.37	0.0201		368.37	0		368.37	0		368.37	0.0011
			369.37	0.0147		369.37	0		369.37	0		369.37	0.001
			370.37	0.0104		370.37	0		370.37	0		370.37	0.001
			371.37	0.0071		371.37	0		371.37	0		371.37	0.0009
			372.37	0.0047		372.37	0		372.37	0		372.37	0.0008
			373.37	0.003		373.37	0		373.37	0		373.37	0.0007
			374.37	0.0018		374.37	0		374.37	0		374.37	0.0007
			375.37	0.0011		375.37	0		375.37	0		375.37	0.0006
			376.37	0.0007		376.37	0		376.37	0		376.37	0.0006
			377.37	0.0004		377.37	0		377.37	0		377.37	0.0005
			378.37	0.0004		378.37	0		378.37	0		378.37	0.0005
			379.37	0.0005		379.37	0		379.37	0		379.37	0.0004
			380.37	0.0006		380.37	0		380.37	0		380.37	0.0004
			381.37	0.001		381.37	0		381.37	0		381.37	0.0003
			382.37	0.0014		382.37	0		382.37	0		382.37	0.0003
			383.37	0.0021		383.37	0		383.37	0		383.37	0.0003
			384.37	0.0029		384.37	0		384.37	0		384.37	0.0003
			385.37	0.0039		385.37	0		385.37	0		385.37	0.0002
			386.37	0.0051		386.37	0		386.37	0		386.37	0.0002
			387.37	0.0063		387.37	0		387.37	0		387.37	0.0002
			388.37	0.0075		388.37	0		388.37	0		388.37	0.0002
			389.37	0.0086		389.37	0		389.37	0		389.37	0.0002
			390.37	0.0095		390.37	0		390.37	0		390.37	0.0001
			391.37	0.01		391.37	0		391.37	0		391.37	0.0001
			392.37	0.0102		392.37	0		392.37	0		392.37	0.0001
			393.37	0.01		393.37	0		393.37	0		393.37	0.0001
			394.37	0.0093		394.37	0		394.37	0		394.37	0.0001
			395.37	0.0084		395.37	0		395.37	0		395.37	0.0001
			396.37	0.0073		396.37	0		396.37	0		396.37	0.0001
			397.37	0.0061		397.37	0		397.37	0		397.37	0.0001
			398.37	0.0049		398.37	0		398.37	0		398.37	0.0001
			399.37	0.0037		399.37	0		399.37	0		399.37	0.0001
			400.37	0.0028		400.37	0		400.37	0		400.37	0
			401.37	0.002		401.37	0		401.37	0		401.37	0
			402.37	0.0014		402.37	0		402.37	0		402.37	0
			403.37	0.001		403.37	0		403.37	0		403.37	0
			404.37	0.0007		404.37	0		404.37	0		404.37	0
			405.37	0.0006		405.37	0		405.37	0		405.37	0
			406.37	0.0006		406.37	0		406.37	0		406.37	0
			407.37	0.0008		407.37	0		407.37	0		407.37	0
			408.37	0.0012		408.37	0		408.37	0		408.37	0
			409.37	0.0017		409.37	0		409.37	0		409.37	0
			410.37	0.0024		410.37	0		410.37	0		410.37	0
			411.37	0.0034		411.37	0		411.37	0		411.37	0
			412.37	0.0044		412.37	0		412.37	0		412.37	0
			413.37	0.0056		413.37	0		413.37	0		413.37	0
			414.37	0.0069		414.37	0		414.37	0		414.37	0
			415.37	0.008		415.37	0		415.37	0		415.37	0
			416.37	0.0091		416.37	0		416.37	0		416.37	0
			417.37	0.0099		417.37	0		417.37	0		417.37	0
			418.37	0.0103		418.37	0		418.37	0		418.37	0
			419.37	0.0104		419.37	0		419.37	0		419.37	0
			420.37	0.0102		420.37	0		420.37	0		420.37	0
			421.37	0.0097		421.37	0		421.37	0		421.37	0
			422.37	0.0091		422.37	0		422.37	0		422.37	0
			423.37	0.0085		423.37	0		423.37	0		423.37	0
			424.37	0.0081		424.37	0		424.37	0		424.37	0
			425.37	0.0078		425.37	0		425.37	0		425.37	0
			426.37	0.0078		426.37	0		426.37	0		426.37	0
			427.37	0.0081		427.37	0		427.37	0		427.37	0
			428.37	0.0086		428.37	0		428.37	0		428.37	0
			429.37	0.0093		429.37	0		429.37	0		429.37	0
			430.37	0.0099		430.37	0		430.37	0		430.37	0
			431.37	0.0104		431.37	0		431.37	0		431.37	0
			432.37	0.0106		432.37	0		432.37	0		432.37	0
			433.37	0.0105		433.37	0		433.37	0		433.37	0
			434.37	0.0102		434.37	0		434.37	0		434.37	0
			435.37	0.0097		435.37	0		435.37	0		435.37	0
			436.37	0.009		436.37	0		436.37	0		436.37	0
			437.37	0.0084		437.37	0		437.37	0		437.37	0
			438.37	0.0079		438.37	0		438.37	0		438.37	0
			439.37	0.0076		439.37	0		439.37	0		439.37	0
			440.37	0.0077		440.37	0		440.37	0		440.37	0
			441.37	0.008		441.37	0		441.37	0		441.37	0
			442.37	0.0086		442.37	0		442.37	0		442.37	0
			443.37	0.0093		443.37	0		443.37	0		443.37	0
			444.37	0.01		444.37	0		444.37	0		444.37	0
			445.37	0.0106		445.37	0		445.37	0		445.37	0
			446.37	0.011		446.37	0		446.37	0		446.37	0
			447.37	0.0113		447.37	0		447.37	0		447.37	0
			448.37	0.0113		448.37	0		448.37	0		448.37	0
			449.37	0.0112		449.37	0		449.37	0		449.37	0
			450.37	0.0111		450.37	0		450.37	0		450.37	0
			451.37	0.011		451.37	0		451.37	0		451.37	0
			452.37	0.0112		452.37	0		452.37	0		452.37	0
			453.37	0.0116		453.37	0		453.37	0		453.37	0
			454.37	0.0123		454.37	0		454.37	0		454.37	0
			455.37	0.0133		455.37	0		455.37	0		455.37	0
			456.37	0.0145		456.37	0		456.37	0		456.37	0
			457.37	0.0158		457.37	0		457.37	0		457.37	0
			458.37	0.0172		458.37	0		458.37	0		458.37	0
			459.37	0.0185		459.37	0		459.37	0		459.37	0
			460.37	0.0198		460.37	0		460.37	0		460.37	0
			461.37	0.0209		461.37	0		461.37	0		461.37	0
			462.37	0.0218		462.37	0		462.37	0		462.37	0
			463.37	0.0224		463.37	0		463.37	0		463.37	0
			464.37	0.0226		464.37	0		464.37	0		464.37	0
			465.37	0.0224		465.37	0		465.37	0		465.37	0
			466.37	0.0218		466.37	0		466.37	0		466.37	0
			467.37	0.0206		467.37	0		467.37	0		467.37	0
			468.37	0.0191		468.37	0		468.37	0		468.37	0
			469.37	0.0172		469.37	0		469.37	0		469.37	0
			470.37	0.015		470.37	0		470.37	0		470.37	0
			471.37	0.0127		471.37	0		471.37	0		471.37	0
			472.37	0.0104		472.37	0		472.37	0		472.37	0
			473.37	0.0083		473.37	0		473.37	0		473.37	0
			474.37	0.0065		474.37	0		474.37	0		474.37	0
			475.37	0.005		475.37	0		475.37	0		475.37	0
			476.37	0.0039		476.37	0		476.37	0		476.37	0
			477.37	0.0032		477.37	0		477.37	0		477.37	0
			478.37	0.0029		478.37	0		478.37	0		478.37	0
			479.37	0.0031		479.37	0		479.37	0		479.37	0
			480.37	0.0036		480.37	0		480.37	0		480.37	0
			481.37	0.0044		481.37	0		481.37	0		481.37	0
			482.37	0.0056		482.37	0		482.37	0		482.37	0
			483.37	0.0069		483.37	0		483.37	0		483.37	0
			484.37	0.0084		484.37	0		484.37	0		484.37	0
			485.37	0.01		485.37	0		485.37	0		485.37	0
			486.37	0.0115		486.37	0		486.37	0		486.37	0
			487.37	0.0129		487.37	0		487.37	0		487.37	0
			488.37	0.0141		488.37	0		488.37	0		488.37	0
			489.37	0.0151		489.37	0		489.37	0		489.37	0
			490.37	0.0157		490.37	0		490.37	0		490.37	0
			491.37	0.016		491.37	0		491.37	0		491.37	0
			492.37	0.016		492.37	0		492.37	0		492.37	0
			493.37	0.0156		493.37	0		493.37	0		493.37	0
			494.37	0.015		494.37	0		494.37	0		494.37	0
			495.37	0.014		495.37	0		495.37	0		495.37	0
			496.37	0.0128		496.37	0		496.37	0		496.37	0
			497.37	0.0113		497.37	0		497.37	0		497.37	0
			498.37	0.0098		498.37	0		498.37	0		498.37	0
			499.37	0.0082		499.37	0		499.37	0		499.37	0
			500.37	0.0066		500.37	0		500.37	0		500.37	0
			501.37	0.0052		501.37	0		501.37	0		501.37	0
			502.37	0.0039		502.37	0		502.37	0		502.37	0
			503.37	0.0029		503.37	0		503.37	0		503.37	0
			504.37	0.002		504.37	0		504.37	0		504.37	0
			505.37	0.0014		505.37	0		505.37	0		505.37	0
			506.37	0.0009		506.37	0		506.37	0		506.37	0
			507.37	0.0006		507.37	0		507.37	0		507.37	0
			508.37	0.0003		508.37	0		508.37	0		508.37	0
			509.37	0.0002		509.37	0		509.37	0		509.37	0
			510.37	0.0001		510.37	0		510.37	0		510.37	0
			511.37	0.0001		511.37	0		511.37	0		511.37	0
			512.37	0		512.37	0		512.37	0		512.37	0
			513.37	0		513.37	0		513.37	0		513.37	0
			514.37	0		514.37	0		514.37	0		514.37	0
			515.37	0		515.37	0		515.37	0		515.37	0
			516.37	0		516.37	0		516.37	0		516.37	0
			517.37	0		517.37	0		517.37	0		517.37	0
			518.37	0.0001		518.37	0		518.37	0		518.37	0
			519.37	0.0001		519.37	0		519.37	0		519.37	0
			520.37	0.0003		520.37	0		520.37	0		520.37	0
			521.37	0.0004		521.37	0		521.37	0		521.37	0
			522.37	0.0007		522.37	0		522.37	0		522.37	0
			523.37	0.0011		523.37	0		523.37	0		523.37	0
			524.37	0.0017		524.37	0		524.37	0		524.37	0
			525.37	0.0024		525.37	0		525.37	0		525.37	0
			526.37	0.0033		526.37	0		526.37	0		526.37	0
			527.37	0.0044		527.37	0		527.37	0		527.37	0
			528.37	0.0056		528.37	0		528.37	0		528.37	0
			529.37	0.0069		529.37	0		529.37	0		529.37	0
			530.37	0.0083		530.37	0		530.37	0		530.37	0
			531.37	0.0095		531.37	0		531.37	0		531.37	0
			532.37	0.0107		532.37	0		532.37	0		532.37	0
			533.37	0.0116		533.37	0		533.37	0		533.37	0
			534.37	0.0124		534.37	0		534.37	0		534.37	0
			535.37	0.013		535.37	0		535.37	0		535.37	0
			536.37	0.0136		536.37	0		536.37	0		536.37	0
			537.37	0.0143		537.37	0		537.37	0		537.37	0
			538.37	0.015		538.37	0		538.37	0		538.37	0
			539.37	0.016		539.37	0		539.37	0		539.37	0
			540.37	0.017		540.37	0		540.37	0		540.37	0
			541.37	0.0181		541.37	0		541.37	0		541.37	0
			542.37	0.0191		542.37	0		542.37	0		542.37	0
			543.37	0.0199		543.37	0		543.37	0		543.37	0
			544.37	0.0203		544.37	0		544.37	0		544.37	0
			545.37	0.0202		545.37	0		545.37	0		545.37	0
			546.37	0.0195		546.37	0		546.37	0		546.37	0
			547.37	0.0182		547.37	0		547.37	0		547.37	0
			548.37	0.0165		548.37	0		548.37	0		548.37	0
			549.37	0.0145		549.37	0		549.37	0		549.37	0
			550.37	0.0122		550.37	0		550.37	0		550.37	0
			551.37	0.01		551.37	0		551.37	0		551.37	0
			552.37	0.0078		552.37	0		552.37	0		552.37	0
			553.37	0.0059		553.37	0		553.37	0		553.37	0
			554.37	0.0043		554.37	0		554.37	0		554.37	0
			555.37	0.0031		555.37	0		555.37	0		555.37	0
			556.37	0.0021		556.37	0		556.37	0		556.37	0
			557.37	0.0014		557.37	0		557.37	0		557.37	0
			558.37	0.0009		558.37	0		558.37	0		558.37	0
			559.37	0.0005		559.37	0		559.37	0		559.37	0
			560.37	0.0003		560.37	0		560.37	0		560.37	0
			561.37	0.0002		561.37	0		561.37	0		561.37	0
			562.37	0.0001		562.37	0		562.37	0		562.37	0
			563.37	0		563.37	0		563.37	0		563.37	0
			564.37	0		564.37	0		564.37	0		564.37	0
			565.37	0		565.37	0		565.37	0		565.37	0
			566.37	0		566.37	0		566.37	0		566.37	0
			567.37	0		567.37	0		567.37	0		567.37	0
			568.37	0		568.37	0		568.37	0		568.37	0
			569.37	0		569.37	0		569.37	0		569.37	0
			570.37	0		570.37	0		570.37	0		570.37	0
			571.37	0		571.37	0		571.37	0		571.37	0
			572.37	0		572.37	0		572.37	0		572.37	0
			573.37	0		573.37	0		573.37	0		573.37	0
			574.37	0		574.37	0		574.37	0		574.37	0
			575.37	0		575.37	0		575.37	0		575.37	0
			576.37	0		576.37	0		576.37	0		576.37	0
			577.37	0		577.37	0		577.37	0		577.37	0
			578.37	0		578.37	0		578.37	0		578.37	0
			579.37	0		579.37	0		579.37	0		579.37	0
			580.37	0		580.37	0		580.37	0		580.37	0
			581.37	0		581.37	0		581.37	0		581.37	0
			582.37	0		582.37	0		582.37	0		582.37	0
			583.37	0		583.37	0		583.37	0		583.37	0
			584.37	0		584.37	0		584.37	0		584.37	0
			585.37	0		585.37	0		585.37	0		585.37	0
			586.37	0		586.37	0		586.37	0		586.37	0
			587.37	0		587.37	0		587.37	0		587.37	0
			588.37	0		588.37	0		588.37	0		588.37	0
			589.37	0		589.37	0		589.37	0		589.37	0
			590.37	0		590.37	0		590.37	0		590.37	0
			591.37	0		591.37	0		591.37	0		591.37	0
			592.37	0		592.37	0		592.37	0		592.37	0
			593.37	0		593.37	0		593.37	0		593.37	0
			594.37	0		594.37	0		594.37	0		594.37	0
			595.37	0		595.37	0		595.37	0		595.37	0
			596.37	0		596.37	0		596.37	0		596.37	0
			597.37	0		597.37	0		597.37	0		597.37	0
			598.37	0		598.37	0		598.37	0		598.37	0
			599.37	0		599.37	0		599.37	0		599.37	0
			600.37	0		600.37	0		600.37	0		600.37	0
			601.37	0		601.37	0		601.37	0		601.37	0
			602.37	0		602.37	0		602.37	0		602.37	0
			603.37	0		603.37	0		603.37	0		603.37	0
			604.37	0		604.37	0		604.37	0		604.37	0
			605.37	0		605.37	0		605.37	0		605.37	0
			606.37	0		606.37	0		606.37	0		606.37	0
			607.37	0.0001		607.37	0		607.37	0		607.37	0
			608.37	0.0002		608.37	0		608.37	0		608.37	0
			609.37	0.0003		609.37	0		609.37	0		609.37	0
			610.37	0.0005		610.37	0		610.37	0		610.37	0
			611.37	0.0008		611.37	0		611.37	0		611.37	0
			612.37	0.0012		612.37	0		612.37	0		612.37	0
			613.37	0.0018		613.37	0		613.37	0		613.37	0
			614.37	0.0025		614.37	0		614.37	0		614.37	0
			615.37	0.0034		615.37	0		615.37	0		615.37	0
			616.37	0.0045		616.37	0		616.37	0		616.37	0
			617.37	0.0057		617.37	0		617.37	0		617.37	0
			618.37	0.007		618.37	0		618.37	0		618.37	0
			619.37	0.0081		619.37	0		619.37	0		619.37	0
			620.37	0.0091		620.37	0		620.37	0		620.37	0
			621.37	0.0098		621.37	0		621.37	0		621.37	0
			622.37	0.0102		622.37	0		622.37	0		622.37	0
			623.37	0.0101		623.37	0		623.37	0		623.37	0
			624.37	0.0097		624.37	0		624.37	0		624.37	0
			625.37	0.0089		625.37	0		625.37	0		625.37	0
			626.37	0.0078		626.37	0		626.37	0		626.37	0
			627.37	0.0066		627.37	0		627.37	0		627.37	0
			628.37	0.0054		628.37	0		628.37	0		628.37	0
			629.37	0.0042		629.37	0		629.37	0		629.37	0
			630.37	0.0032		630.37	0		630.37	0		630.37	0
			631.37	0.0023		631.37	0		631.37	0		631.37	0
			632.37	0.0016		632.37	0		632.37	0		632.37	0
			633.37	0.0011		633.37	0		633.37	0		633.37	0
			634.37	0.0007		634.37	0		634.37	0		634.37	0
			635.37	0.0004		635.37	0		635.37	0		635.37	0
			636.37	0.0002		636.37	0		636.37	0		636.37	0
			637.37	0.0001		637.37	0		637.37	0		637.37	0
			638.37	0.0001		638.37	0		638.37	0		638.37	0
			639.37	0		639.37	0		639.37	0		639.37	0
			640.37	0		640.37	0		640.37	0		640.37	0
			641.37	0		641.37	0		641.37	0		641.37	0
			642.37	0		642.37	0		642.37	0		642.37	0
			643.37	0		643.37	0		643.37	0		643.37	0
			644.37	0		644.37	0		644.37	0		644.37	0
			645.37	0		645.37	0		645.37	0		645.37	0
			646.37	0		646.37	0		646.37	0		646.37	0
			647.37	0		647.37	0		647.37	0		647.37	0
			648.37	0		648.37	0		648.37	0		648.37	0
			649.37	0		649.37	0		649.37	0		649.37	0
			650.37	0		650.37	0		650.37	0		650.37	0
			651.37	0		651.37	0		651.37	0		651.37	0
			652.37	0		652.37	0		652.37	0		652.37	0
			653.37	0		653.37	0		653.37	0		653.37	0
			654.37	0		654.37	0		654.37	0		654.37	0
			655.37	0		655.37	0		655.37	0		655.37	0
			656.37	0		656.37	0		656.37	0		656.37	0
			657.37	0		657.37	0		657.37	0		657.37	0
			658.37	0		658.37	0		658.37	0		658.37	0
			659.37	0		659.37	0		659.37	0		659.37	0
			660.37	0		660.37	0		660.37	0		660.37	0
			661.37	0		661.37	0		661.37	0		661.37	0
			662.37	0		662.37	0		662.37	0		662.37	0
			663.37	0		663.37	0		663.37	0		663.37	0
			664.37	0		664.37	0		664.37	0		664.37	0
			665.37	0		665.37	0		665.37	0		665.37	0
			666.37	0		666.37	0		666.37	0		666.37	0
			667.37	0		667.37	0		667.37	0		667.37	0
			668.37	0		668.37	0		668.37	0		668.37	0
			669.37	0		669.37	0		669.37	0		669.37	0
			670.37	0		670.37	0		670.37	0		670.37	0
			671.37	0		671.37	0		671.37	0		671.37	0
			672.37	0		672.37	0		672.37	0		672.37	0
			673.37	0		673.37	0		673.37	0		673.37	0
			674.37	0		674.37	0		674.37	0		674.37	0
			675.37	0		675.37	0		675.37	0		675.37	0
			676.37	0		676.37	0		676.37	0		676.37	0
			677.37	0		677.37	0		677.37	0		677.37	0
			678.37	0		678.37	0		678.37	0		678.37	0
			679.37	0		679.37	0		679.37	0		679.37	0
			680.37	0		680.37	0		680.37	0		680.37	0
			681.37	0		681.37	0		681.37	0		681.37	0
			682.37	0		682.37	0		682.37	0		682.37	0
			683.37	0		683.37	0		683.37	0		683.37	0
			684.37	0		684.37	0		684.37	0		684.37	0
			685.37	0		685.37	0		685.37	0		685.37	0
			686.37	0		686.37	0		686.37	0		686.37	0
			687.37	0		687.37	0		687.37	0		687.37	0
			688.37	0		688.37	0		688.37	0		688.37	0
			689.37	0		689.37	0		689.37	0		689.37	0
			690.37	0		690.37	0		690.37	0		690.37	0
			691.37	0		691.37	0		691.37	0		691.37	0
			692.37	0		692.37	0		692.37	0		692.37	0
			693.37	0		693.37	0		693.37	0		693.37	0
			694.37	0		694.37	0		694.37	0		694.37	0
			695.37	0		695.37	0		695.37	0		695.37	0
			696.37	0		696.37	0		696.37	0		696.37	0
			697.37	0		697.37	0		697.37	0		697.37	0
			698.37	0		698.37	0		698.37	0		698.37	0
			699.37	0		699.37	0		699.37	0		699.37	0
			700.37	0		700.37	0		700.37	0		700.37	0
			701.37	0		701.37	0		701.37	0		701.37	0
			702.37	0		702.37	0		702.37	0		702.37	0
			703.37	0		703.37	0		703.37	0		703.37	0
			704.37	0		704.37	0		704.37	0		704.37	0
			705.37	0		705.37	0		705.37	0		705.37	0
			706.37	0		706.37	0		706.37	0		706.37	0
			707.37	0		707.37	0		707.37	0		707.37	0
			708.37	0		708.37	0		708.37	0		708.37	0
			709.37	0		709.37	0		709.37	0		709.37	0
			710.37	0		710.37	0		710.37	0		710.37	0
			711.37	0		711.37	0		711.37	0		711.37	0
			712.37	0		712.37	0		712.37	0		712.37	0
			713.37	0		713.37	0		713.37	0		713.37	0
			714.37	0		714.37	0		714.37	0		714.37	0
			715.37	0		715.37	0		715.37	0		715.37	0
			716.37	0		716.37	0		716.37	0		716.37	0
			717.37	0		717.37	0		717.37	0		717.37	0
			718.37	0		718.37	0		718.37	0		718.37	0
			719.37	0		719.37	0		719.37	0		719.37	0
			720.37	0		720.37	0		720.37	0		720.37	0
			721.37	0		721.37	0		721.37	0		721.37	0
			722.37	0		722.37	0		722.37	0		722.37	0
			723.37	0		723.37	0		723.37	0		723.37	0
			724.37	0		724.37	0		724.37	0		724.37	0
			725.37	0		725.37	0		725.37	0		725.37	0
			726.37	0		726.37	0		726.37	0		726.37	0
			727.37	0		727.37	0		727.37	0		727.37	0
			728.37	0		728.37	0		728.37	0		728.37	0
			729.37	0		729.37	0		729.37	0		729.37	0
			730.37	0		730.37	0		730.37	0		730.37	0
			731.37	0		731.37	0		731.37	0		731.37	0
			732.37	0		732.37	0		732.37	0		732.37	0
			733.37	0		733.37	0		733.37	0		733.37	0
			734.37	0		734.37	0		734.37	0		734.37	0
			735.37	0		735.37	0		735.37	0		735.37	0
			736.37	0		736.37	0		736.37	0		736.37	0
			737.37	0		737.37	0		737.37	0		737.37	0
			738.37	0		738.37	0		738.37	0		738.37	0
			739.37	0.0001		739.37	0		739.37	0		739.37	0
			740.37	0.0001		740.37	0		740.37	0		740.37	0
			741.37	0.0002		741.37	0		741.37	0		741.37	0
			742.37	0.0004		742.37	0		742.37	0		742.37	0
			743.37	0.0006		743.37	0		743.37	0		743.37	0
			744.37	0.0009		744.37	0		744.37	0		744.37	0
			745.37	0.0014		745.37	0		745.37	0		745.37	0
			746.37	0.002		746.37	0		746.37	0		746.37	0
			747.37	0.0029		747.37	0		747.37	0		747.37	0
			748.37	0.0039		748.37	0		748.37	0		748.37	0
			749.37	0.005		749.37	0		749.37	0		749.37	0
			750.37	0.0062		750.37	0		750.37	0		750.37	0
			751.37	0.0075		751.37	0		751.37	0		751.37	0
			752.37	0.0086		752.37	0		752.37	0		752.37	0
			753.37	0.0095		753.37	0		753.37	0		753.37	0
			754.37	0.0102		754.37	0		754.37	0		754.37	0
			755.37	0.0105		755.37	0		755.37	0		755.37	0
			756.37	0.0105		756.37	0		756.37	0		756.37	0
			757.37	0.0102		757.37	0		757.37	0		757.37	0
			758.37	0.0097		758.37	0		758.37	0		758.37	0
			759.37	0.0092		759.37	0		759.37	0		759.37	0
			760.37	0.0088		760.37	0		760.37	0		760.37	0
			761.37	0.0085		761.37	0		761.37	0		761.37	0
			762.37	0.0085		762.37	0		762.37	0		762.37	0
			763.37	0.0087		763.37	0		763.37	0		763.37	0
			764.37	0.0091		764.37	0		764.37	0		764.37	0
			765.37	0.0096		765.37	0		765.37	0		765.37	0
			766.37	0.0101		766.37	0		766.37	0		766.37	0
			767.37	0.0104		767.37	0		767.37	0		767.37	0
			768.37	0.0105		768.37	0		768.37	0		768.37	0
			769.37	0.0103		769.37	0		769.37	0		769.37	0
			770.37	0.0097		770.37	0		770.37	0		770.37	0
			771.37	0.0088		771.37	0		771.37	0		771.37	0
			772.37	0.0077		772.37	0		772.37	0		772.37	0
			773.37	0.0065		773.37	0		773.37	0		773.37	0
			774.37	0.0053		774.37	0		774.37	0		774.37	0
			775.37	0.0041		775.37	0		775.37	0		775.37	0
			776.37	0.0031		776.37	0		776.37	0		776.37	0
			777.37	0.0022		777.37	0		777.37	0		777.37	0
			778.37	0.0015		778.37	0		778.37	0		778.37	0
			779.37	0.001		779.37	0		779.37	0		779.37	0
			780.37	0.0006		780.37	0		780.37	0		780.37	0
			781.37	0.0004		781.37	0		781.37	0		781.37	0
			782.37	0.0002		782.37	0		782.37	0		782.37	0
			783.37	0.0001		783.37	0		783.37	0		783.37	0
			784.37	0.0001		784.37	0		784.37	0		784.37	0
			785.37	0		785.37	0		785.37	0		785.37	0
			786.37	0		786.37	0		786.37	0		786.37	0
			787.37	0		787.37	0		787.37	0		787.37	0
			788.37	0		788.37	0		788.37	0		788.37	0
			789.37	0		789.37	0		789.37	0		789.37	0
			790.37	0		790.37	0		790.37	0		790.37	0
			791.37	0		791.37	0		791.37	0		791.37	0
			792.37	0		792.37	0		792.37	0		792.37	0
			793.37	0		793.37	0		793.37	0		793.37	0
			794.37	0		794.37	0		794.37	0		794.37	0
			795.37	0		795.37	0		795.37	0		795.37	0
			796.37	0		796.37	0		796.37	0		796.37	0
			797.37	0		797.37	0		797.37	0		797.37	0
			798.37	0		798.37	0		798.37	0		798.37	0
			799.37	0		799.37	0		799.37	0		799.37	0
			800.37	0		800.37	0		800.37	0		800.37	0
			801.37	0		801.37	0		801.37	0		801.37	0
			802.37	0		802.37	0		802.37	0		802.37	0
			803.37	0		803.37	0		803.37	0		803.37	0
			804.37	0		804.37	0		804.37	0		804.37	0
			805.37	0		805.37	0		805.37	0		805.37	0
			806.37	0		806.37	0		806.37	0		806.37	0
			807.37	0		807.37	0		807.37	0		807.37	0
			808.37	0		808.37	0		808.37	0		808.37	0
			809.37	0		809.37	0		809.37	0		809.37	0
			810.37	0		810.37	0		810.37	0		810.37	0
			811.37	0		811.37	0		811.37	0		811.37	0
			812.37	0		812.37	0		812.37	0		812.37	0
			813.37	0		813.37	0		813.37	0		813.37	0
			814.37	0		814.37	0		814.37	0		814.37	0
			815.37	0		815.37	0		815.37	0		815.37	0
			816.37	0		816.37	0		816.37	0		816.37	0
			817.37	0		817.37	0		817.37	0		817.37	0
			818.37	0		818.37	0		818.37	0		818.37	0
			819.37	0		819.37	0		819.37	0		819.37	0
			820.37	0		820.37	0		820.37	0		820.37	0
			821.37	0		821.37	0		821.37	0		821.37	0
			822.37	0		822.37	0		822.37	0		822.37	0
			823.37	0		823.37	0		823.37	0		823.37	0
			824.37	0		824.37	0		824.37	0		824.37	0
			825.37	0		825.37	0		825.37	0		825.37	0
			826.37	0		826.37	0		826.37	0		826.37	0
			827.37	0		827.37	0		827.37	0		827.37	0
			828.37	0		828.37	0		828.37	0		828.37	0
			829.37	0		829.37	0		829.37	0		829.37	0
			830.37	0		830.37	0		830.37	0		830.37	0
			831.37	0		831.37	0		831.37	0		831.37	0
			832.37	0		832.37	0		832.37	0		832.37	0
			833.37	0		833.37	0		833.37	0		833.37	0
			834.37	0		834.37	0		834.37	0		834.37	0
			835.37	0		835.37	0		835.37	0		835.37	0
			836.37	0		836.37	0		836.37	0		836.37	0
			837.37	0		837.37	0		837.37	0		837.37	0
			838.37	0		838.37	0		838.37	0		838.37	0
			839.37	0		839.37	0		839.37	0		839.37	0
			840.37	0		840.37	0		840.37	0		840.37	0
			841.37	0		841.37	0		841.37	0		841.37	0
			842.37	0		842.37	0		842.37	0		842.37	0
			843.37	0		843.37	0		843.37	0		843.37	0
			844.37	0		844.37	0		844.37	0		844.37	0
			845.37	0		845.37	0		845.37	0		845.37	0
			846.37	0		846.37	0		846.37	0		846.37	0
			847.37	0		847.37	0		847.37	0		847.37	0
			848.37	0		848.37	0		848.37	0		848.37	0
			849.37	0		849.37	0		849.37	0		849.37	0
			850.37	0		850.37	0		850.37	0		850.37	0
			851.37	0		851.37	0		851.37	0		851.37	0
			852.37	0		852.37	0		852.37	0		852.37	0
			853.37	0		853.37	0		853.37	0		853.37	0
			854.37	0		854.37	0		854.37	0		854.37	0
			855.37	0		855.37	0		855.37	0		855.37	0
			856.37	0		856.37	0		856.37	0		856.37	0
			857.37	0		857.37	0		857.37	0		857.37	0
			858.37	0		858.37	0		858.37	0		858.37	0
			859.37	0		859.37	0		859.37	0		859.37	0
			860.37	0		860.37	0		860.37	0		860.37	0
			861.37	0		861.37	0		861.37	0		861.37	0
			862.37	0		862.37	0		862.37	0		862.37	0
			863.37	0		863.37	0		863.37	0		863.37	0
			864.37	0		864.37	0		864.37	0		864.37	0
			865.37	0		865.37	0		865.37	0		865.37	0
			866.37	0		866.37	0		866.37	0		866.37	0
			867.37	0		867.37	0		867.37	0		867.37	0
			868.37	0		868.37	0		868.37	0		868.37	0
			869.37	0		869.37	0		869.37	0		869.37	0
			870.37	0		870.37	0		870.37	0		870.37	0
			871.37	0		871.37	0		871.37	0		871.37	0
			872.37	0		872.37	0		872.37	0		872.37	0
			873.37	0		873.37	0		873.37	0		873.37	0
			874.37	0		874.37	0		874.37	0		874.37	0
			875.37	0		875.37	0		875.37	0		875.37	0
			876.37	0		876.37	0		876.37	0		876.37	0
			877.37	0		877.37	0		877.37	0		877.37	0
			878.37	0		878.37	0		878.37	0		878.37	0
			879.37	0		879.37	0		879.37	0		879.37	0
			880.37	0		880.37	0		880.37	0		880.37	0
			881.37	0		881.37	0		881.37	0		881.37	0
			882.37	0		882.37	0		882.37	0		882.37	0
			883.37	0		883.37	0		883.37	0		883.37	0
			884.37	0		884.37	0		884.37	0		884.37	0
			885.37	0		885.37	0		885.37	0		885.37	0
			886.37	0		886.37	0		886.37	0		886.37	0
			887.37	0		887.37	0		887.37	0		887.37	0
			888.37	0		888.37	0		888.37	0		888.37	0
			889.37	0		889.37	0		889.37	0		889.37	0
			890.37	0		890.37	0		890.37	0		890.37	0
			891.37	0		891.37	0		891.37	0		891.37	0
			892.37	0		892.37	0		892.37	0		892.37	0
			893.37	0		893.37	0		893.37	0		893.37	0
			894.37	0		894.37	0		894.37	0		894.37	0
			895.37	0		895.37	0		895.37	0		895.37	0
			896.37	0		896.37	0		896.37	0		896.37	0
			897.37	0		897.37	0		897.37	0		897.37	0
			898.37	0		898.37	0		898.37	0		898.37	0
			899.37	0		899.37	0		899.37	0		899.37	0
			900.37	0		900.37	0		900.37	0		900.37	0
			901.37	0		901.37	0		901.37	0		901.37	0
			902.37	0		902.37	0		902.37	0		902.37	0
			903.37	0		903.37	0		903.37	0		903.37	0
			904.37	0		904.37	0		904.37	0		904.37	0
			905.37	0		905.37	0		905.37	0		905.37	0
			906.37	0		906.37	0		906.37	0		906.37	0
			907.37	0		907.37	0		907.37	0		907.37	0
			908.37	0		908.37	0		908.37	0		908.37	0
			909.37	0		909.37	0		909.37	0		909.37	0
			910.37	0		910.37	0		910.37	0		910.37	0
			911.37	0		911.37	0		911.37	0		911.37	0
			912.37	0		912.37	0		912.37	0		912.37	0
			913.37	0		913.37	0		913.37	0		913.37	0
			914.37	0		914.37	0		914.37	0		914.37	0
			915.37	0		915.37	0		915.37	0		915.37	0
			916.37	0		916.37	0		916.37	0		916.37	0
			917.37	0		917.37	0		917.37	0		917.37	0
			918.37	0		918.37	0		918.37	0		918.37	0
			919.37	0		919.37	0		919.37	0		919.37	0
			920.37	0		920.37	0		920.37	0		920.37	0
			921.37	0		921.37	0		921.37	0		921.37	0
			922.37	0		922.37	0		922.37	0		922.37	0
			923.37	0		923.37	0		923.37	0		923.37	0
			924.37	0		924.37	0		924.37	0		924.37	0
			925.37	0		925.37	0		925.37	0		925.37	0
			926.37	0		926.37	0		926.37	0		926.37	0
			927.37	0		927.37	0		927.37	0		927.37	0
			928.37	0		928.37	0		928.37	0		928.37	0
			929.37	0		929.37	0		929.37	0		929.37	0
			930.37	0		930.37	0		930.37	0		930.37	0
			931.37	0		931.37	0		931.37	0		931.37	0
			932.37	0		932.37	0		932.37	0		932.37	0
			933.37	0		933.37	0		933.37	0		933.37	0
			934.37	0		934.37	0		934.37	0		934.37	0
			935.37	0		935.37	0		935.37	0		935.37	0
			936.37	0		936.37	0		936.37	0		936.37	0
			937.37	0		937.37	0		937.37	0		937.37	0
			938.37	0		938.37	0		938.37	0		938.37	0
			939.37	0		939.37	0		939.37	0		939.37	0
			940.37	0		940.37	0		940.37	0		940.37	0
			941.37	0		941.37	0		941.37	0		941.37	0
			942.37	0		942.37	0		942.37	0		942.37	0
			943.37	0		943.37	0		943.37	0		943.37	0
			944.37	0		944.37	0		944.37	0		944.37	0
			945.37	0		945.37	0		945.37	0		945.37	0
			946.37	0		946.37	0		946.37	0		946.37	0
			947.37	0		947.37	0		947.37	0		947.37	0
			948.37	0		948.37	0		948.37	0		948.37	0
			949.37	0		949.37	0		949.37	0		949.37	0
			950.37	0		950.37	0		950.37	0		950.37	0
			951.37	0		951.37	0		951.37	0		951.37	0
			952.37	0		952.37	0		952.37	0		952.37	0
			953.37	0		953.37	0		953.37	0		953.37	0
			954.37	0		954.37	0		954.37	0		954.37	0
			955.37	0		955.37	0		955.37	0		955.37	0
			956.37	0		956.37	0		956.37	0		956.37	0
			957.37	0		957.37	0		957.37	0		957.37	0
			958.37	0		958.37	0		958.37	0		958.37	0
			959.37	0		959.37	0		959.37	0		959.37	0
			960.37	0		960.37	0		960.37	0		960.37	0
			961.37	0		961.37	0		961.37	0		961.37	0
			962.37	0		962.37	0		962.37	0		962.37	0
			963.37	0		963.37	0		963.37	0		963.37	0
			964.37	0		964.37	0		964.37	0		964.37	0
			965.37	0		965.37	0		965.37	0		965.37	0
			966.37	0		966.37	0		966.37	0		966.37	0
			967.37	0		967.37	0		967.37	0		967.37	0
			968.37	0		968.37	0		968.37	0		968.37	0
			969.37	0		969.37	0		969.37	0		969.37	0
			970.37	0		970.37	0		970.37	0		970.37	0
			971.37	0		971.37	0		971.37	0		971.37	0
			972.37	0		972.37	0		972.37	0		972.37	0
			973.37	0		973.37	0		973.37	0		973.37	0
			974.37	0		974.37	0		974.37	0		974.37	0
			975.37	0		975.37	0		975.37	0		975.37	0
			976.37	0		976.37	0		976.37	0		976.37	0
			977.37	0		977.37	0		977.37	0		977.37	0
			978.37	0		978.37	0		978.37	0		978.37	0
			979.37	0		979.37	0		979.37	0		979.37	0
			980.37	0		980.37	0		980.37	0		980.37	0
			981.37	0		981.37	0		981.37	0		981.37	0
			982.37	0		982.37	0		982.37	0		982.37	0
			983.37	0		983.37	0		983.37	0		983.37	0
			984.37	0		984.37	0		984.37	0		984.37	0
			985.37	0		985.37	0		985.37	0		985.37	0
			986.37	0		986.37	0		986.37	0		986.37	0
			987.37	0		987.37	0		987.37	0		987.37	0
			988.37	0		988.37	0		988.37	0		988.37	0
			989.37	0		989.37	0		989.37	0		989.37	0
			990.37	0		990.37	0		990.37	0		990.37	0
			991.37	0		991.37	0		991.37	0		991.37	0
			992.37	0		992.37	0		992.37	0		992.37	0
			993.37	0		993.37	0		993.37	0		993.37	0
			994.37	0		994.37	0		994.37	0		994.37	0
			995.37	0		995.37	0		995.37	0		995.37	0
			996.37	0		996.37	0		996.37	0		996.37	0
			997.37	0		997.37	0		997.37	0		997.37	0
			998.37	0		998.37	0		998.37	0		998.37	0
			999.37	0		999.37	0		999.37	0		999.37	0
			1000.37	0		1000.37	0		1000.37	0		1000.37	0
			1001.37	0		1001.37	0		1001.37	0		1001.37	0
			1002.37	0		1002.37	0		1002.37	0		1002.37	0
			1003.37	0		1003.37	0		1003.37	0		1003.37	0
			1004.37	0		1004.37	0		1004.37	0		1004.37	0
			1005.37	0		1005.37	0		1005.37	0		1005.37	0
			1006.37	0		1006.37	0		1006.37	0		1006.37	0
			1007.37	0		1007.37	0		1007.37	0		1007.37	0
			1008.37	0		1008.37	0		1008.37	0		1008.37	0
			1009.37	0		1009.37	0		1009.37	0		1009.37	0
			1010.37	0		1010.37	0		1010.37	0		1010.37	0
			1011.37	0		1011.37	0		1011.37	0		1011.37	0
			1012.37	0		1012.37	0		1012.37	0		1012.37	0
			1013.37	0		1013.37	0		1013.37	0		1013.37	0
			1014.37	0		1014.37	0		1014.37	0		1014.37	0
			1015.37	0		1015.37	0		1015.37	0		1015.37	0
			1016.37	0		1016.37	0		1016.37	0		1016.37	0
			1017.37	0		1017.37	0		1017.37	0		1017.37	0
			1018.37	0		1018.37	0		1018.37	0		1018.37	0
			1019.37	0		1019.37	0		1019.37	0		1019.37	0
			1020.37	0		1020.37	0		1020.37	0		1020.37	0
			1021.37	0		1021.37	0		1021.37	0		1021.37	0
			1022.37	0		1022.37	0		1022.37	0		1022.37	0
			1023.37	0		1023.37	0		1023.37	0		1023.37	0
			1024.37	0		1024.37	0		1024.37	0		1024.37	0
			1025.37	0		1025.37	0		1025.37	0		1025.37	0
			1026.37	0		1026.37	0		1026.37	0		1026.37	0
			1027.37	0		1027.37	0		1027.37	0		1027.37	0
			1028.37	0		1028.37	0		1028.37	0		1028.37	0
			1029.37	0		1029.37	0		1029.37	0		1029.37	0
			1030.37	0		1030.37	0		1030.37	0		1030.37	0
			1031.37	0		1031.37	0		1031.37	0		1031.37	0
			1032.37	0		1032.37	0		1032.37	0		1032.37	0
			1033.37	0		1033.37	0		1033.37	0		1033.37	0
			1034.37	0		1034.37	0		1034.37	0		1034.37	0
			1035.37	0		1035.37	0		1035.37	0		1035.37	0
			1036.37	0		1036.37	0		1036.37	0		1036.37	0
			1037.37	0		1037.37	0		1037.37	0		1037.37	0
			1038.37	0		1038.37	0		1038.37	0		1038.37	0
			1039.37	0		1039.37	0		1039.37	0		1039.37	0
			1040.37	0		1040.37	0		1040.37	0		1040.37	0
			1041.37	0		1041.37	0		1041.37	0		1041.37	0
			1042.37	0		1042.37	0		1042.37	0		1042.37	0
			1043.37	0		1043.37	0		1043.37	0		1043.37	0
			1044.37	0		1044.37	0		1044.37	0		1044.37	0
			1045.37	0		1045.37	0		1045.37	0		1045.37	0
			1046.37	0		1046.37	0		1046.37	0		1046.37	0
			1047.37	0		1047.37	0		1047.37	0		1047.37	0
			1048.37	0		1048.37	0		1048.37	0		1048.37	0
			1049.37	0		1049.37	0		1049.37	0		1049.37	0
			1050.37	0		1050.37	0		1050.37	0		1050.37	0
			1051.37	0		1051.37	0		1051.37	0		1051.37	0
			1052.37	0		1052.37	0		1052.37	0		1052.37	0
			1053.37	0		1053.37	0		1053.37	0		1053.37	0
			1054.37	0		1054.37	0		1054.37	0		1054.37	0
			1055.37	0		1055.37	0		1055.37	0		1055.37	0
			1056.37	0		1056.37	0		1056.37	0		1056.37	0
			1057.37	0		1057.37	0		1057.37	0		1057.37	0
			1058.37	0		1058.37	0		1058.37	0		1058.37	0
			1059.37	0		1059.37	0		1059.37	0		1059.37	0
			1060.37	0		1060.37	0		1060.37	0		1060.37	0
			1061.37	0		1061.37	0		1061.37	0		1061.37	0
			1062.37	0		1062.37	0		1062.37	0		1062.37	0
			1063.37	0		1063.37	0		1063.37	0		1063.37	0
			1064.37	0		1064.37	0		1064.37	0		1064.37	0
			1065.37	0		1065.37	0		1065.37	0		1065.37	0
			1066.37	0		1066.37	0		1066.37	0		1066.37	0
			1067.37	0		1067.37	0		1067.37	0		1067.37	0
			1068.37	0		1068.37	0		1068.37	0		1068.37	0
			1069.37	0		1069.37	0		1069.37	0		1069.37	0
			1070.37	0		1070.37	0		1070.37	0		1070.37	0
			1071.37	0		1071.37	0		1071.37	0		1071.37	0
			1072.37	0		1072.37	0		1072.37	0		1072.37	0
			1073.37	0		1073.37	0		1073.37	0		1073.37	0
			1074.37	0		1074.37	0		1074.37	0		1074.37	0
			1075.37	0		1075.37	0		1075.37	0		1075.37	0
			1076.37	0		1076.37	0		1076.37	0		1076.37	0
			1077.37	0		1077.37	0		1077.37	0		1077.37	0
			1078.37	0		1078.37	0		1078.37	0		1078.37	0
			1079.37	0		1079.37	0		1079.37	0		1079.37	0
			1080.37	0		1080.37	0		1080.37	0		1080.37	0
			1081.37	0		1081.37	0		1081.37	0		1081.37	0
			1082.37	0		1082.37	0		1082.37	0		1082.37	0
			1083.37	0		1083.37	0		1083.37	0		1083.37	0
			1084.37	0		1084.37	0		1084.37	0		1084.37	0
			1085.37	0		1085.37	0		1085.37	0		1085.37	0
			1086.37	0		1086.37	0		1086.37	0		1086.37	0
			1087.37	0		1087.37	0		1087.37	0		1087.37	0
			1088.37	0		1088.37	0		1088.37	0		1088.37	0
			1089.37	0		1089.37	0		1089.37	0		1089.37	0
			1090.37	0		1090.37	0		1090.37	0		1090.37	0
			1091.37	0		1091.37	0		1091.37	0		1091.37	0
			1092.37	0		1092.37	0		1092.37	0		1092.37	0
			1093.37	0		1093.37	0		1093.37	0		1093.37	0
			1094.37	0		1094.37	0		1094.37	0		1094.37	0
			1095.37	0		1095.37	0		1095.37	0		1095.37	0
			1096.37	0		1096.37	0		1096.37	0		1096.37	0
			1097.37	0		1097.37	0		1097.37	0		1097.37	0
			1098.37	0		1098.37	0		1098.37	0		1098.37	0
			1099.37	0		1099.37	0		1099.37	0		1099.37	0
			1100.37	0		1100.37	0		1100.37	0		1100.37	0
			1101.37	0		1101.37	0		1101.37	0		1101.37	0
			1102.37	0		1102.37	0		1102.37	0		1102.37	0
			1103.37	0		1103.37	0		1103.37	0		1103.37	0
			1104.37	0		1104.37	0		1104.37	0		1104.37	0
			1105.37	0		1105.37	0		1105.37	0		1105.37	0
			1106.37	0		1106.37	0		1106.37	0		1106.37	0
			1107.37	0		1107.37	0		1107.37	0		1107.37	0
			1108.37	0		1108.37	0		1108.37	0		1108.37	0
			1109.37	0		1109.37	0		1109.37	0		1109.37	0
			1110.37	0		1110.37	0		1110.37	0		1110.37	0
			1111.37	0		1111.37	0		1111.37	0		1111.37	0
			1112.37	0		1112.37	0		1112.37	0		1112.37	0
			1113.37	0		1113.37	0		1113.37	0		1113.37	0
			1114.37	0		1114.37	0		1114.37	0		1114.37	0
			1115.37	0		1115.37	0		1115.37	0		1115.37	0
			1116.37	0		1116.37	0		1116.37	0		1116.37	0
			1117.37	0		1117.37	0		1117.37	0		1117.37	0
			1118.37	0		1118.37	0		1118.37	0		1118.37	0
			1119.37	0		1119.37	0		1119.37	0		1119.37	0
			1120.37	0		1120.37	0		1120.37	0		1120.37	0
			1121.37	0		1121.37	0		1121.37	0		1121.37	0
			1122.37	0		1122.37	0		1122.37	0		1122.37	0
			1123.37	0		1123.37	0		1123.37	0		1123.37	0
			1124.37	0		1124.37	0		1124.37	0		1124.37	0
			1125.37	0		1125.37	0		1125.37	0		1125.37	0
			1126.37	0		1126.37	0		1126.37	0		1126.37	0
			1127.37	0		1127.37	0		1127.37	0		1127.37	0
			1128.37	0		1128.37	0		1128.37	0		1128.37	0
			1129.37	0		1129.37	0		1129.37	0		1129.37	0
			1130.37	0		1130.37	0		1130.37	0		1130.37	0
			1131.37	0		1131.37	0		1131.37	0		1131.37	0
			1132.37	0		1132.37	0		1132.37	0		1132.37	0
			1133.37	0		1133.37	0		1133.37	0		1133.37	0
			1134.37	0		1134.37	0		1134.37	0		1134.37	0
			1135.37	0		1135.37	0		1135.37	0		1135.37	0
			1136.37	0		1136.37	0		1136.37	0		1136.37	0
			1137.37	0		1137.37	0		1137.37	0		1137.37	0
			1138.37	0		1138.37	0		1138.37	0		1138.37	0
			1139.37	0		1139.37	0		1139.37	0		1139.37	0
			1140.37	0		1140.37	0		1140.37	0		1140.37	0
			1141.37	0		1141.37	0		1141.37	0		1141.37	0
			1142.37	0		1142.37	0		1142.37	0		1142.37	0
			1143.37	0		1143.37	0		1143.37	0		1143.37	0
			1144.37	0		1144.37	0		1144.37	0		1144.37	0
			1145.37	0		1145.37	0		1145.37	0		1145.37	0
			1146.37	0		1146.37	0		1146.37	0		1146.37	0
			1147.37	0		1147.37	0		1147.37	0		1147.37	0
			1148.37	0		1148.37	0		1148.37	0		1148.37	0
			1149.37	0		1149.37	0		1149.37	0		1149.37	0
			1150.37	0		1150.37	0		1150.37	0		1150.37	0
			1151.37	0		1151.37	0		1151.37	0		1151.37	0
			1152.37	0		1152.37	0		1152.37	0		1152.37	0
			1153.37	0		1153.37	0		1153.37	0		1153.37	0
			1154.37	0		1154.37	0		1154.37	0		1154.37	0
			1155.37	0		1155.37	0		1155.37	0		1155.37	0
			1156.37	0		1156.37	0		1156.37	0		1156.37	0
			1157.37	0		1157.37	0		1157.37	0		1157.37	0
			1158.37	0		1158.37	0		1158.37	0		1158.37	0
			1159.37	0		1159.37	0		1159.37	0		1159.37	0
			1160.37	0		1160.37	0		1160.37	0		1160.37	0
			1161.37	0		1161.37	0		1161.37	0		1161.37	0
			1162.37	0		1162.37	0		1162.37	0		1162.37	0
			1163.37	0		1163.37	0		1163.37	0		1163.37	0
			1164.37	0		1164.37	0		1164.37	0		1164.37	0
			1165.37	0		1165.37	0		1165.37	0		1165.37	0
			1166.37	0		1166.37	0		1166.37	0		1166.37	0
			1167.37	0		1167.37	0		1167.37	0		1167.37	0
			1168.37	0		1168.37	0		1168.37	0		1168.37	0
			1169.37	0		1169.37	0		1169.37	0		1169.37	0
			1170.37	0		1170.37	0		1170.37	0		1170.37	0
			1171.37	0		1171.37	0		1171.37	0		1171.37	0
			1172.37	0		1172.37	0		1172.37	0		1172.37	0
			1173.37	0		1173.37	0		1173.37	0		1173.37	0
			1174.37	0		1174.37	0		1174.37	0		1174.37	0
			1175.37	0		1175.37	0		1175.37	0		1175.37	0
			1176.37	0		1176.37	0		1176.37	0		1176.37	0
			1177.37	0		1177.37	0		1177.37	0		1177.37	0
			1178.37	0		1178.37	0		1178.37	0		1178.37	0
			1179.37	0		1179.37	0		1179.37	0		1179.37	0
			1180.37	0		1180.37	0		1180.37	0		1180.37	0
			1181.37	0		1181.37	0		1181.37	0		1181.37	0
			1182.37	0		1182.37	0		1182.37	0		1182.37	0
			1183.37	0		1183.37	0		1183.37	0		1183.37	0
			1184.37	0		1184.37	0		1184.37	0		1184.37	0
			1185.37	0		1185.37	0		1185.37	0		1185.37	0
			1186.37	0		1186.37	0		1186.37	0		1186.37	0
			1187.37	0		1187.37	0		1187.37	0		1187.37	0
			1188.37	0		1188.37	0		1188.37	0		1188.37	0
			1189.37	0		1189.37	0		1189.37	0		1189.37	0
			1190.37	0		1190.37	0		1190.37	0		1190.37	0
			1191.37	0		1191.37	0		1191.37	0		1191.37	0
			1192.37	0		1192.37	0		1192.37	0		1192.37	0
			1193.37	0		1193.37	0		1193.37	0		1193.37	0
			1194.37	0		1194.37	0		1194.37	0		1194.37	0
			1195.37	0		1195.37	0		1195.37	0		1195.37	0
			1196.37	0		1196.37	0		1196.37	0		1196.37	0
			1197.37	0		1197.37	0		1197.37	0		1197.37	0
			1198.37	0		1198.37	0		1198.37	0		1198.37	0
			1199.37	0		1199.37	0		1199.37	0		1199.37	0
			1200.37	0		1200.37	0		1200.37	0		1200.37	0
			1201.37	0		1201.37	0		1201.37	0		1201.37	0
			1202.37	0		1202.37	0		1202.37	0		1202.37	0
			1203.37	0		1203.37	0		1203.37	0		1203.37	0
			1204.37	0		1204.37	0		1204.37	0		1204.37	0
			1205.37	0		1205.37	0		1205.37	0		1205.37	0
			1206.37	0		1206.37	0		1206.37	0		1206.37	0
			1207.37	0		1207.37	0		1207.37	0		1207.37	0
			1208.37	0		1208.37	0		1208.37	0		1208.37	0
			1209.37	0		1209.37	0		1209.37	0		1209.37	0
			1210.37	0		1210.37	0		1210.37	0		1210.37	0
			1211.37	0		1211.37	0		1211.37	0		1211.37	0
			1212.37	0		1212.37	0		1212.37	0		1212.37	0
			1213.37	0		1213.37	0		1213.37	0		1213.37	0
			1214.37	0		1214.37	0		1214.37	0		1214.37	0
			1215.37	0		1215.37	0		1215.37	0		1215.37	0
			1216.37	0		1216.37	0		1216.37	0		1216.37	0
			1217.37	0		1217.37	0		1217.37	0		1217.37	0
			1218.37	0		1218.37	0		1218.37	0		1218.37	0
			1219.37	0		1219.37	0		1219.37	0		1219.37	0
			1220.37	0		1220.37	0		1220.37	0		1220.37	0
			1221.37	0		1221.37	0		1221.37	0		1221.37	0
			1222.37	0		1222.37	0		1222.37	0		1222.37	0
			1223.37	0		1223.37	0		1223.37	0		1223.37	0
			1224.37	0		1224.37	0		1224.37	0		1224.37	0
			1225.37	0		1225.37	0		1225.37	0		1225.37	0
			1226.37	0		1226.37	0		1226.37	0		1226.37	0
			1227.37	0		1227.37	0		1227.37	0		1227.37	0
			1228.37	0		1228.37	0		1228.37	0		1228.37	0
			1229.37	0		1229.37	0		1229.37	0		1229.37	0
			1230.37	0		1230.37	0		1230.37	0		1230.37	0
			1231.37	0		1231.37	0		1231.37	0		1231.37	0
			1232.37	0		1232.37	0		1232.37	0		1232.37	0
			1233.37	0		1233.37	0		1233.37	0		1233.37	0
			1234.37	0		1234.37	0		1234.37	0		1234.37	0
			1235.37	0		1235.37	0		1235.37	0		1235.37	0
			1236.37	0		1236.37	0		1236.37	0		1236.37	0
			1237.37	0		1237.37	0		1237.37	0		1237.37	0
			1238.37	0		1238.37	0		1238.37	0		1238.37	0
			1239.37	0		1239.37	0		1239.37	0		1239.37	0
			1240.37	0		1240.37	0		1240.37	0		1240.37	0
			1241.37	0		1241.37	0		1241.37	0		1241.37	0
			1242.37	0		1242.37	0		1242.37	0		1242.37	0
			1243.37	0		1243.37	0		1243.37	0		1243.37	0
			1244.37	0		1244.37	0		1244.37	0		1244.37	0
			1245.37	0		1245.37	0		1245.37	0		1245.37	0
			1246.37	0		1246.37	0		1246.37	0		1246.37	0
			1247.37	0		1247.37	0		1247.37	0		1247.37	0
			1248.37	0		1248.37	0		1248.37	0		1248.37	0
			1249.37	0		1249.37	0		1249.37	0		1249.37	0
			1250.37	0		1250.37	0		1250.37	0		1250.37	0
			1251.37	0		1251.37	0		1251.37	0		1251.37	0
			1252.37	0		1252.37	0		1252.37	0		1252.37	0
			1253.37	0		1253.37	0		1253.37	0		1253.37	0
			1254.37	0		1254.37	0		1254.37	0		1254.37	0
			1255.37	0		1255.37	0		1255.37	0		1255.37	0
			1256.37	0		1256.37	0		1256.37	0		1256.37	0
			1257.37	0		1257.37	0		1257.37	0		1257.37	0
			1258.37	0		1258.37	0		1258.37	0		1258.37	0
			1259.37	0		1259.37	0		1259.37	0		1259.37	0
			1260.37	0		1260.37	0		1260.37	0		1260.37	0
			1261.37	0		1261.37	0		1261.37	0		1261.37	0
			1262.37	0		1262.37	0		1262.37	0		1262.37	0
			1263.37	0		1263.37	0		1263.37	0		1263.37	0
			1264.37	0		1264.37	0		1264.37	0		1264.37	0
			1265.37	0		1265.37	0		1265.37	0		1265.37	0
			1266.37	0		1266.37	0		1266.37	0		1266.37	0
			1267.37	0		1267.37	0		1267.37	0		1267.37	0
			1268.37	0		1268.37	0		1268.37	0		1268.37	0
			1269.37	0		1269.37	0		1269.37	0		1269.37	0
			1270.37	0		1270.37	0		1270.37	0		1270.37	0
			1271.37	0		1271.37	0		1271.37	0		1271.37	0
			1272.37	0		1272.37	0		1272.37	0		1272.37	0
			1273.37	0		1273.37	0		1273.37	0		1273.37	0
			1274.37	0		1274.37	0		1274.37	0		1274.37	0
			1275.37	0		1275.37	0		1275.37	0		1275.37	0
			1276.37	0		1276.37	0		1276.37	0		1276.37	0
			1277.37	0		1277.37	0		1277.37	0		1277.37	0
			1278.37	0		1278.37	0		1278.37	0		1278.37	0
			1279.37	0		1279.37	0		1279.37	0		1279.37	0
			1280.37	0		1280.37	0		1280.37	0		1280.37	0
			1281.37	0		1281.37	0		1281.37	0		1281.37	0
			1282.37	0		1282.37	0		1282.37	0		1282.37	0
			1283.37	0		1283.37	0		1283.37	0		1283.37	0
			1284.37	0		1284.37	0		1284.37	0		1284.37	0
			1285.37	0		1285.37	0		1285.37	0		1285.37	0
			1286.37	0		1286.37	0		1286.37	0		1286.37	0
			1287.37	0		1287.37	0		1287.37	0		1287.37	0
			1288.37	0		1288.37	0		1288.37	0		1288.37	0
			1289.37	0		1289.37	0		1289.37	0		1289.37	0
			1290.37	0		1290.37	0		1290.37	0		1290.37	0
			1291.37	0		1291.37	0		1291.37	0		1291.37	0
			1292.37	0		1292.37	0		1292.37	0		1292.37	0
			1293.37	0		1293.37	0		1293.37	0		1293.37	0
			1294.37	0		1294.37	0		1294.37	0		1294.37	0
			1295.37	0		1295.37	0		1295.37	0		1295.37	0
			1296.37	0		1296.37	0		1296.37	0		1296.37	0
			1297.37	0		1297.37	0		1297.37	0		1297.37	0
			1298.37	0		1298.37	0		1298.37	0		1298.37	0
			1299.37	0		1299.37	0		1299.37	0		1299.37	0
			1300.37	0		1300.37	0		1300.37	0		1300.37	0
			1301.37	0		1301.37	0		1301.37	0		1301.37	0
			1302.37	0		1302.37	0		1302.37	0		1302.37	0
			1303.37	0		1303.37	0		1303.37	0		1303.37	0
			1304.37	0		1304.37	0		1304.37	0		1304.37	0
			1305.37	0		1305.37	0		1305.37	0		1305.37	0
			1306.37	0		1306.37	0		1306.37	0		1306.37	0
			1307.37	0		1307.37	0		1307.37	0		1307.37	0
			1308.37	0		1308.37	0		1308.37	0		1308.37	0
			1309.37	0		1309.37	0		1309.37	0		1309.37	0
			1310.37	0		1310.37	0		1310.37	0		1310.37	0
			1311.37	0		1311.37	0		1311.37	0		1311.37	0
			1312.37	0		1312.37	0		1312.37	0		1312.37	0
			1313.37	0		1313.37	0		1313.37	0		1313.37	0
			1314.37	0		1314.37	0		1314.37	0		1314.37	0
			1315.37	0		1315.37	0		1315.37	0		1315.37	0
			1316.37	0		1316.37	0		1316.37	0		1316.37	0
			1317.37	0		1317.37	0		1317.37	0		1317.37	0
			1318.37	0		1318.37	0		1318.37	0		1318.37	0
			1319.37	0		1319.37	0		1319.37	0		1319.37	0
			1320.37	0		1320.37	0		1320.37	0		1320.37	0
			1321.37	0		1321.37	0		1321.37	0		1321.37	0
			1322.37	0		1322.37	0		1322.37	0		1322.37	0
			1323.37	0		1323.37	0		1323.37	0		1323.37	0
			1324.37	0		1324.37	0		1324.37	0		1324.37	0
			1325.37	0		1325.37	0		1325.37	0		1325.37	0
			1326.37	0		1326.37	0		1326.37	0		1326.37	0
			1327.37	0		1327.37	0		1327.37	0		1327.37	0
			1328.37	0		1328.37	0		1328.37	0		1328.37	0
			1329.37	0		1329.37	0		1329.37	0		1329.37	0
			1330.37	0		1330.37	0		1330.37	0		1330.37	0
			1331.37	0		1331.37	0		1331.37	0		1331.37	0
			1332.37	0		1332.37	0		1332.37	0		1332.37	0
			1333.37	0		1333.37	0		1333.37	0		1333.37	0
			1334.37	0		1334.37	0		1334.37	0		1334.37	0
			1335.37	0		1335.37	0		1335.37	0		1335.37	0
			1336.37	0		1336.37	0		1336.37	0		1336.37	0
			1337.37	0		1337.37	0		1337.37	0		1337.37	0
			1338.37	0		1338.37	0		1338.37	0		1338.37	0
			1339.37	0		1339.37	0		1339.37	0		1339.37	0
			1340.37	0		1340.37	0		1340.37	0		1340.37	0
			1341.37	0		1341.37	0		1341.37	0		1341.37	0
			1342.37	0		1342.37	0		1342.37	0		1342.37	0
			1343.37	0		1343.37	0		1343.37	0		1343.37	0
			1344.37	0		1344.37	0		1344.37	0		1344.37	0
			1345.37	0		1345.37	0		1345.37	0		1345.37	0
			1346.37	0		1346.37	0		1346.37	0		1346.37	0
			1347.37	0		1347.37	0		1347.37	0		1347.37	0
			1348.37	0		1348.37	0		1348.37	0		1348.37	0
			1349.37	0		1349.37	0		1349.37	0		1349.37	0
			1350.37	0		1350.37	0		1350.37	0		1350.37	0
			1351.37	0		1351.37	0		1351.37	0		1351.37	0
			1352.37	0		1352.37	0		1352.37	0		1352.37	0
			1353.37	0		1353.37	0		1353.37	0		1353.37	0
			1354.37	0		1354.37	0		1354.37	0		1354.37	0
			1355.37	0		1355.37	0		1355.37	0		1355.37	0
			1356.37	0		1356.37	0		1356.37	0		1356.37	0
			1357.37	0		1357.37	0		1357.37	0		1357.37	0
			1358.37	0		1358.37	0		1358.37	0		1358.37	0
			1359.37	0		1359.37	0		1359.37	0		1359.37	0
			1360.37	0		1360.37	0		1360.37	0		1360.37	0
			1361.37	0		1361.37	0		1361.37	0		1361.37	0
			1362.37	0		1362.37	0		1362.37	0		1362.37	0
			1363.37	0		1363.37	0		1363.37	0		1363.37	0
			1364.37	0		1364.37	0		1364.37	0		1364.37	0
			1365.37	0		1365.37	0		1365.37	0		1365.37	0
			1366.37	0		1366.37	0		1366.37	0		1366.37	0
			1367.37	0		1367.37	0		1367.37	0		1367.37	0
			1368.37	0		1368.37	0		1368.37	0		1368.37	0
			1369.37	0		1369.37	0		1369.37	0		1369.37	0
			1370.37	0		1370.37	0		1370.37	0		1370.37	0
			1371.37	0		1371.37	0		1371.37	0		1371.37	0
			1372.37	0		1372.37	0		1372.37	0		1372.37	0
			1373.37	0		1373.37	0		1373.37	0		1373.37	0
			1374.37	0		1374.37	0		1374.37	0		1374.37	0
			1375.37	0		1375.37	0		1375.37	0		1375.37	0
			1376.37	0		1376.37	0		1376.37	0		1376.37	0
			1377.37	0		1377.37	0		1377.37	0		1377.37	0
			1378.37	0		1378.37	0		1378.37	0		1378.37	0
			1379.37	0		1379.37	0		1379.37	0		1379.37	0
			1380.37	0		1380.37	0		1380.37	0		1380.37	0
			1381.37	0		1381.37	0		1381.37	0		1381.37	0
			1382.37	0		1382.37	0		1382.37	0		1382.37	0
			1383.37	0		1383.37	0		1383.37	0		1383.37	0
			1384.37	0		1384.37	0		1384.37	0		1384.37	0
			1385.37	0		1385.37	0		1385.37	0		1385.37	0
			1386.37	0		1386.37	0		1386.37	0		1386.37	0
			1387.37	0		1387.37	0		1387.37	0		1387.37	0
			1388.37	0		1388.37	0		1388.37	0		1388.37	0
			1389.37	0		1389.37	0		1389.37	0		1389.37	0
			1390.37	0		1390.37	0		1390.37	0		1390.37	0
			1391.37	0		1391.37	0		1391.37	0		1391.37	0
			1392.37	0		1392.37	0		1392.37	0		1392.37	0
			1393.37	0		1393.37	0		1393.37	0		1393.37	0
			1394.37	0		1394.37	0		1394.37	0		1394.37	0
			1395.37	0		1395.37	0		1395.37	0		1395.37	0
			1396.37	0		1396.37	0		1396.37	0		1396.37	0
			1397.37	0		1397.37	0		1397.37	0		1397.37	0
			1398.37	0		1398.37	0		1398.37	0		1398.37	0
			1399.37	0		1399.37	0		1399.37	0		1399.37	0
			1400.37	0		1400.37	0		1400.37	0		1400.37	0
			1401.37	0		1401.37	0		1401.37	0		1401.37	0
			1402.37	0		1402.37	0		1402.37	0		1402.37	0
			1403.37	0		1403.37	0		1403.37	0		1403.37	0
			1404.37	0		1404.37	0		1404.37	0		1404.37	0
			1405.37	0		1405.37	0		1405.37	0		1405.37	0
			1406.37	0		1406.37	0		1406.37	0		1406.37	0
			1407.37	0		1407.37	0		1407.37	0		1407.37	0
			1408.37	0		1408.37	0		1408.37	0		1408.37	0
			1409.37	0		1409.37	0		1409.37	0		1409.37	0
			1410.37	0		1410.37	0		1410.37	0		1410.37	0
			1411.37	0		1411.37	0		1411.37	0		1411.37	0
			1412.37	0		1412.37	0		1412.37	0		1412.37	0
			1413.37	0		1413.37	0		1413.37	0		1413.37	0
			1414.37	0		1414.37	0		1414.37	0		1414.37	0
			1415.37	0		1415.37	0		1415.37	0		1415.37	0
			1416.37	0		1416.37	0		1416.37	0		1416.37	0
			1417.37	0		1417.37	0		1417.37	0		1417.37	0
			1418.37	0		1418.37	0		1418.37	0		1418.37	0
			1419.37	0		1419.37	0		1419.37	0		1419.37	0
			1420.37	0		1420.37	0		1420.37	0		1420.37	0
			1421.37	0		1421.37	0		1421.37	0		1421.37	0
			1422.37	0		1422.37	0		1422.37	0		1422.37	0
			1423.37	0		1423.37	0		1423.37	0		1423.37	0
			1424.37	0		1424.37	0		1424.37	0		1424.37	0
			1425.37	0		1425.37	0		1425.37	0		1425.37	0
			1426.37	0		1426.37	0		1426.37	0		1426.37	0
			1427.37	0		1427.37	0		1427.37	0		1427.37	0
			1428.37	0		1428.37	0		1428.37	0		1428.37	0
			1429.37	0		1429.37	0		1429.37	0		1429.37	0
			1430.37	0		1430.37	0		1430.37	0		1430.37	0
			1431.37	0		1431.37	0		1431.37	0		1431.37	0
			1432.37	0		1432.37	0		1432.37	0		1432.37	0
			1433.37	0		1433.37	0		1433.37	0		1433.37	0
			1434.37	0		1434.37	0		1434.37	0		1434.37	0
			1435.37	0		1435.37	0		1435.37	0		1435.37	0
			1436.37	0		1436.37	0		1436.37	0		1436.37	0
			1437.37	0		1437.37	0		1437.37	0		1437.37	0
			1438.37	0		1438.37	0		1438.37	0		1438.37	0
			1439.37	0		1439.37	0		1439.37	0		1439.37	0
			1440.37	0		1440.37	0		1440.37	0		1440.37	0
			1441.37	0		1441.37	0		1441.37	0		1441.37	0
			1442.37	0		1442.37	0		1442.37	0		1442.37	0
			1443.37	0		1443.37	0		1443.37	0		1443.37	0
			1444.37	0		1444.37	0		1444.37	0		1444.37	0
			1445.37	0		1445.37	0		1445.37	0		1445.37	0
			1446.37	0		1446.37	0		1446.37	0		1446.37	0
			1447.37	0		1447.37	0		1447.37	0		1447.37	0
			1448.37	0		1448.37	0		1448.37	0		1448.37	0
			1449.37	0		1449.37	0		1449.37	0		1449.37	0
			1450.37	0		1450.37	0		1450.37	0		1450.37	0
			1451.37	0		1451.37	0		1451.37	0		1451.37	0
			1452.37	0		1452.37	0		1452.37	0		1452.37	0
			1453.37	0		1453.37	0		1453.37	0		1453.37	0
			1454.37	0		1454.37	0		1454.37	0		1454.37	0
			1455.37	0		1455.37	0		1455.37	0		1455.37	0
			1456.37	0		1456.37	0		1456.37	0		1456.37	0
			1457.37	0		1457.37	0		1457.37	0		1457.37	0
			1458.37	0		1458.37	0		1458.37	0		1458.37	0
			1459.37	0		1459.37	0		1459.37	0		1459.37	0
			1460.37	0		1460.37	0		1460.37	0		1460.37	0
			1461.37	0		1461.37	0		1461.37	0		1461.37	0
			1462.37	0		1462.37	0		1462.37	0		1462.37	0
			1463.37	0		1463.37	0		1463.37	0		1463.37	0
			1464.37	0		1464.37	0		1464.37	0		1464.37	0
			1465.37	0		1465.37	0		1465.37	0		1465.37	0
			1466.37	0		1466.37	0		1466.37	0		1466.37	0
			1467.37	0		1467.37	0		1467.37	0		1467.37	0
			1468.37	0		1468.37	0		1468.37	0		1468.37	0
			1469.37	0		1469.37	0		1469.37	0		1469.37	0
			1470.37	0		1470.37	0		1470.37	0		1470.37	0
			1471.37	0		1471.37	0		1471.37	0		1471.37	0
			1472.37	0		1472.37	0		1472.37	0		1472.37	0
			1473.37	0		1473.37	0		1473.37	0		1473.37	0
			1474.37	0		1474.37	0		1474.37	0		1474.37	0
			1475.37	0		1475.37	0		1475.37	0		1475.37	0
			1476.37	0		1476.37	0		1476.37	0		1476.37	0
			1477.37	0		1477.37	0		1477.37	0		1477.37	0
			1478.37	0		1478.37	0		1478.37	0		1478.37	0
			1479.37	0		1479.37	0		1479.37	0		1479.37	0
			1480.37	0		1480.37	0		1480.37	0		1480.37	0
			1481.37	0		1481.37	0		1481.37	0		1481.37	0
			1482.37	0		1482.37	0		1482.37	0		1482.37	0
			1483.37	0		1483.37	0		1483.37	0		1483.37	0
			1484.37	0		1484.37	0		1484.37	0		1484.37	0
			1485.37	0		1485.37	0		1485.37	0		1485.37	0
			1486.37	0		1486.37	0		1486.37	0		1486.37	0
			1487.37	0		1487.37	0		1487.37	0		1487.37	0
			1488.37	0		1488.37	0		1488.37	0		1488.37	0
			1489.37	0		1489.37	0		1489.37	0		1489.37	0
			1490.37	0		1490.37	0		1490.37	0		1490.37	0
			1491.37	0		1491.37	0		1491.37	0		1491.37	0
			1492.37	0		1492.37	0		1492.37	0		1492.37	0
			1493.37	0		1493.37	0		1493.37	0		1493.37	0
			1494.37	0		1494.37	0		1494.37	0		1494.37	0
			1495.37	0		1495.37	0		1495.37	0		1495.37	0
			1496.37	0		1496.37	0		1496.37	0		1496.37	0
			1497.37	0		1497.37	0		1497.37	0		1497.37	0
			1498.37	0		1498.37	0		1498.37	0		1498.37	0
			1499.37	0		1499.37	0		1499.37	0		1499.37	0
			1500.37	0		1500.37	0		1500.37	0		1500.37	0
			1501.37	0		1501.37	0		1501.37	0		1501.37	0
			1502.37	0		1502.37	0		1502.37	0		1502.37	0
			1503.37	0		1503.37	0		1503.37	0		1503.37	0
			1504.37	0		1504.37	0		1504.37	0		1504.37	0
			1505.37	0		1505.37	0		1505.37	0		1505.37	0
			1506.37	0		1506.37	0		1506.37	0		1506.37	0
			1507.37	0		1507.37	0		1507.37	0		1507.37	0
			1508.37	0		1508.37	0		1508.37	0		1508.37	0
			1509.37	0		1509.37	0		1509.37	0		1509.37	0
			1510.37	0		1510.37	0		1510.37	0		1510.37	0
			1511.37	0		1511.37	0		1511.37	0		1511.37	0
			1512.37	0		1512.37	0		1512.37	0		1512.37	0
			1513.37	0		1513.37	0		1513.37	0		1513.37	0
			1514.37	0		1514.37	0		1514.37	0		1514.37	0
			1515.37	0		1515.37	0		1515.37	0		1515.37	0
			1516.37	0		1516.37	0		1516.37	0		1516.37	0
			1517.37	0		1517.37	0		1517.37	0		1517.37	0
			1518.37	0		1518.37	0		1518.37	0		1518.37	0
			1519.37	0		1519.37	0		1519.37	0		1519.37	0
			1520.37	0		1520.37	0		1520.37	0		1520.37	0
			1521.37	0		1521.37	0		1521.37	0		1521.37	0
			1522.37	0		1522.37	0		1522.37	0		1522.37	0
			1523.37	0		1523.37	0		1523.37	0		1523.37	0
			1524.37	0		1524.37	0		1524.37	0		1524.37	0
			1525.37	0		1525.37	0		1525.37	0		1525.37	0
			1526.37	0		1526.37	0		1526.37	0		1526.37	0
			1527.37	0		1527.37	0		1527.37	0		1527.37	0
			1528.37	0		1528.37	0		1528.37	0		1528.37	0
			1529.37	0		1529.37	0		1529.37	0		1529.37	0
			1530.37	0		1530.37	0		1530.37	0		1530.37	0
			1531.37	0		1531.37	0		1531.37	0		1531.37	0
			1532.37	0		1532.37	0		1532.37	0		1532.37	0
			1533.37	0		1533.37	0		1533.37	0		1533.37	0
			1534.37	0		1534.37	0		1534.37	0		1534.37	0
			1535.37	0		1535.37	0		1535.37	0		1535.37	0
			1536.37	0		1536.37	0		1536.37	0		1536.37	0
			1537.37	0		1537.37	0		1537.37	0		1537.37	0
			1538.37	0		1538.37	0		1538.37	0		1538.37	0
			1539.37	0		1539.37	0		1539.37	0		1539.37	0
			1540.37	0		1540.37	0		1540.37	0		1540.37	0
			1541.37	0		1541.37	0		1541.37	0		1541.37	0
			1542.37	0		1542.37	0		1542.37	0		1542.37	0
			1543.37	0		1543.37	0		1543.37	0		1543.37	0
			1544.37	0		1544.37	0		1544.37	0		1544.37	0
			1545.37	0		1545.37	0		1545.37	0		1545.37	0
			1546.37	0		1546.37	0		1546.37	0		1546.37	0
			1547.37	0		1547.37	0		1547.37	0		1547.37	0
			1548.37	0		1548.37	0		1548.37	0		1548.37	0
			1549.37	0		1549.37	0		1549.37	0		1549.37	0
			1550.37	0		1550.37	0		1550.37	0		1550.37	0
			1551.37	0		1551.37	0		1551.37	0		1551.37	0
			1552.37	0		1552.37	0		1552.37	0		1552.37	0
			1553.37	0		1553.37	0		1553.37	0		1553.37	0
			1554.37	0		1554.37	0		1554.37	0		1554.37	0
			1555.37	0		1555.37	0		1555.37	0		1555.37	0
			1556.37	0		1556.37	0		1556.37	0		1556.37	0
			1557.37	0		1557.37	0		1557.37	0		1557.37	0
			1558.37	0		1558.37	0		1558.37	0		1558.37	0
			1559.37	0		1559.37	0		1559.37	0		1559.37	0
			1560.37	0		1560.37	0		1560.37	0		1560.37	0
			1561.37	0		1561.37	0		1561.37	0		1561.37	0
			1562.37	0		1562.37	0		1562.37	0		1562.37	0
			1563.37	0		1563.37	0		1563.37	0		1563.37	0
			1564.37	0		1564.37	0		1564.37	0		1564.37	0
			1565.37	0		1565.37	0		1565.37	0		1565.37	0
			1566.37	0		1566.37	0		1566.37	0		1566.37	0
			1567.37	0		1567.37	0		1567.37	0		1567.37	0
			1568.37	0		1568.37	0		1568.37	0		1568.37	0
			1569.37	0		1569.37	0		1569.37	0		1569.37	0
			1570.37	0		1570.37	0		1570.37	0		1570.37	0
			1571.37	0		1571.37	0		1571.37	0		1571.37	0
			1572.37	0		1572.37	0		1572.37	0		1572.37	0
			1573.37	0		1573.37	0		1573.37	0		1573.37	0
			1574.37	0		1574.37	0		1574.37	0		1574.37	0
			1575.37	0		1575.37	0		1575.37	0		1575.37	0
			1576.37	0		1576.37	0		1576.37	0		1576.37	0
			1577.37	0		1577.37	0		1577.37	0		1577.37	0
			1578.37	0		1578.37	0		1578.37	0		1578.37	0
			1579.37	0		1579.37	0		1579.37	0		1579.37	0
			1580.37	0		1580.37	0		1580.37	0		1580.37	0
			1581.37	0		1581.37	0		1581.37	0		1581.37	0
			1582.37	0		1582.37	0		1582.37	0		1582.37	0
			1583.37	0		1583.37	0		1583.37	0		1583.37	0
			1584.37	0		1584.37	0		1584.37	0		1584.37	0
			1585.37	0		1585.37	0		1585.37	0		1585.37	0
			1586.37	0		1586.37	0		1586.37	0		1586.37	0
			1587.37	0		1587.37	0		1587.37	0		1587.37	0
			1588.37	0		1588.37	0		1588.37	0		1588.37	0
			1589.37	0		1589.37	0		1589.37	0		1589.37	0
			1590.37	0		1590.37	0		1590.37	0		1590.37	0
			1591.37	0		1591.37	0		1591.37	0		1591.37	0
			1592.37	0		1592.37	0		1592.37	0		1592.37	0
			1593.37	0		1593.37	0		1593.37	0		1593.37	0
			1594.37	0		1594.37	0		1594.37	0		1594.37	0
			1595.37	0		1595.37	0		1595.37	0		1595.37	0
			1596.37	0		1596.37	0		1596.37	0		1596.37	0
			1597.37	0		1597.37	0		1597.37	0		1597.37	0
			1598.37	0		1598.37	0		1598.37	0		1598.37	0
			1599.37	0		1599.37	0		1599.37	0		1599.37	0
			1600.37	0		1600.37	0		1600.37	0		1600.37	0
