# Supplementary material for: Gasdermin D cysteine residues synergistically control its palmitoylation-mediated membrane targeting and assembly
Source: EMBO J. 2024 Aug 14;43(19):4274–97. doi: 10.1038/s44318-024-00190-6 (PMC11445239; doi:10.1038/s44318-024-00190-6)
Supplement: Supplementary file 7 — Source data Fig. 4 [file 44318_2024_190_MOESM7_ESM.zip › Figure 4/4G/4G-stoichiometry distribution.xlsx]

## Sheet: 4G
	Numerical data: image quantif. 4G
			Data were replotted from SAS results. Frequency values were multiplied by 10.
			Pdf			Gaussian1			Gaussian2			Gaussian3			Gaussian4
			Intensity (photons)	Frequency		Intensity (photons)	Frequency		Intensity (photons)	Frequency		Intensity (photons)	Frequency		Intensity (photons)	Frequency
			42.2403	0.0074		42.2403	0.0474		42.2403	0		42.2403	0		42.2403	0
			43.2403	0.008		43.2403	0.0515		43.2403	0		43.2403	0		43.2403	0
			44.2403	0.0084		44.2403	0.0558		44.2403	0.0001		44.2403	0		44.2403	0
			45.2403	0.0087		45.2403	0.0603		45.2403	0.0001		45.2403	0		45.2403	0
			46.2403	0.009		46.2403	0.0652		46.2403	0.0001		46.2403	0		46.2403	0
			47.2403	0.0091		47.2403	0.0703		47.2403	0.0001		47.2403	0		47.2403	0
			48.2403	0.0093		48.2403	0.0758		48.2403	0.0001		48.2403	0		48.2403	0
			49.2403	0.0095		49.2403	0.0816		49.2403	0.0001		49.2403	0		49.2403	0
			50.2403	0.0098		50.2403	0.0877		50.2403	0.0001		50.2403	0		50.2403	0
			51.2403	0.0102		51.2403	0.0941		51.2403	0.0001		51.2403	0		51.2403	0
			52.2403	0.0109		52.2403	0.1008		52.2403	0.0001		52.2403	0		52.2403	0
			53.2403	0.0119		53.2403	0.1079		53.2403	0.0001		53.2403	0		53.2403	0
			54.2403	0.0132		54.2403	0.1154		54.2403	0.0002		54.2403	0		54.2403	0
			55.2403	0.0149		55.2403	0.1232		55.2403	0.0002		55.2403	0		55.2403	0
			56.2403	0.017		56.2403	0.1313		56.2403	0.0002		56.2403	0		56.2403	0
			57.2403	0.0195		57.2403	0.1398		57.2403	0.0002		57.2403	0		57.2403	0
			58.2403	0.0226		58.2403	0.1486		58.2403	0.0002		58.2403	0		58.2403	0
			59.2403	0.0262		59.2403	0.1578		59.2403	0.0003		59.2403	0		59.2403	0
			60.2403	0.0303		60.2403	0.1673		60.2403	0.0003		60.2403	0		60.2403	0
			61.2403	0.035		61.2403	0.1772		61.2403	0.0003		61.2403	0		61.2403	0
			62.2403	0.0403		62.2403	0.1874		62.2403	0.0003		62.2403	0		62.2403	0
			63.2403	0.046		63.2403	0.1979		63.2403	0.0004		63.2403	0		63.2403	0
			64.2403	0.0521		64.2403	0.2087		64.2403	0.0004		64.2403	0		64.2403	0
			65.2403	0.0583		65.2403	0.2198		65.2403	0.0005		65.2403	0		65.2403	0
			66.2403	0.0646		66.2403	0.2313		66.2403	0.0005		66.2403	0		66.2403	0
			67.2403	0.0709		67.2403	0.2429		67.2403	0.0005		67.2403	0		67.2403	0
			68.2403	0.0771		68.2403	0.2548		68.2403	0.0006		68.2403	0		68.2403	0
			69.2403	0.0833		69.2403	0.267		69.2403	0.0007		69.2403	0		69.2403	0
			70.2403	0.0896		70.2403	0.2793		70.2403	0.0007		70.2403	0		70.2403	0
			71.2403	0.0961		71.2403	0.2919		71.2403	0.0008		71.2403	0		71.2403	0
			72.2403	0.1032		72.2403	0.3045		72.2403	0.0009		72.2403	0		72.2403	0
			73.2403	0.1108		73.2403	0.3173		73.2403	0.0009		73.2403	0		73.2403	0
			74.2403	0.1191		74.2403	0.3302		74.2403	0.001		74.2403	0		74.2403	0
			75.2403	0.1282		75.2403	0.3432		75.2403	0.0011		75.2403	0		75.2403	0
			76.2403	0.1378		76.2403	0.3562		76.2403	0.0012		76.2403	0		76.2403	0
			77.2403	0.1481		77.2403	0.3692		77.2403	0.0013		77.2403	0		77.2403	0
			78.2403	0.1588		78.2403	0.3822		78.2403	0.0015		78.2403	0		78.2403	0
			79.2403	0.1699		79.2403	0.395		79.2403	0.0016		79.2403	0		79.2403	0
			80.2403	0.1816		80.2403	0.4078		80.2403	0.0017		80.2403	0		80.2403	0
			81.2403	0.194		81.2403	0.4204		81.2403	0.0019		81.2403	0		81.2403	0
			82.2403	0.2073		82.2403	0.4328		82.2403	0.0021		82.2403	0		82.2403	0
			83.2403	0.2216		83.2403	0.445		83.2403	0.0022		83.2403	0		83.2403	0
			84.2403	0.2373		84.2403	0.457		84.2403	0.0024		84.2403	0		84.2403	0
			85.2403	0.2543		85.2403	0.4686		85.2403	0.0026		85.2403	0		85.2403	0
			86.2403	0.2724		86.2403	0.4798		86.2403	0.0029		86.2403	0		86.2403	0
			87.2403	0.2915		87.2403	0.4907		87.2403	0.0031		87.2403	0		87.2403	0
			88.2403	0.311		88.2403	0.5012		88.2403	0.0034		88.2403	0		88.2403	0
			89.2403	0.3305		89.2403	0.5112		89.2403	0.0036		89.2403	0		89.2403	0
			90.2403	0.3495		90.2403	0.5206		90.2403	0.0039		90.2403	0		90.2403	0
			91.2403	0.3674		91.2403	0.5296		91.2403	0.0042		91.2403	0		91.2403	0
			92.2403	0.384		92.2403	0.538		92.2403	0.0046		92.2403	0		92.2403	0
			93.2403	0.3988		93.2403	0.5458		93.2403	0.0049		93.2403	0		93.2403	0
			94.2403	0.4119		94.2403	0.5529		94.2403	0.0053		94.2403	0		94.2403	0
			95.2403	0.4232		95.2403	0.5594		95.2403	0.0058		95.2403	0		95.2403	0
			96.2403	0.4326		96.2403	0.5653		96.2403	0.0062		96.2403	0		96.2403	0
			97.2403	0.4403		97.2403	0.5704		97.2403	0.0067		97.2403	0		97.2403	0
			98.2403	0.4464		98.2403	0.5748		98.2403	0.0072		98.2403	0		98.2403	0
			99.2403	0.451		99.2403	0.5784		99.2403	0.0077		99.2403	0		99.2403	0
			100.24	0.4545		100.24	0.5813		100.24	0.0083		100.24	0		100.24	0
			101.24	0.4573		101.24	0.5834		101.24	0.0089		101.24	0		101.24	0
			102.24	0.4597		102.24	0.5848		102.24	0.0096		102.24	0		102.24	0
			103.24	0.4625		103.24	0.5853		103.24	0.0103		103.24	0		103.24	0
			104.24	0.4663		104.24	0.5851		104.24	0.011		104.24	0		104.24	0
			105.24	0.4716		105.24	0.5841		105.24	0.0118		105.24	0		105.24	0
			106.24	0.479		106.24	0.5823		106.24	0.0126		106.24	0		106.24	0
			107.24	0.4885		107.24	0.5798		107.24	0.0135		107.24	0		107.24	0
			108.24	0.5003		108.24	0.5765		108.24	0.0144		108.24	0		108.24	0
			109.24	0.514		109.24	0.5724		109.24	0.0154		109.24	0		109.24	0
			110.24	0.529		110.24	0.5676		110.24	0.0164		110.24	0		110.24	0
			111.24	0.5447		111.24	0.5621		111.24	0.0175		111.24	0		111.24	0
			112.24	0.5602		112.24	0.5559		112.24	0.0186		112.24	0		112.24	0
			113.24	0.575		113.24	0.549		113.24	0.0199		113.24	0		113.24	0
			114.24	0.5885		114.24	0.5415		114.24	0.0211		114.24	0		114.24	0
			115.24	0.6005		115.24	0.5334		115.24	0.0225		115.24	0		115.24	0
			116.24	0.6111		116.24	0.5246		116.24	0.0239		116.24	0		116.24	0
			117.24	0.6205		117.24	0.5154		117.24	0.0254		117.24	0		117.24	0
			118.24	0.6294		118.24	0.5056		118.24	0.027		118.24	0		118.24	0
			119.24	0.6383		119.24	0.4954		119.24	0.0286		119.24	0		119.24	0
			120.24	0.6479		120.24	0.4847		120.24	0.0303		120.24	0		120.24	0
			121.24	0.6588		121.24	0.4736		121.24	0.0321		121.24	0		121.24	0
			122.24	0.6714		122.24	0.4621		122.24	0.034		122.24	0		122.24	0
			123.24	0.6859		123.24	0.4503		123.24	0.036		123.24	0		123.24	0
			124.24	0.7022		124.24	0.4382		124.24	0.0381		124.24	0		124.24	0
			125.24	0.7201		125.24	0.4259		125.24	0.0402		125.24	0		125.24	0
			126.24	0.7389		126.24	0.4133		126.24	0.0425		126.24	0		126.24	0
			127.24	0.7579		127.24	0.4006		127.24	0.0448		127.24	0		127.24	0
			128.24	0.7762		128.24	0.3878		128.24	0.0473		128.24	0		128.24	0
			129.24	0.7926		129.24	0.3749		129.24	0.0498		129.24	0		129.24	0
			130.24	0.8059		130.24	0.3619		130.24	0.0524		130.24	0.0001		130.24	0
			131.24	0.8153		131.24	0.3489		131.24	0.0552		131.24	0.0001		131.24	0
			132.24	0.8198		132.24	0.3359		132.24	0.058		132.24	0.0001		132.24	0
			133.24	0.819		133.24	0.323		133.24	0.061		133.24	0.0001		133.24	0
			134.24	0.8127		134.24	0.3101		134.24	0.0641		134.24	0.0001		134.24	0
			135.24	0.8014		135.24	0.2974		135.24	0.0672		135.24	0.0001		135.24	0
			136.24	0.7858		136.24	0.2848		136.24	0.0705		136.24	0.0001		136.24	0
			137.24	0.7671		137.24	0.2724		137.24	0.0739		137.24	0.0001		137.24	0
			138.24	0.7467		138.24	0.2601		138.24	0.0774		138.24	0.0001		138.24	0
			139.24	0.7259		139.24	0.2481		139.24	0.0811		139.24	0.0001		139.24	0
			140.24	0.7062		140.24	0.2363		140.24	0.0848		140.24	0.0001		140.24	0
			141.24	0.6886		141.24	0.2248		141.24	0.0886		141.24	0.0001		141.24	0
			142.24	0.6738		142.24	0.2136		142.24	0.0926		142.24	0.0001		142.24	0
			143.24	0.6624		143.24	0.2026		143.24	0.0967		143.24	0.0001		143.24	0
			144.24	0.6545		144.24	0.192		144.24	0.1009		144.24	0.0002		144.24	0
			145.24	0.6497		145.24	0.1816		145.24	0.1051		145.24	0.0002		145.24	0
			146.24	0.6478		146.24	0.1716		146.24	0.1096		146.24	0.0002		146.24	0
			147.24	0.6481		147.24	0.1619		147.24	0.1141		147.24	0.0002		147.24	0
			148.24	0.65		148.24	0.1526		148.24	0.1187		148.24	0.0002		148.24	0
			149.24	0.6528		149.24	0.1436		149.24	0.1234		149.24	0.0002		149.24	0
			150.24	0.6558		150.24	0.135		150.24	0.1282		150.24	0.0002		150.24	0
			151.24	0.6584		151.24	0.1267		151.24	0.1331		151.24	0.0003		151.24	0
			152.24	0.66		152.24	0.1187		152.24	0.1382		152.24	0.0003		152.24	0
			153.24	0.6604		153.24	0.1111		153.24	0.1433		153.24	0.0003		153.24	0
			154.24	0.6591		154.24	0.1039		154.24	0.1485		154.24	0.0003		154.24	0
			155.24	0.6558		155.24	0.097		155.24	0.1538		155.24	0.0003		155.24	0
			156.24	0.6504		156.24	0.0904		156.24	0.1591		156.24	0.0004		156.24	0
			157.24	0.6428		157.24	0.0842		157.24	0.1646		157.24	0.0004		157.24	0
			158.24	0.6329		158.24	0.0783		158.24	0.1701		158.24	0.0004		158.24	0
			159.24	0.6205		159.24	0.0727		159.24	0.1757		159.24	0.0004		159.24	0
			160.24	0.6057		160.24	0.0674		160.24	0.1813		160.24	0.0005		160.24	0
			161.24	0.5887		161.24	0.0624		161.24	0.187		161.24	0.0005		161.24	0
			162.24	0.5695		162.24	0.0577		162.24	0.1928		162.24	0.0005		162.24	0
			163.24	0.5488		163.24	0.0533		163.24	0.1986		163.24	0.0006		163.24	0
			164.24	0.527		164.24	0.0492		164.24	0.2044		164.24	0.0006		164.24	0
			165.24	0.5048		165.24	0.0453		165.24	0.2103		165.24	0.0006		165.24	0
			166.24	0.4831		166.24	0.0417		166.24	0.2161		166.24	0.0007		166.24	0
			167.24	0.4623		167.24	0.0383		167.24	0.222		167.24	0.0007		167.24	0
			168.24	0.4429		168.24	0.0351		168.24	0.228		168.24	0.0008		168.24	0
			169.24	0.4253		169.24	0.0322		169.24	0.2339		169.24	0.0008		169.24	0
			170.24	0.4095		170.24	0.0294		170.24	0.2398		170.24	0.0009		170.24	0
			171.24	0.3953		171.24	0.0269		171.24	0.2457		171.24	0.0009		171.24	0
			172.24	0.3824		172.24	0.0245		172.24	0.2515		172.24	0.001		172.24	0
			173.24	0.3708		173.24	0.0224		173.24	0.2573		173.24	0.0011		173.24	0
			174.24	0.3602		174.24	0.0204		174.24	0.2631		174.24	0.0011		174.24	0
			175.24	0.3506		175.24	0.0185		175.24	0.2689		175.24	0.0012		175.24	0
			176.24	0.3423		176.24	0.0168		176.24	0.2745		176.24	0.0013		176.24	0
			177.24	0.3352		177.24	0.0152		177.24	0.2802		177.24	0.0014		177.24	0
			178.24	0.3299		178.24	0.0138		178.24	0.2857		178.24	0.0015		178.24	0
			179.24	0.3263		179.24	0.0125		179.24	0.2911		179.24	0.0015		179.24	0
			180.24	0.3245		180.24	0.0112		180.24	0.2965		180.24	0.0016		180.24	0
			181.24	0.3244		181.24	0.0101		181.24	0.3017		181.24	0.0017		181.24	0
			182.24	0.3256		182.24	0.0091		182.24	0.3069		182.24	0.0018		182.24	0
			183.24	0.3275		183.24	0.0082		183.24	0.3119		183.24	0.0019		183.24	0
			184.24	0.3295		184.24	0.0074		184.24	0.3168		184.24	0.0021		184.24	0
			185.24	0.3308		185.24	0.0066		185.24	0.3215		185.24	0.0022		185.24	0
			186.24	0.3309		186.24	0.0059		186.24	0.3261		186.24	0.0023		186.24	0
			187.24	0.3294		187.24	0.0053		187.24	0.3306		187.24	0.0024		187.24	0
			188.24	0.3261		188.24	0.0047		188.24	0.3348		188.24	0.0026		188.24	0
			189.24	0.3211		189.24	0.0042		189.24	0.339		189.24	0.0027		189.24	0
			190.24	0.3147		190.24	0.0038		190.24	0.3429		190.24	0.0029		190.24	0
			191.24	0.3075		191.24	0.0033		191.24	0.3466		191.24	0.003		191.24	0
			192.24	0.2998		192.24	0.003		192.24	0.3502		192.24	0.0032		192.24	0
			193.24	0.2925		193.24	0.0026		193.24	0.3535		193.24	0.0033		193.24	0
			194.24	0.2858		194.24	0.0023		194.24	0.3566		194.24	0.0035		194.24	0
			195.24	0.2802		195.24	0.0021		195.24	0.3596		195.24	0.0037		195.24	0
			196.24	0.2757		196.24	0.0018		196.24	0.3623		196.24	0.0039		196.24	0
			197.24	0.2722		197.24	0.0016		197.24	0.3648		197.24	0.0041		197.24	0
			198.24	0.2696		198.24	0.0014		198.24	0.367		198.24	0.0043		198.24	0
			199.24	0.2675		199.24	0.0012		199.24	0.369		199.24	0.0045		199.24	0
			200.24	0.2658		200.24	0.0011		200.24	0.3708		200.24	0.0048		200.24	0
			201.24	0.2641		201.24	0.001		201.24	0.3723		201.24	0.005		201.24	0
			202.24	0.2622		202.24	0.0008		202.24	0.3736		202.24	0.0053		202.24	0
			203.24	0.26		203.24	0.0007		203.24	0.3747		203.24	0.0055		203.24	0
			204.24	0.2575		204.24	0.0006		204.24	0.3755		204.24	0.0058		204.24	0
			205.24	0.2547		205.24	0.0006		205.24	0.376		205.24	0.0061		205.24	0
			206.24	0.2515		206.24	0.0005		206.24	0.3763		206.24	0.0064		206.24	0
			207.24	0.2479		207.24	0.0004		207.24	0.3764		207.24	0.0067		207.24	0
			208.24	0.2439		208.24	0.0004		208.24	0.3762		208.24	0.007		208.24	0.0001
			209.24	0.2395		209.24	0.0003		209.24	0.3757		209.24	0.0073		209.24	0.0001
			210.24	0.2346		210.24	0.0003		210.24	0.375		210.24	0.0076		210.24	0.0001
			211.24	0.2295		211.24	0.0002		211.24	0.374		211.24	0.008		211.24	0.0001
			212.24	0.224		212.24	0.0002		212.24	0.3728		212.24	0.0083		212.24	0.0001
			213.24	0.2185		213.24	0.0002		213.24	0.3714		213.24	0.0087		213.24	0.0001
			214.24	0.2132		214.24	0.0002		214.24	0.3697		214.24	0.0091		214.24	0.0001
			215.24	0.2085		215.24	0.0001		215.24	0.3678		215.24	0.0095		215.24	0.0001
			216.24	0.2045		216.24	0.0001		216.24	0.3656		216.24	0.0099		216.24	0.0001
			217.24	0.2016		217.24	0.0001		217.24	0.3632		217.24	0.0103		217.24	0.0001
			218.24	0.2		218.24	0.0001		218.24	0.3606		218.24	0.0108		218.24	0.0001
			219.24	0.1998		219.24	0.0001		219.24	0.3577		219.24	0.0112		219.24	0.0001
			220.24	0.2009		220.24	0.0001		220.24	0.3547		220.24	0.0117		220.24	0.0001
			221.24	0.2033		221.24	0.0001		221.24	0.3514		221.24	0.0122		221.24	0.0001
			222.24	0.2067		222.24	0		222.24	0.3479		222.24	0.0127		222.24	0.0001
			223.24	0.211		223.24	0		223.24	0.3442		223.24	0.0132		223.24	0.0001
			224.24	0.2159		224.24	0		224.24	0.3404		224.24	0.0137		224.24	0.0002
			225.24	0.2209		225.24	0		225.24	0.3363		225.24	0.0142		225.24	0.0002
			226.24	0.2259		226.24	0		226.24	0.3321		226.24	0.0148		226.24	0.0002
			227.24	0.2305		227.24	0		227.24	0.3277		227.24	0.0153		227.24	0.0002
			228.24	0.2344		228.24	0		228.24	0.3232		228.24	0.0159		228.24	0.0002
			229.24	0.2375		229.24	0		229.24	0.3185		229.24	0.0165		229.24	0.0002
			230.24	0.2395		230.24	0		230.24	0.3137		230.24	0.0171		230.24	0.0002
			231.24	0.2406		231.24	0		231.24	0.3087		231.24	0.0177		231.24	0.0002
			232.24	0.241		232.24	0		232.24	0.3036		232.24	0.0183		232.24	0.0002
			233.24	0.2406		233.24	0		233.24	0.2984		233.24	0.019		233.24	0.0003
			234.24	0.2398		234.24	0		234.24	0.2931		234.24	0.0197		234.24	0.0003
			235.24	0.2387		235.24	0		235.24	0.2876		235.24	0.0203		235.24	0.0003
			236.24	0.2373		236.24	0		236.24	0.2821		236.24	0.021		236.24	0.0003
			237.24	0.2356		237.24	0		237.24	0.2766		237.24	0.0217		237.24	0.0003
			238.24	0.2338		238.24	0		238.24	0.2709		238.24	0.0224		238.24	0.0004
			239.24	0.2317		239.24	0		239.24	0.2652		239.24	0.0232		239.24	0.0004
			240.24	0.2297		240.24	0		240.24	0.2594		240.24	0.0239		240.24	0.0004
			241.24	0.2277		241.24	0		241.24	0.2536		241.24	0.0247		241.24	0.0004
			242.24	0.2259		242.24	0		242.24	0.2477		242.24	0.0254		242.24	0.0005
			243.24	0.2244		243.24	0		243.24	0.2419		243.24	0.0262		243.24	0.0005
			244.24	0.2233		244.24	0		244.24	0.236		244.24	0.027		244.24	0.0005
			245.24	0.2225		245.24	0		245.24	0.2301		245.24	0.0278		245.24	0.0005
			246.24	0.2217		246.24	0		246.24	0.2242		246.24	0.0286		246.24	0.0006
			247.24	0.2209		247.24	0		247.24	0.2182		247.24	0.0295		247.24	0.0006
			248.24	0.2197		248.24	0		248.24	0.2124		248.24	0.0303		248.24	0.0006
			249.24	0.2182		249.24	0		249.24	0.2065		249.24	0.0311		249.24	0.0007
			250.24	0.2163		250.24	0		250.24	0.2006		250.24	0.032		250.24	0.0007
			251.24	0.2141		251.24	0		251.24	0.1948		251.24	0.0329		251.24	0.0007
			252.24	0.2119		252.24	0		252.24	0.1891		252.24	0.0337		252.24	0.0008
			253.24	0.2098		253.24	0		253.24	0.1833		253.24	0.0346		253.24	0.0008
			254.24	0.208		254.24	0		254.24	0.1777		254.24	0.0355		254.24	0.0009
			255.24	0.2067		255.24	0		255.24	0.1721		255.24	0.0364		255.24	0.0009
			256.24	0.2057		256.24	0		256.24	0.1665		256.24	0.0373		256.24	0.001
			257.24	0.2049		257.24	0		257.24	0.1611		257.24	0.0382		257.24	0.001
			258.24	0.2043		258.24	0		258.24	0.1557		258.24	0.0391		258.24	0.0011
			259.24	0.2035		259.24	0		259.24	0.1503		259.24	0.04		259.24	0.0011
			260.24	0.2022		260.24	0		260.24	0.1451		260.24	0.0409		260.24	0.0012
			261.24	0.2004		261.24	0		261.24	0.14		261.24	0.0419		261.24	0.0013
			262.24	0.1978		262.24	0		262.24	0.1349		262.24	0.0428		262.24	0.0013
			263.24	0.1944		263.24	0		263.24	0.13		263.24	0.0437		263.24	0.0014
			264.24	0.1903		264.24	0		264.24	0.1251		264.24	0.0446		264.24	0.0015
			265.24	0.1857		265.24	0		265.24	0.1204		265.24	0.0455		265.24	0.0016
			266.24	0.1809		266.24	0		266.24	0.1157		266.24	0.0465		266.24	0.0016
			267.24	0.1761		267.24	0		267.24	0.1111		267.24	0.0474		267.24	0.0017
			268.24	0.1716		268.24	0		268.24	0.1067		268.24	0.0483		268.24	0.0018
			269.24	0.1677		269.24	0		269.24	0.1024		269.24	0.0492		269.24	0.0019
			270.24	0.1646		270.24	0		270.24	0.0982		270.24	0.0501		270.24	0.002
			271.24	0.1623		271.24	0		271.24	0.094		271.24	0.051		271.24	0.0021
			272.24	0.1608		272.24	0		272.24	0.09		272.24	0.0519		272.24	0.0022
			273.24	0.1599		273.24	0		273.24	0.0862		273.24	0.0528		273.24	0.0023
			274.24	0.1595		274.24	0		274.24	0.0824		274.24	0.0536		274.24	0.0024
			275.24	0.1594		275.24	0		275.24	0.0787		275.24	0.0545		275.24	0.0025
			276.24	0.1594		276.24	0		276.24	0.0752		276.24	0.0553		276.24	0.0026
			277.24	0.1591		277.24	0		277.24	0.0717		277.24	0.0562		277.24	0.0028
			278.24	0.1585		278.24	0		278.24	0.0684		278.24	0.057		278.24	0.0029
			279.24	0.1573		279.24	0		279.24	0.0652		279.24	0.0578		279.24	0.003
			280.24	0.1554		280.24	0		280.24	0.0621		280.24	0.0586		280.24	0.0032
			281.24	0.1528		281.24	0		281.24	0.0591		281.24	0.0594		281.24	0.0033
			282.24	0.1493		282.24	0		282.24	0.0562		282.24	0.0602		282.24	0.0034
			283.24	0.1452		283.24	0		283.24	0.0534		283.24	0.0609		283.24	0.0036
			284.24	0.1406		284.24	0		284.24	0.0507		284.24	0.0616		284.24	0.0038
			285.24	0.1358		285.24	0		285.24	0.0481		285.24	0.0624		285.24	0.0039
			286.24	0.1312		286.24	0		286.24	0.0457		286.24	0.063		286.24	0.0041
			287.24	0.1271		287.24	0		287.24	0.0433		287.24	0.0637		287.24	0.0043
			288.24	0.1239		288.24	0		288.24	0.041		288.24	0.0644		288.24	0.0045
			289.24	0.1217		289.24	0		289.24	0.0388		289.24	0.065		289.24	0.0047
			290.24	0.1206		290.24	0		290.24	0.0367		290.24	0.0656		290.24	0.0049
			291.24	0.1207		291.24	0		291.24	0.0347		291.24	0.0662		291.24	0.0051
			292.24	0.1216		292.24	0		292.24	0.0328		292.24	0.0667		292.24	0.0053
			293.24	0.123		293.24	0		293.24	0.031		293.24	0.0673		293.24	0.0055
			294.24	0.1245		294.24	0		294.24	0.0292		294.24	0.0678		294.24	0.0057
			295.24	0.1259		295.24	0		295.24	0.0275		295.24	0.0682		295.24	0.006
			296.24	0.1268		296.24	0		296.24	0.0259		296.24	0.0687		296.24	0.0062
			297.24	0.1269		297.24	0		297.24	0.0244		297.24	0.0691		297.24	0.0064
			298.24	0.1263		298.24	0		298.24	0.023		298.24	0.0695		298.24	0.0067
			299.24	0.1249		299.24	0		299.24	0.0216		299.24	0.0699		299.24	0.007
			300.24	0.1228		300.24	0		300.24	0.0203		300.24	0.0702		300.24	0.0072
			301.24	0.1204		301.24	0		301.24	0.0191		301.24	0.0705		301.24	0.0075
			302.24	0.1179		302.24	0		302.24	0.0179		302.24	0.0708		302.24	0.0078
			303.24	0.1156		303.24	0		303.24	0.0168		303.24	0.071		303.24	0.0081
			304.24	0.1138		304.24	0		304.24	0.0157		304.24	0.0712		304.24	0.0084
			305.24	0.1127		305.24	0		305.24	0.0147		305.24	0.0714		305.24	0.0087
			306.24	0.1124		306.24	0		306.24	0.0138		306.24	0.0715		306.24	0.009
			307.24	0.1128		307.24	0		307.24	0.0129		307.24	0.0717		307.24	0.0094
			308.24	0.114		308.24	0		308.24	0.0121		308.24	0.0717		308.24	0.0097
			309.24	0.1158		309.24	0		309.24	0.0113		309.24	0.0718		309.24	0.01
			310.24	0.1179		310.24	0		310.24	0.0105		310.24	0.0718		310.24	0.0104
			311.24	0.1201		311.24	0		311.24	0.0098		311.24	0.0718		311.24	0.0108
			312.24	0.1222		312.24	0		312.24	0.0091		312.24	0.0718		312.24	0.0111
			313.24	0.1239		313.24	0		313.24	0.0085		313.24	0.0717		313.24	0.0115
			314.24	0.1249		314.24	0		314.24	0.0079		314.24	0.0716		314.24	0.0119
			315.24	0.1252		315.24	0		315.24	0.0074		315.24	0.0714		315.24	0.0123
			316.24	0.1245		316.24	0		316.24	0.0069		316.24	0.0713		316.24	0.0127
			317.24	0.1229		317.24	0		317.24	0.0064		317.24	0.0711		317.24	0.0132
			318.24	0.1204		318.24	0		318.24	0.0059		318.24	0.0708		318.24	0.0136
			319.24	0.1171		319.24	0		319.24	0.0055		319.24	0.0706		319.24	0.014
			320.24	0.1132		320.24	0		320.24	0.0051		320.24	0.0703		320.24	0.0145
			321.24	0.1091		321.24	0		321.24	0.0047		321.24	0.0699		321.24	0.0149
			322.24	0.1051		322.24	0		322.24	0.0044		322.24	0.0696		322.24	0.0154
			323.24	0.1014		323.24	0		323.24	0.004		323.24	0.0692		323.24	0.0159
			324.24	0.0984		324.24	0		324.24	0.0037		324.24	0.0688		324.24	0.0164
			325.24	0.0963		325.24	0		325.24	0.0034		325.24	0.0684		325.24	0.0169
			326.24	0.0951		326.24	0		326.24	0.0032		326.24	0.0679		326.24	0.0174
			327.24	0.0946		327.24	0		327.24	0.0029		327.24	0.0674		327.24	0.0179
			328.24	0.0948		328.24	0		328.24	0.0027		328.24	0.0669		328.24	0.0184
			329.24	0.0953		329.24	0		329.24	0.0025		329.24	0.0663		329.24	0.0189
			330.24	0.0957		330.24	0		330.24	0.0023		330.24	0.0658		330.24	0.0195
			331.24	0.0958		331.24	0		331.24	0.0021		331.24	0.0652		331.24	0.02
			332.24	0.0952		332.24	0		332.24	0.0019		332.24	0.0645		332.24	0.0206
			333.24	0.094		333.24	0		333.24	0.0018		333.24	0.0639		333.24	0.0212
			334.24	0.0921		334.24	0		334.24	0.0016		334.24	0.0632		334.24	0.0217
			335.24	0.0894		335.24	0		335.24	0.0015		335.24	0.0625		335.24	0.0223
			336.24	0.0862		336.24	0		336.24	0.0014		336.24	0.0618		336.24	0.0229
			337.24	0.0825		337.24	0		337.24	0.0013		337.24	0.0611		337.24	0.0235
			338.24	0.0787		338.24	0		338.24	0.0012		338.24	0.0604		338.24	0.0241
			339.24	0.0748		339.24	0		339.24	0.0011		339.24	0.0596		339.24	0.0247
			340.24	0.0711		340.24	0		340.24	0.001		340.24	0.0588		340.24	0.0254
			341.24	0.0676		341.24	0		341.24	0.0009		341.24	0.058		341.24	0.026
			342.24	0.0646		342.24	0		342.24	0.0008		342.24	0.0572		342.24	0.0266
			343.24	0.0621		343.24	0		343.24	0.0007		343.24	0.0564		343.24	0.0273
			344.24	0.0603		344.24	0		344.24	0.0007		344.24	0.0556		344.24	0.0279
			345.24	0.0592		345.24	0		345.24	0.0006		345.24	0.0547		345.24	0.0286
			346.24	0.0589		346.24	0		346.24	0.0006		346.24	0.0539		346.24	0.0292
			347.24	0.0595		347.24	0		347.24	0.0005		347.24	0.053		347.24	0.0299
			348.24	0.0608		348.24	0		348.24	0.0005		348.24	0.0521		348.24	0.0306
			349.24	0.0628		349.24	0		349.24	0.0004		349.24	0.0512		349.24	0.0312
			350.24	0.0654		350.24	0		350.24	0.0004		350.24	0.0503		350.24	0.0319
			351.24	0.0683		351.24	0		351.24	0.0003		351.24	0.0494		351.24	0.0326
			352.24	0.0712		352.24	0		352.24	0.0003		352.24	0.0485		352.24	0.0333
			353.24	0.074		353.24	0		353.24	0.0003		353.24	0.0476		353.24	0.034
			354.24	0.0762		354.24	0		354.24	0.0003		354.24	0.0467		354.24	0.0347
			355.24	0.0775		355.24	0		355.24	0.0002		355.24	0.0458		355.24	0.0354
			356.24	0.0778		356.24	0		356.24	0.0002		356.24	0.0449		356.24	0.0361
			357.24	0.0769		357.24	0		357.24	0.0002		357.24	0.044		357.24	0.0367
			358.24	0.075		358.24	0		358.24	0.0002		358.24	0.043		358.24	0.0374
			359.24	0.0722		359.24	0		359.24	0.0002		359.24	0.0421		359.24	0.0381
			360.24	0.0689		360.24	0		360.24	0.0001		360.24	0.0412		360.24	0.0388
			361.24	0.0654		361.24	0		361.24	0.0001		361.24	0.0403		361.24	0.0395
			362.24	0.0622		362.24	0		362.24	0.0001		362.24	0.0394		362.24	0.0402
			363.24	0.0594		363.24	0		363.24	0.0001		363.24	0.0385		363.24	0.0409
			364.24	0.0574		364.24	0		364.24	0.0001		364.24	0.0376		364.24	0.0416
			365.24	0.0562		365.24	0		365.24	0.0001		365.24	0.0367		365.24	0.0423
			366.24	0.0559		366.24	0		366.24	0.0001		366.24	0.0358		366.24	0.043
			367.24	0.0563		367.24	0		367.24	0.0001		367.24	0.0349		367.24	0.0437
			368.24	0.0575		368.24	0		368.24	0.0001		368.24	0.034		368.24	0.0444
			369.24	0.0592		369.24	0		369.24	0.0001		369.24	0.0331		369.24	0.045
			370.24	0.0615		370.24	0		370.24	0		370.24	0.0322		370.24	0.0457
			371.24	0.0641		371.24	0		371.24	0		371.24	0.0314		371.24	0.0464
			372.24	0.0671		372.24	0		372.24	0		372.24	0.0305		372.24	0.047
			373.24	0.0702		373.24	0		373.24	0		373.24	0.0297		373.24	0.0477
			374.24	0.0733		374.24	0		374.24	0		374.24	0.0289		374.24	0.0483
			375.24	0.0763		375.24	0		375.24	0		375.24	0.028		375.24	0.049
			376.24	0.0789		376.24	0		376.24	0		376.24	0.0272		376.24	0.0496
			377.24	0.0809		377.24	0		377.24	0		377.24	0.0264		377.24	0.0502
			378.24	0.0822		378.24	0		378.24	0		378.24	0.0257		378.24	0.0508
			379.24	0.0827		379.24	0		379.24	0		379.24	0.0249		379.24	0.0514
			380.24	0.0823		380.24	0		380.24	0		380.24	0.0241		380.24	0.052
			381.24	0.081		381.24	0		381.24	0		381.24	0.0234		381.24	0.0526
			382.24	0.079		382.24	0		382.24	0		382.24	0.0226		382.24	0.0532
			383.24	0.0763		383.24	0		383.24	0		383.24	0.0219		383.24	0.0537
			384.24	0.0733		384.24	0		384.24	0		384.24	0.0212		384.24	0.0543
			385.24	0.0699		385.24	0		385.24	0		385.24	0.0205		385.24	0.0548
			386.24	0.0665		386.24	0		386.24	0		386.24	0.0198		386.24	0.0553
			387.24	0.063		387.24	0		387.24	0		387.24	0.0192		387.24	0.0558
			388.24	0.0596		388.24	0		388.24	0		388.24	0.0185		388.24	0.0563
			389.24	0.0563		389.24	0		389.24	0		389.24	0.0179		389.24	0.0568
			390.24	0.0532		390.24	0		390.24	0		390.24	0.0173		390.24	0.0573
			391.24	0.0504		391.24	0		391.24	0		391.24	0.0167		391.24	0.0577
			392.24	0.0478		392.24	0		392.24	0		392.24	0.0161		392.24	0.0581
			393.24	0.0457		393.24	0		393.24	0		393.24	0.0155		393.24	0.0585
			394.24	0.0442		394.24	0		394.24	0		394.24	0.0149		394.24	0.0589
			395.24	0.0433		395.24	0		395.24	0		395.24	0.0144		395.24	0.0593
			396.24	0.0432		396.24	0		396.24	0		396.24	0.0138		396.24	0.0597
			397.24	0.0439		397.24	0		397.24	0		397.24	0.0133		397.24	0.06
			398.24	0.0454		398.24	0		398.24	0		398.24	0.0128		398.24	0.0604
			399.24	0.0475		399.24	0		399.24	0		399.24	0.0123		399.24	0.0607
			400.24	0.05		400.24	0		400.24	0		400.24	0.0118		400.24	0.0609
			401.24	0.0528		401.24	0		401.24	0		401.24	0.0113		401.24	0.0612
			402.24	0.0556		402.24	0		402.24	0		402.24	0.0109		402.24	0.0615
			403.24	0.0582		403.24	0		403.24	0		403.24	0.0105		403.24	0.0617
			404.24	0.0603		404.24	0		404.24	0		404.24	0.01		404.24	0.0619
			405.24	0.0619		405.24	0		405.24	0		405.24	0.0096		405.24	0.0621
			406.24	0.0629		406.24	0		406.24	0		406.24	0.0092		406.24	0.0623
			407.24	0.0634		407.24	0		407.24	0		407.24	0.0088		407.24	0.0624
			408.24	0.0635		408.24	0		408.24	0		408.24	0.0084		408.24	0.0625
			409.24	0.0634		409.24	0		409.24	0		409.24	0.0081		409.24	0.0626
			410.24	0.0632		410.24	0		410.24	0		410.24	0.0077		410.24	0.0627
			411.24	0.063		411.24	0		411.24	0		411.24	0.0074		411.24	0.0628
			412.24	0.063		412.24	0		412.24	0		412.24	0.0071		412.24	0.0628
			413.24	0.0631		413.24	0		413.24	0		413.24	0.0067		413.24	0.0629
			414.24	0.0633		414.24	0		414.24	0		414.24	0.0064		414.24	0.0629
			415.24	0.0636		415.24	0		415.24	0		415.24	0.0062		415.24	0.0628
			416.24	0.0638		416.24	0		416.24	0		416.24	0.0059		416.24	0.0628
			417.24	0.064		417.24	0		417.24	0		417.24	0.0056		417.24	0.0627
			418.24	0.0641		418.24	0		418.24	0		418.24	0.0053		418.24	0.0627
			419.24	0.0641		419.24	0		419.24	0		419.24	0.0051		419.24	0.0626
			420.24	0.0642		420.24	0		420.24	0		420.24	0.0048		420.24	0.0624
			421.24	0.0643		421.24	0		421.24	0		421.24	0.0046		421.24	0.0623
			422.24	0.0644		422.24	0		422.24	0		422.24	0.0044		422.24	0.0621
			423.24	0.0647		423.24	0		423.24	0		423.24	0.0042		423.24	0.0619
			424.24	0.0652		424.24	0		424.24	0		424.24	0.004		424.24	0.0617
			425.24	0.0657		425.24	0		425.24	0		425.24	0.0038		425.24	0.0615
			426.24	0.0664		426.24	0		426.24	0		426.24	0.0036		426.24	0.0613
			427.24	0.0672		427.24	0		427.24	0		427.24	0.0034		427.24	0.061
			428.24	0.0681		428.24	0		428.24	0		428.24	0.0032		428.24	0.0607
			429.24	0.0693		429.24	0		429.24	0		429.24	0.0031		429.24	0.0604
			430.24	0.0707		430.24	0		430.24	0		430.24	0.0029		430.24	0.0601
			431.24	0.0723		431.24	0		431.24	0		431.24	0.0027		431.24	0.0598
			432.24	0.0741		432.24	0		432.24	0		432.24	0.0026		432.24	0.0594
			433.24	0.076		433.24	0		433.24	0		433.24	0.0025		433.24	0.059
			434.24	0.0777		434.24	0		434.24	0		434.24	0.0023		434.24	0.0586
			435.24	0.0792		435.24	0		435.24	0		435.24	0.0022		435.24	0.0582
			436.24	0.0801		436.24	0		436.24	0		436.24	0.0021		436.24	0.0578
			437.24	0.0802		437.24	0		437.24	0		437.24	0.002		437.24	0.0574
			438.24	0.0794		438.24	0		438.24	0		438.24	0.0019		438.24	0.0569
			439.24	0.0778		439.24	0		439.24	0		439.24	0.0018		439.24	0.0564
			440.24	0.0753		440.24	0		440.24	0		440.24	0.0017		440.24	0.0559
			441.24	0.0723		441.24	0		441.24	0		441.24	0.0016		441.24	0.0554
			442.24	0.0688		442.24	0		442.24	0		442.24	0.0015		442.24	0.0549
			443.24	0.0652		443.24	0		443.24	0		443.24	0.0014		443.24	0.0544
			444.24	0.0616		444.24	0		444.24	0		444.24	0.0013		444.24	0.0538
			445.24	0.0582		445.24	0		445.24	0		445.24	0.0012		445.24	0.0533
			446.24	0.055		446.24	0		446.24	0		446.24	0.0012		446.24	0.0527
			447.24	0.0521		447.24	0		447.24	0		447.24	0.0011		447.24	0.0521
			448.24	0.0494		448.24	0		448.24	0		448.24	0.001		448.24	0.0516
			449.24	0.0469		449.24	0		449.24	0		449.24	0.001		449.24	0.051
			450.24	0.0447		450.24	0		450.24	0		450.24	0.0009		450.24	0.0503
			451.24	0.0428		451.24	0		451.24	0		451.24	0.0009		451.24	0.0497
			452.24	0.0411		452.24	0		452.24	0		452.24	0.0008		452.24	0.0491
			453.24	0.0398		453.24	0		453.24	0		453.24	0.0008		453.24	0.0485
			454.24	0.039		454.24	0		454.24	0		454.24	0.0007		454.24	0.0478
			455.24	0.0385		455.24	0		455.24	0		455.24	0.0007		455.24	0.0472
			456.24	0.0386		456.24	0		456.24	0		456.24	0.0006		456.24	0.0465
			457.24	0.0391		457.24	0		457.24	0		457.24	0.0006		457.24	0.0458
			458.24	0.0399		458.24	0		458.24	0		458.24	0.0005		458.24	0.0452
			459.24	0.0411		459.24	0		459.24	0		459.24	0.0005		459.24	0.0445
			460.24	0.0425		460.24	0		460.24	0		460.24	0.0005		460.24	0.0438
			461.24	0.0439		461.24	0		461.24	0		461.24	0.0004		461.24	0.0431
			462.24	0.0453		462.24	0		462.24	0		462.24	0.0004		462.24	0.0424
			463.24	0.0464		463.24	0		463.24	0		463.24	0.0004		463.24	0.0418
			464.24	0.0473		464.24	0		464.24	0		464.24	0.0004		464.24	0.0411
			465.24	0.0478		465.24	0		465.24	0		465.24	0.0003		465.24	0.0404
			466.24	0.048		466.24	0		466.24	0		466.24	0.0003		466.24	0.0397
			467.24	0.048		467.24	0		467.24	0		467.24	0.0003		467.24	0.039
			468.24	0.0477		468.24	0		468.24	0		468.24	0.0003		468.24	0.0383
			469.24	0.0474		469.24	0		469.24	0		469.24	0.0003		469.24	0.0376
			470.24	0.0472		470.24	0		470.24	0		470.24	0.0002		470.24	0.0369
			471.24	0.0473		471.24	0		471.24	0		471.24	0.0002		471.24	0.0362
			472.24	0.0476		472.24	0		472.24	0		472.24	0.0002		472.24	0.0355
			473.24	0.0482		473.24	0		473.24	0		473.24	0.0002		473.24	0.0348
			474.24	0.0492		474.24	0		474.24	0		474.24	0.0002		474.24	0.0341
			475.24	0.0506		475.24	0		475.24	0		475.24	0.0002		475.24	0.0334
			476.24	0.0522		476.24	0		476.24	0		476.24	0.0002		476.24	0.0327
			477.24	0.0539		477.24	0		477.24	0		477.24	0.0001		477.24	0.032
			478.24	0.0557		478.24	0		478.24	0		478.24	0.0001		478.24	0.0314
			479.24	0.0573		479.24	0		479.24	0		479.24	0.0001		479.24	0.0307
			480.24	0.0587		480.24	0		480.24	0		480.24	0.0001		480.24	0.03
			481.24	0.0596		481.24	0		481.24	0		481.24	0.0001		481.24	0.0294
			482.24	0.06		482.24	0		482.24	0		482.24	0.0001		482.24	0.0287
			483.24	0.0596		483.24	0		483.24	0		483.24	0.0001		483.24	0.028
			484.24	0.0585		484.24	0		484.24	0		484.24	0.0001		484.24	0.0274
			485.24	0.0567		485.24	0		485.24	0		485.24	0.0001		485.24	0.0267
			486.24	0.0542		486.24	0		486.24	0		486.24	0.0001		486.24	0.0261
			487.24	0.0512		487.24	0		487.24	0		487.24	0.0001		487.24	0.0255
			488.24	0.048		488.24	0		488.24	0		488.24	0.0001		488.24	0.0249
			489.24	0.0448		489.24	0		489.24	0		489.24	0.0001		489.24	0.0242
			490.24	0.0418		490.24	0		490.24	0		490.24	0.0001		490.24	0.0236
			491.24	0.0394		491.24	0		491.24	0		491.24	0		491.24	0.023
			492.24	0.0376		492.24	0		492.24	0		492.24	0		492.24	0.0224
			493.24	0.0366		493.24	0		493.24	0		493.24	0		493.24	0.0219
			494.24	0.0364		494.24	0		494.24	0		494.24	0		494.24	0.0213
			495.24	0.0368		495.24	0		495.24	0		495.24	0		495.24	0.0207
			496.24	0.0377		496.24	0		496.24	0		496.24	0		496.24	0.0201
			497.24	0.039		497.24	0		497.24	0		497.24	0		497.24	0.0196
			498.24	0.0403		498.24	0		498.24	0		498.24	0		498.24	0.019
			499.24	0.0414		499.24	0		499.24	0		499.24	0		499.24	0.0185
			500.24	0.0421		500.24	0		500.24	0		500.24	0		500.24	0.018
			501.24	0.0423		501.24	0		501.24	0		501.24	0		501.24	0.0175
			502.24	0.0418		502.24	0		502.24	0		502.24	0		502.24	0.017
			503.24	0.0408		503.24	0		503.24	0		503.24	0		503.24	0.0165
			504.24	0.0391		504.24	0		504.24	0		504.24	0		504.24	0.016
			505.24	0.0371		505.24	0		505.24	0		505.24	0		505.24	0.0155
			506.24	0.0347		506.24	0		506.24	0		506.24	0		506.24	0.015
			507.24	0.0323		507.24	0		507.24	0		507.24	0		507.24	0.0146
			508.24	0.03		508.24	0		508.24	0		508.24	0		508.24	0.0141
			509.24	0.0281		509.24	0		509.24	0		509.24	0		509.24	0.0137
			510.24	0.0265		510.24	0		510.24	0		510.24	0		510.24	0.0132
			511.24	0.0254		511.24	0		511.24	0		511.24	0		511.24	0.0128
			512.24	0.0249		512.24	0		512.24	0		512.24	0		512.24	0.0124
			513.24	0.025		513.24	0		513.24	0		513.24	0		513.24	0.012
			514.24	0.0254		514.24	0		514.24	0		514.24	0		514.24	0.0116
			515.24	0.0262		515.24	0		515.24	0		515.24	0		515.24	0.0112
			516.24	0.027		516.24	0		516.24	0		516.24	0		516.24	0.0108
			517.24	0.0279		517.24	0		517.24	0		517.24	0		517.24	0.0105
			518.24	0.0285		518.24	0		518.24	0		518.24	0		518.24	0.0101
			519.24	0.0287		519.24	0		519.24	0		519.24	0		519.24	0.0098
			520.24	0.0286		520.24	0		520.24	0		520.24	0		520.24	0.0094
			521.24	0.0281		521.24	0		521.24	0		521.24	0		521.24	0.0091
			522.24	0.0272		522.24	0		522.24	0		522.24	0		522.24	0.0088
			523.24	0.0263		523.24	0		523.24	0		523.24	0		523.24	0.0085
			524.24	0.0253		524.24	0		524.24	0		524.24	0		524.24	0.0082
			525.24	0.0247		525.24	0		525.24	0		525.24	0		525.24	0.0079
			526.24	0.0244		526.24	0		526.24	0		526.24	0		526.24	0.0076
			527.24	0.0246		527.24	0		527.24	0		527.24	0		527.24	0.0073
			528.24	0.0253		528.24	0		528.24	0		528.24	0		528.24	0.007
			529.24	0.0264		529.24	0		529.24	0		529.24	0		529.24	0.0067
			530.24	0.0277		530.24	0		530.24	0		530.24	0		530.24	0.0065
			531.24	0.0291		531.24	0		531.24	0		531.24	0		531.24	0.0062
			532.24	0.0305		532.24	0		532.24	0		532.24	0		532.24	0.006
			533.24	0.0316		533.24	0		533.24	0		533.24	0		533.24	0.0058
			534.24	0.0325		534.24	0		534.24	0		534.24	0		534.24	0.0055
			535.24	0.0329		535.24	0		535.24	0		535.24	0		535.24	0.0053
			536.24	0.033		536.24	0		536.24	0		536.24	0		536.24	0.0051
			537.24	0.0326		537.24	0		537.24	0		537.24	0		537.24	0.0049
			538.24	0.032		538.24	0		538.24	0		538.24	0		538.24	0.0047
			539.24	0.0312		539.24	0		539.24	0		539.24	0		539.24	0.0045
			540.24	0.0302		540.24	0		540.24	0		540.24	0		540.24	0.0043
			541.24	0.0292		541.24	0		541.24	0		541.24	0		541.24	0.0041
			542.24	0.0282		542.24	0		542.24	0		542.24	0		542.24	0.004
			543.24	0.0274		543.24	0		543.24	0		543.24	0		543.24	0.0038
			544.24	0.0266		544.24	0		544.24	0		544.24	0		544.24	0.0036
			545.24	0.0259		545.24	0		545.24	0		545.24	0		545.24	0.0035
			546.24	0.0254		546.24	0		546.24	0		546.24	0		546.24	0.0033
			547.24	0.0251		547.24	0		547.24	0		547.24	0		547.24	0.0032
			548.24	0.0249		548.24	0		548.24	0		548.24	0		548.24	0.003
			549.24	0.025		549.24	0		549.24	0		549.24	0		549.24	0.0029
			550.24	0.0253		550.24	0		550.24	0		550.24	0		550.24	0.0028
			551.24	0.0259		551.24	0		551.24	0		551.24	0		551.24	0.0027
			552.24	0.0267		552.24	0		552.24	0		552.24	0		552.24	0.0025
			553.24	0.0276		553.24	0		553.24	0		553.24	0		553.24	0.0024
			554.24	0.0287		554.24	0		554.24	0		554.24	0		554.24	0.0023
			555.24	0.0296		555.24	0		555.24	0		555.24	0		555.24	0.0022
			556.24	0.0303		556.24	0		556.24	0		556.24	0		556.24	0.0021
			557.24	0.0306		557.24	0		557.24	0		557.24	0		557.24	0.002
			558.24	0.0306		558.24	0		558.24	0		558.24	0		558.24	0.0019
			559.24	0.0302		559.24	0		559.24	0		559.24	0		559.24	0.0018
			560.24	0.0296		560.24	0		560.24	0		560.24	0		560.24	0.0017
			561.24	0.0287		561.24	0		561.24	0		561.24	0		561.24	0.0016
			562.24	0.0279		562.24	0		562.24	0		562.24	0		562.24	0.0016
			563.24	0.0272		563.24	0		563.24	0		563.24	0		563.24	0.0015
			564.24	0.0266		564.24	0		564.24	0		564.24	0		564.24	0.0014
			565.24	0.0261		565.24	0		565.24	0		565.24	0		565.24	0.0013
			566.24	0.0258		566.24	0		566.24	0		566.24	0		566.24	0.0013
			567.24	0.0255		567.24	0		567.24	0		567.24	0		567.24	0.0012
			568.24	0.0252		568.24	0		568.24	0		568.24	0		568.24	0.0012
			569.24	0.0249		569.24	0		569.24	0		569.24	0		569.24	0.0011
			570.24	0.0243		570.24	0		570.24	0		570.24	0		570.24	0.001
			571.24	0.0235		571.24	0		571.24	0		571.24	0		571.24	0.001
			572.24	0.0225		572.24	0		572.24	0		572.24	0		572.24	0.0009
			573.24	0.0213		573.24	0		573.24	0		573.24	0		573.24	0.0009
			574.24	0.0198		574.24	0		574.24	0		574.24	0		574.24	0.0008
			575.24	0.0182		575.24	0		575.24	0		575.24	0		575.24	0.0008
			576.24	0.0164		576.24	0		576.24	0		576.24	0		576.24	0.0008
			577.24	0.0145		577.24	0		577.24	0		577.24	0		577.24	0.0007
			578.24	0.0127		578.24	0		578.24	0		578.24	0		578.24	0.0007
			579.24	0.011		579.24	0		579.24	0		579.24	0		579.24	0.0006
			580.24	0.0096		580.24	0		580.24	0		580.24	0		580.24	0.0006
			581.24	0.0085		581.24	0		581.24	0		581.24	0		581.24	0.0006
			582.24	0.0077		582.24	0		582.24	0		582.24	0		582.24	0.0005
			583.24	0.0074		583.24	0		583.24	0		583.24	0		583.24	0.0005
			584.24	0.0075		584.24	0		584.24	0		584.24	0		584.24	0.0005
			585.24	0.008		585.24	0		585.24	0		585.24	0		585.24	0.0005
			586.24	0.0088		586.24	0		586.24	0		586.24	0		586.24	0.0004
			587.24	0.0099		587.24	0		587.24	0		587.24	0		587.24	0.0004
			588.24	0.0112		588.24	0		588.24	0		588.24	0		588.24	0.0004
			589.24	0.0127		589.24	0		589.24	0		589.24	0		589.24	0.0004
			590.24	0.0143		590.24	0		590.24	0		590.24	0		590.24	0.0003
			591.24	0.016		591.24	0		591.24	0		591.24	0		591.24	0.0003
			592.24	0.0177		592.24	0		592.24	0		592.24	0		592.24	0.0003
			593.24	0.0192		593.24	0		593.24	0		593.24	0		593.24	0.0003
			594.24	0.0207		594.24	0		594.24	0		594.24	0		594.24	0.0003
			595.24	0.0218		595.24	0		595.24	0		595.24	0		595.24	0.0003
			596.24	0.0226		596.24	0		596.24	0		596.24	0		596.24	0.0002
			597.24	0.023		597.24	0		597.24	0		597.24	0		597.24	0.0002
			598.24	0.0229		598.24	0		598.24	0		598.24	0		598.24	0.0002
			599.24	0.0223		599.24	0		599.24	0		599.24	0		599.24	0.0002
			600.24	0.0212		600.24	0		600.24	0		600.24	0		600.24	0.0002
			601.24	0.0197		601.24	0		601.24	0		601.24	0		601.24	0.0002
			602.24	0.0178		602.24	0		602.24	0		602.24	0		602.24	0.0002
			603.24	0.0157		603.24	0		603.24	0		603.24	0		603.24	0.0002
			604.24	0.0135		604.24	0		604.24	0		604.24	0		604.24	0.0001
			605.24	0.0113		605.24	0		605.24	0		605.24	0		605.24	0.0001
			606.24	0.0094		606.24	0		606.24	0		606.24	0		606.24	0.0001
			607.24	0.0077		607.24	0		607.24	0		607.24	0		607.24	0.0001
			608.24	0.0064		608.24	0		608.24	0		608.24	0		608.24	0.0001
			609.24	0.0055		609.24	0		609.24	0		609.24	0		609.24	0.0001
			610.24	0.005		610.24	0		610.24	0		610.24	0		610.24	0.0001
			611.24	0.0048		611.24	0		611.24	0		611.24	0		611.24	0.0001
			612.24	0.0049		612.24	0		612.24	0		612.24	0		612.24	0.0001
			613.24	0.005		613.24	0		613.24	0		613.24	0		613.24	0.0001
			614.24	0.0053		614.24	0		614.24	0		614.24	0		614.24	0.0001
			615.24	0.0054		615.24	0		615.24	0		615.24	0		615.24	0.0001
			616.24	0.0055		616.24	0		616.24	0		616.24	0		616.24	0.0001
			617.24	0.0054		617.24	0		617.24	0		617.24	0		617.24	0.0001
			618.24	0.0052		618.24	0		618.24	0		618.24	0		618.24	0.0001
			619.24	0.0049		619.24	0		619.24	0		619.24	0		619.24	0.0001
			620.24	0.0046		620.24	0		620.24	0		620.24	0		620.24	0
			621.24	0.0044		621.24	0		621.24	0		621.24	0		621.24	0
			622.24	0.0042		622.24	0		622.24	0		622.24	0		622.24	0
			623.24	0.0042		623.24	0		623.24	0		623.24	0		623.24	0
			624.24	0.0045		624.24	0		624.24	0		624.24	0		624.24	0
			625.24	0.0049		625.24	0		625.24	0		625.24	0		625.24	0
			626.24	0.0055		626.24	0		626.24	0		626.24	0		626.24	0
			627.24	0.0062		627.24	0		627.24	0		627.24	0		627.24	0
			628.24	0.007		628.24	0		628.24	0		628.24	0		628.24	0
			629.24	0.0077		629.24	0		629.24	0		629.24	0		629.24	0
			630.24	0.0083		630.24	0		630.24	0		630.24	0		630.24	0
			631.24	0.0088		631.24	0		631.24	0		631.24	0		631.24	0
			632.24	0.0091		632.24	0		632.24	0		632.24	0		632.24	0
			633.24	0.0091		633.24	0		633.24	0		633.24	0		633.24	0
			634.24	0.0089		634.24	0		634.24	0		634.24	0		634.24	0
			635.24	0.0084		635.24	0		635.24	0		635.24	0		635.24	0
			636.24	0.0078		636.24	0		636.24	0		636.24	0		636.24	0
			637.24	0.007		637.24	0		637.24	0		637.24	0		637.24	0
			638.24	0.0062		638.24	0		638.24	0		638.24	0		638.24	0
			639.24	0.0053		639.24	0		639.24	0		639.24	0		639.24	0
			640.24	0.0045		640.24	0		640.24	0		640.24	0		640.24	0
			641.24	0.0039		641.24	0		641.24	0		641.24	0		641.24	0
			642.24	0.0034		642.24	0		642.24	0		642.24	0		642.24	0
			643.24	0.0032		643.24	0		643.24	0		643.24	0		643.24	0
			644.24	0.0033		644.24	0		644.24	0		644.24	0		644.24	0
			645.24	0.0035		645.24	0		645.24	0		645.24	0		645.24	0
			646.24	0.004		646.24	0		646.24	0		646.24	0		646.24	0
			647.24	0.0047		647.24	0		647.24	0		647.24	0		647.24	0
			648.24	0.0055		648.24	0		648.24	0		648.24	0		648.24	0
			649.24	0.0064		649.24	0		649.24	0		649.24	0		649.24	0
			650.24	0.0074		650.24	0		650.24	0		650.24	0		650.24	0
			651.24	0.0083		651.24	0		651.24	0		651.24	0		651.24	0
			652.24	0.0092		652.24	0		652.24	0		652.24	0		652.24	0
			653.24	0.01		653.24	0		653.24	0		653.24	0		653.24	0
			654.24	0.0108		654.24	0		654.24	0		654.24	0		654.24	0
			655.24	0.0114		655.24	0		655.24	0		655.24	0		655.24	0
			656.24	0.012		656.24	0		656.24	0		656.24	0		656.24	0
			657.24	0.0125		657.24	0		657.24	0		657.24	0		657.24	0
			658.24	0.0128		658.24	0		658.24	0		658.24	0		658.24	0
			659.24	0.013		659.24	0		659.24	0		659.24	0		659.24	0
			660.24	0.0131		660.24	0		660.24	0		660.24	0		660.24	0
			661.24	0.013		661.24	0		661.24	0		661.24	0		661.24	0
			662.24	0.0127		662.24	0		662.24	0		662.24	0		662.24	0
			663.24	0.0123		663.24	0		663.24	0		663.24	0		663.24	0
			664.24	0.0117		664.24	0		664.24	0		664.24	0		664.24	0
			665.24	0.011		665.24	0		665.24	0		665.24	0		665.24	0
			666.24	0.0103		666.24	0		666.24	0		666.24	0		666.24	0
			667.24	0.0094		667.24	0		667.24	0		667.24	0		667.24	0
			668.24	0.0086		668.24	0		668.24	0		668.24	0		668.24	0
			669.24	0.0079		669.24	0		669.24	0		669.24	0		669.24	0
			670.24	0.0073		670.24	0		670.24	0		670.24	0		670.24	0
			671.24	0.0068		671.24	0		671.24	0		671.24	0		671.24	0
			672.24	0.0065		672.24	0		672.24	0		672.24	0		672.24	0
			673.24	0.0064		673.24	0		673.24	0		673.24	0		673.24	0
			674.24	0.0064		674.24	0		674.24	0		674.24	0		674.24	0
			675.24	0.0066		675.24	0		675.24	0		675.24	0		675.24	0
			676.24	0.0068		676.24	0		676.24	0		676.24	0		676.24	0
			677.24	0.007		677.24	0		677.24	0		677.24	0		677.24	0
			678.24	0.0072		678.24	0		678.24	0		678.24	0		678.24	0
			679.24	0.0073		679.24	0		679.24	0		679.24	0		679.24	0
			680.24	0.0074		680.24	0		680.24	0		680.24	0		680.24	0
			681.24	0.0075		681.24	0		681.24	0		681.24	0		681.24	0
			682.24	0.0074		682.24	0		682.24	0		682.24	0		682.24	0
			683.24	0.0073		683.24	0		683.24	0		683.24	0		683.24	0
			684.24	0.0071		684.24	0		684.24	0		684.24	0		684.24	0
			685.24	0.0068		685.24	0		685.24	0		685.24	0		685.24	0
			686.24	0.0064		686.24	0		686.24	0		686.24	0		686.24	0
			687.24	0.0058		687.24	0		687.24	0		687.24	0		687.24	0
			688.24	0.0052		688.24	0		688.24	0		688.24	0		688.24	0
			689.24	0.0045		689.24	0		689.24	0		689.24	0		689.24	0
			690.24	0.0038		690.24	0		690.24	0		690.24	0		690.24	0
			691.24	0.0031		691.24	0		691.24	0		691.24	0		691.24	0
			692.24	0.0024		692.24	0		692.24	0		692.24	0		692.24	0
			693.24	0.0018		693.24	0		693.24	0		693.24	0		693.24	0
			694.24	0.0013		694.24	0		694.24	0		694.24	0		694.24	0
			695.24	0.0009		695.24	0		695.24	0		695.24	0		695.24	0
			696.24	0.0006		696.24	0		696.24	0		696.24	0		696.24	0
			697.24	0.0004		697.24	0		697.24	0		697.24	0		697.24	0
			698.24	0.0003		698.24	0		698.24	0		698.24	0		698.24	0
			699.24	0.0003		699.24	0		699.24	0		699.24	0		699.24	0
			700.24	0.0003		700.24	0		700.24	0		700.24	0		700.24	0
			701.24	0.0004		701.24	0		701.24	0		701.24	0		701.24	0
			702.24	0.0006		702.24	0		702.24	0		702.24	0		702.24	0
			703.24	0.0008		703.24	0		703.24	0		703.24	0		703.24	0
			704.24	0.0012		704.24	0		704.24	0		704.24	0		704.24	0
			705.24	0.0017		705.24	0		705.24	0		705.24	0		705.24	0
			706.24	0.0022		706.24	0		706.24	0		706.24	0		706.24	0
			707.24	0.0028		707.24	0		707.24	0		707.24	0		707.24	0
			708.24	0.0035		708.24	0		708.24	0		708.24	0		708.24	0
			709.24	0.0041		709.24	0		709.24	0		709.24	0		709.24	0
			710.24	0.0047		710.24	0		710.24	0		710.24	0		710.24	0
			711.24	0.0052		711.24	0		711.24	0		711.24	0		711.24	0
			712.24	0.0056		712.24	0		712.24	0		712.24	0		712.24	0
			713.24	0.0059		713.24	0		713.24	0		713.24	0		713.24	0
			714.24	0.006		714.24	0		714.24	0		714.24	0		714.24	0
			715.24	0.006		715.24	0		715.24	0		715.24	0		715.24	0
			716.24	0.006		716.24	0		716.24	0		716.24	0		716.24	0
			717.24	0.006		717.24	0		717.24	0		717.24	0		717.24	0
			718.24	0.006		718.24	0		718.24	0		718.24	0		718.24	0
			719.24	0.006		719.24	0		719.24	0		719.24	0		719.24	0
			720.24	0.006		720.24	0		720.24	0		720.24	0		720.24	0
			721.24	0.006		721.24	0		721.24	0		721.24	0		721.24	0
			722.24	0.006		722.24	0		722.24	0		722.24	0		722.24	0
			723.24	0.0058		723.24	0		723.24	0		723.24	0		723.24	0
			724.24	0.0056		724.24	0		724.24	0		724.24	0		724.24	0
			725.24	0.0052		725.24	0		725.24	0		725.24	0		725.24	0
			726.24	0.0046		726.24	0		726.24	0		726.24	0		726.24	0
			727.24	0.004		727.24	0		727.24	0		727.24	0		727.24	0
			728.24	0.0034		728.24	0		728.24	0		728.24	0		728.24	0
			729.24	0.0027		729.24	0		729.24	0		729.24	0		729.24	0
			730.24	0.0021		730.24	0		730.24	0		730.24	0		730.24	0
			731.24	0.0016		731.24	0		731.24	0		731.24	0		731.24	0
			732.24	0.0011		732.24	0		732.24	0		732.24	0		732.24	0
			733.24	0.0008		733.24	0		733.24	0		733.24	0		733.24	0
			734.24	0.0005		734.24	0		734.24	0		734.24	0		734.24	0
			735.24	0.0003		735.24	0		735.24	0		735.24	0		735.24	0
			736.24	0.0002		736.24	0		736.24	0		736.24	0		736.24	0
			737.24	0.0001		737.24	0		737.24	0		737.24	0		737.24	0
			738.24	0.0001		738.24	0		738.24	0		738.24	0		738.24	0
			739.24	0.0001		739.24	0		739.24	0		739.24	0		739.24	0
			740.24	0.0001		740.24	0		740.24	0		740.24	0		740.24	0
			741.24	0.0001		741.24	0		741.24	0		741.24	0		741.24	0
			742.24	0.0001		742.24	0		742.24	0		742.24	0		742.24	0
			743.24	0.0002		743.24	0		743.24	0		743.24	0		743.24	0
			744.24	0.0003		744.24	0		744.24	0		744.24	0		744.24	0
			745.24	0.0005		745.24	0		745.24	0		745.24	0		745.24	0
			746.24	0.0008		746.24	0		746.24	0		746.24	0		746.24	0
			747.24	0.0011		747.24	0		747.24	0		747.24	0		747.24	0
			748.24	0.0016		748.24	0		748.24	0		748.24	0		748.24	0
			749.24	0.0021		749.24	0		749.24	0		749.24	0		749.24	0
			750.24	0.0027		750.24	0		750.24	0		750.24	0		750.24	0
			751.24	0.0033		751.24	0		751.24	0		751.24	0		751.24	0
			752.24	0.004		752.24	0		752.24	0		752.24	0		752.24	0
			753.24	0.0045		753.24	0		753.24	0		753.24	0		753.24	0
			754.24	0.0049		754.24	0		754.24	0		754.24	0		754.24	0
			755.24	0.0052		755.24	0		755.24	0		755.24	0		755.24	0
			756.24	0.0052		756.24	0		756.24	0		756.24	0		756.24	0
			757.24	0.0051		757.24	0		757.24	0		757.24	0		757.24	0
			758.24	0.0047		758.24	0		758.24	0		758.24	0		758.24	0
			759.24	0.0042		759.24	0		759.24	0		759.24	0		759.24	0
			760.24	0.0036		760.24	0		760.24	0		760.24	0		760.24	0
			761.24	0.003		761.24	0		761.24	0		761.24	0		761.24	0
			762.24	0.0024		762.24	0		762.24	0		762.24	0		762.24	0
			763.24	0.0018		763.24	0		763.24	0		763.24	0		763.24	0
			764.24	0.0013		764.24	0		764.24	0		764.24	0		764.24	0
			765.24	0.001		765.24	0		765.24	0		765.24	0		765.24	0
			766.24	0.0007		766.24	0		766.24	0		766.24	0		766.24	0
			767.24	0.0004		767.24	0		767.24	0		767.24	0		767.24	0
			768.24	0.0003		768.24	0		768.24	0		768.24	0		768.24	0
			769.24	0.0002		769.24	0		769.24	0		769.24	0		769.24	0
			770.24	0.0003		770.24	0		770.24	0		770.24	0		770.24	0
			771.24	0.0003		771.24	0		771.24	0		771.24	0		771.24	0
			772.24	0.0005		772.24	0		772.24	0		772.24	0		772.24	0
			773.24	0.0008		773.24	0		773.24	0		773.24	0		773.24	0
			774.24	0.0012		774.24	0		774.24	0		774.24	0		774.24	0
			775.24	0.0018		775.24	0		775.24	0		775.24	0		775.24	0
			776.24	0.0026		776.24	0		776.24	0		776.24	0		776.24	0
			777.24	0.0036		777.24	0		777.24	0		777.24	0		777.24	0
			778.24	0.0047		778.24	0		778.24	0		778.24	0		778.24	0
			779.24	0.0061		779.24	0		779.24	0		779.24	0		779.24	0
			780.24	0.0075		780.24	0		780.24	0		780.24	0		780.24	0
			781.24	0.0089		781.24	0		781.24	0		781.24	0		781.24	0
			782.24	0.0103		782.24	0		782.24	0		782.24	0		782.24	0
			783.24	0.0116		783.24	0		783.24	0		783.24	0		783.24	0
			784.24	0.0126		784.24	0		784.24	0		784.24	0		784.24	0
			785.24	0.0134		785.24	0		785.24	0		785.24	0		785.24	0
			786.24	0.014		786.24	0		786.24	0		786.24	0		786.24	0
			787.24	0.0144		787.24	0		787.24	0		787.24	0		787.24	0
			788.24	0.0146		788.24	0		788.24	0		788.24	0		788.24	0
			789.24	0.0146		789.24	0		789.24	0		789.24	0		789.24	0
			790.24	0.0145		790.24	0		790.24	0		790.24	0		790.24	0
			791.24	0.0142		791.24	0		791.24	0		791.24	0		791.24	0
			792.24	0.0136		792.24	0		792.24	0		792.24	0		792.24	0
			793.24	0.0129		793.24	0		793.24	0		793.24	0		793.24	0
			794.24	0.0119		794.24	0		794.24	0		794.24	0		794.24	0
			795.24	0.0107		795.24	0		795.24	0		795.24	0		795.24	0
			796.24	0.0094		796.24	0		796.24	0		796.24	0		796.24	0
			797.24	0.0079		797.24	0		797.24	0		797.24	0		797.24	0
			798.24	0.0065		798.24	0		798.24	0		798.24	0		798.24	0
			799.24	0.0051		799.24	0		799.24	0		799.24	0		799.24	0
			800.24	0.0039		800.24	0		800.24	0		800.24	0		800.24	0
			801.24	0.0029		801.24	0		801.24	0		801.24	0		801.24	0
			802.24	0.002		802.24	0		802.24	0		802.24	0		802.24	0
			803.24	0.0014		803.24	0		803.24	0		803.24	0		803.24	0
			804.24	0.0009		804.24	0		804.24	0		804.24	0		804.24	0
			805.24	0.0006		805.24	0		805.24	0		805.24	0		805.24	0
			806.24	0.0003		806.24	0		806.24	0		806.24	0		806.24	0
			807.24	0.0002		807.24	0		807.24	0		807.24	0		807.24	0
			808.24	0.0001		808.24	0		808.24	0		808.24	0		808.24	0
			809.24	0.0001		809.24	0		809.24	0		809.24	0		809.24	0
			810.24	0.0002		810.24	0		810.24	0		810.24	0		810.24	0
			811.24	0.0002		811.24	0		811.24	0		811.24	0		811.24	0
			812.24	0.0003		812.24	0		812.24	0		812.24	0		812.24	0
			813.24	0.0005		813.24	0		813.24	0		813.24	0		813.24	0
			814.24	0.0008		814.24	0		814.24	0		814.24	0		814.24	0
			815.24	0.0012		815.24	0		815.24	0		815.24	0		815.24	0
			816.24	0.0016		816.24	0		816.24	0		816.24	0		816.24	0
			817.24	0.0021		817.24	0		817.24	0		817.24	0		817.24	0
			818.24	0.0027		818.24	0		818.24	0		818.24	0		818.24	0
			819.24	0.0034		819.24	0		819.24	0		819.24	0		819.24	0
			820.24	0.004		820.24	0		820.24	0		820.24	0		820.24	0
			821.24	0.0045		821.24	0		821.24	0		821.24	0		821.24	0
			822.24	0.005		822.24	0		822.24	0		822.24	0		822.24	0
			823.24	0.0052		823.24	0		823.24	0		823.24	0		823.24	0
			824.24	0.0052		824.24	0		824.24	0		824.24	0		824.24	0
			825.24	0.0051		825.24	0		825.24	0		825.24	0		825.24	0
			826.24	0.0047		826.24	0		826.24	0		826.24	0		826.24	0
			827.24	0.0042		827.24	0		827.24	0		827.24	0		827.24	0
			828.24	0.0036		828.24	0		828.24	0		828.24	0		828.24	0
			829.24	0.003		829.24	0		829.24	0		829.24	0		829.24	0
			830.24	0.0025		830.24	0		830.24	0		830.24	0		830.24	0
			831.24	0.002		831.24	0		831.24	0		831.24	0		831.24	0
			832.24	0.0016		832.24	0		832.24	0		832.24	0		832.24	0
			833.24	0.0014		833.24	0		833.24	0		833.24	0		833.24	0
			834.24	0.0013		834.24	0		834.24	0		834.24	0		834.24	0
			835.24	0.0014		835.24	0		835.24	0		835.24	0		835.24	0
			836.24	0.0017		836.24	0		836.24	0		836.24	0		836.24	0
			837.24	0.0021		837.24	0		837.24	0		837.24	0		837.24	0
			838.24	0.0026		838.24	0		838.24	0		838.24	0		838.24	0
			839.24	0.0032		839.24	0		839.24	0		839.24	0		839.24	0
			840.24	0.0038		840.24	0		840.24	0		840.24	0		840.24	0
			841.24	0.0043		841.24	0		841.24	0		841.24	0		841.24	0
			842.24	0.0048		842.24	0		842.24	0		842.24	0		842.24	0
			843.24	0.0051		843.24	0		843.24	0		843.24	0		843.24	0
			844.24	0.0052		844.24	0		844.24	0		844.24	0		844.24	0
			845.24	0.0052		845.24	0		845.24	0		845.24	0		845.24	0
			846.24	0.0049		846.24	0		846.24	0		846.24	0		846.24	0
			847.24	0.0044		847.24	0		847.24	0		847.24	0		847.24	0
			848.24	0.0039		848.24	0		848.24	0		848.24	0		848.24	0
			849.24	0.0032		849.24	0		849.24	0		849.24	0		849.24	0
			850.24	0.0026		850.24	0		850.24	0		850.24	0		850.24	0
			851.24	0.002		851.24	0		851.24	0		851.24	0		851.24	0
			852.24	0.0015		852.24	0		852.24	0		852.24	0		852.24	0
			853.24	0.0011		853.24	0		853.24	0		853.24	0		853.24	0
			854.24	0.0007		854.24	0		854.24	0		854.24	0		854.24	0
			855.24	0.0005		855.24	0		855.24	0		855.24	0		855.24	0
			856.24	0.0003		856.24	0		856.24	0		856.24	0		856.24	0
			857.24	0.0002		857.24	0		857.24	0		857.24	0		857.24	0
			858.24	0.0001		858.24	0		858.24	0		858.24	0		858.24	0
			859.24	0.0001		859.24	0		859.24	0		859.24	0		859.24	0
			860.24	0.0001		860.24	0		860.24	0		860.24	0		860.24	0
			861.24	0.0001		861.24	0		861.24	0		861.24	0		861.24	0
			862.24	0.0002		862.24	0		862.24	0		862.24	0		862.24	0
			863.24	0.0003		863.24	0		863.24	0		863.24	0		863.24	0
			864.24	0.0004		864.24	0		864.24	0		864.24	0		864.24	0
			865.24	0.0007		865.24	0		865.24	0		865.24	0		865.24	0
			866.24	0.0011		866.24	0		866.24	0		866.24	0		866.24	0
			867.24	0.0016		867.24	0		867.24	0		867.24	0		867.24	0
			868.24	0.0023		868.24	0		868.24	0		868.24	0		868.24	0
			869.24	0.0032		869.24	0		869.24	0		869.24	0		869.24	0
			870.24	0.0042		870.24	0		870.24	0		870.24	0		870.24	0
			871.24	0.0054		871.24	0		871.24	0		871.24	0		871.24	0
			872.24	0.0066		872.24	0		872.24	0		872.24	0		872.24	0
			873.24	0.0078		873.24	0		873.24	0		873.24	0		873.24	0
			874.24	0.0088		874.24	0		874.24	0		874.24	0		874.24	0
			875.24	0.0096		875.24	0		875.24	0		875.24	0		875.24	0
			876.24	0.0101		876.24	0		876.24	0		876.24	0		876.24	0
			877.24	0.0102		877.24	0		877.24	0		877.24	0		877.24	0
			878.24	0.01		878.24	0		878.24	0		878.24	0		878.24	0
			879.24	0.0094		879.24	0		879.24	0		879.24	0		879.24	0
			880.24	0.0085		880.24	0		880.24	0		880.24	0		880.24	0
			881.24	0.0073		881.24	0		881.24	0		881.24	0		881.24	0
			882.24	0.0061		882.24	0		882.24	0		882.24	0		882.24	0
			883.24	0.0049		883.24	0		883.24	0		883.24	0		883.24	0
			884.24	0.0038		884.24	0		884.24	0		884.24	0		884.24	0
			885.24	0.0029		885.24	0		885.24	0		885.24	0		885.24	0
			886.24	0.0021		886.24	0		886.24	0		886.24	0		886.24	0
			887.24	0.0014		887.24	0		887.24	0		887.24	0		887.24	0
			888.24	0.0009		888.24	0		888.24	0		888.24	0		888.24	0
			889.24	0.0006		889.24	0		889.24	0		889.24	0		889.24	0
			890.24	0.0004		890.24	0		890.24	0		890.24	0		890.24	0
			891.24	0.0002		891.24	0		891.24	0		891.24	0		891.24	0
			892.24	0.0001		892.24	0		892.24	0		892.24	0		892.24	0
			893.24	0.0001		893.24	0		893.24	0		893.24	0		893.24	0
			894.24	0		894.24	0		894.24	0		894.24	0		894.24	0
			895.24	0		895.24	0		895.24	0		895.24	0		895.24	0
			896.24	0		896.24	0		896.24	0		896.24	0		896.24	0
			897.24	0		897.24	0		897.24	0		897.24	0		897.24	0
			898.24	0		898.24	0		898.24	0		898.24	0		898.24	0
			899.24	0		899.24	0		899.24	0		899.24	0		899.24	0
			900.24	0		900.24	0		900.24	0		900.24	0		900.24	0
			901.24	0		901.24	0		901.24	0		901.24	0		901.24	0
			902.24	0		902.24	0		902.24	0		902.24	0		902.24	0
			903.24	0		903.24	0		903.24	0		903.24	0		903.24	0
			904.24	0		904.24	0		904.24	0		904.24	0		904.24	0
			905.24	0		905.24	0		905.24	0		905.24	0		905.24	0
			906.24	0		906.24	0		906.24	0		906.24	0		906.24	0
			907.24	0		907.24	0		907.24	0		907.24	0		907.24	0
			908.24	0		908.24	0		908.24	0		908.24	0		908.24	0
			909.24	0		909.24	0		909.24	0		909.24	0		909.24	0
			910.24	0		910.24	0		910.24	0		910.24	0		910.24	0
			911.24	0		911.24	0		911.24	0		911.24	0		911.24	0
			912.24	0		912.24	0		912.24	0		912.24	0		912.24	0
			913.24	0		913.24	0		913.24	0		913.24	0		913.24	0
			914.24	0		914.24	0		914.24	0		914.24	0		914.24	0
			915.24	0		915.24	0		915.24	0		915.24	0		915.24	0
			916.24	0		916.24	0		916.24	0		916.24	0		916.24	0
			917.24	0		917.24	0		917.24	0		917.24	0		917.24	0
			918.24	0		918.24	0		918.24	0		918.24	0		918.24	0
			919.24	0		919.24	0		919.24	0		919.24	0		919.24	0
			920.24	0		920.24	0		920.24	0		920.24	0		920.24	0
			921.24	0		921.24	0		921.24	0		921.24	0		921.24	0
			922.24	0		922.24	0		922.24	0		922.24	0		922.24	0
			923.24	0		923.24	0		923.24	0		923.24	0		923.24	0
			924.24	0		924.24	0		924.24	0		924.24	0		924.24	0
			925.24	0		925.24	0		925.24	0		925.24	0		925.24	0
			926.24	0		926.24	0		926.24	0		926.24	0		926.24	0
			927.24	0		927.24	0		927.24	0		927.24	0		927.24	0
			928.24	0		928.24	0		928.24	0		928.24	0		928.24	0
			929.24	0		929.24	0		929.24	0		929.24	0		929.24	0
			930.24	0		930.24	0		930.24	0		930.24	0		930.24	0
			931.24	0		931.24	0		931.24	0		931.24	0		931.24	0
			932.24	0		932.24	0		932.24	0		932.24	0		932.24	0
			933.24	0		933.24	0		933.24	0		933.24	0		933.24	0
			934.24	0		934.24	0		934.24	0		934.24	0		934.24	0
			935.24	0		935.24	0		935.24	0		935.24	0		935.24	0
			936.24	0		936.24	0		936.24	0		936.24	0		936.24	0
			937.24	0		937.24	0		937.24	0		937.24	0		937.24	0
			938.24	0		938.24	0		938.24	0		938.24	0		938.24	0
			939.24	0		939.24	0		939.24	0		939.24	0		939.24	0
			940.24	0		940.24	0		940.24	0		940.24	0		940.24	0
			941.24	0		941.24	0		941.24	0		941.24	0		941.24	0
			942.24	0		942.24	0		942.24	0		942.24	0		942.24	0
			943.24	0		943.24	0		943.24	0		943.24	0		943.24	0
			944.24	0		944.24	0		944.24	0		944.24	0		944.24	0
			945.24	0		945.24	0		945.24	0		945.24	0		945.24	0
			946.24	0		946.24	0		946.24	0		946.24	0		946.24	0
			947.24	0		947.24	0		947.24	0		947.24	0		947.24	0
			948.24	0		948.24	0		948.24	0		948.24	0		948.24	0
			949.24	0		949.24	0		949.24	0		949.24	0		949.24	0
			950.24	0		950.24	0		950.24	0		950.24	0		950.24	0
			951.24	0		951.24	0		951.24	0		951.24	0		951.24	0
			952.24	0		952.24	0		952.24	0		952.24	0		952.24	0
			953.24	0.0001		953.24	0		953.24	0		953.24	0		953.24	0
			954.24	0.0001		954.24	0		954.24	0		954.24	0		954.24	0
			955.24	0.0002		955.24	0		955.24	0		955.24	0		955.24	0
			956.24	0.0003		956.24	0		956.24	0		956.24	0		956.24	0
			957.24	0.0005		957.24	0		957.24	0		957.24	0		957.24	0
			958.24	0.0007		958.24	0		958.24	0		958.24	0		958.24	0
			959.24	0.001		959.24	0		959.24	0		959.24	0		959.24	0
			960.24	0.0015		960.24	0		960.24	0		960.24	0		960.24	0
			961.24	0.002		961.24	0		961.24	0		961.24	0		961.24	0
			962.24	0.0026		962.24	0		962.24	0		962.24	0		962.24	0
			963.24	0.0033		963.24	0		963.24	0		963.24	0		963.24	0
			964.24	0.004		964.24	0		964.24	0		964.24	0		964.24	0
			965.24	0.0048		965.24	0		965.24	0		965.24	0		965.24	0
			966.24	0.0054		966.24	0		966.24	0		966.24	0		966.24	0
			967.24	0.0061		967.24	0		967.24	0		967.24	0		967.24	0
			968.24	0.0066		968.24	0		968.24	0		968.24	0		968.24	0
			969.24	0.007		969.24	0		969.24	0		969.24	0		969.24	0
			970.24	0.0072		970.24	0		970.24	0		970.24	0		970.24	0
			971.24	0.0074		971.24	0		971.24	0		971.24	0		971.24	0
			972.24	0.0075		972.24	0		972.24	0		972.24	0		972.24	0
			973.24	0.0074		973.24	0		973.24	0		973.24	0		973.24	0
			974.24	0.0073		974.24	0		974.24	0		974.24	0		974.24	0
			975.24	0.0071		975.24	0		975.24	0		975.24	0		975.24	0
			976.24	0.0067		976.24	0		976.24	0		976.24	0		976.24	0
			977.24	0.0063		977.24	0		977.24	0		977.24	0		977.24	0
			978.24	0.0057		978.24	0		978.24	0		978.24	0		978.24	0
			979.24	0.005		979.24	0		979.24	0		979.24	0		979.24	0
			980.24	0.0043		980.24	0		980.24	0		980.24	0		980.24	0
			981.24	0.0036		981.24	0		981.24	0		981.24	0		981.24	0
			982.24	0.0028		982.24	0		982.24	0		982.24	0		982.24	0
			983.24	0.0022		983.24	0		983.24	0		983.24	0		983.24	0
			984.24	0.0016		984.24	0		984.24	0		984.24	0		984.24	0
			985.24	0.0012		985.24	0		985.24	0		985.24	0		985.24	0
			986.24	0.0008		986.24	0		986.24	0		986.24	0		986.24	0
			987.24	0.0005		987.24	0		987.24	0		987.24	0		987.24	0
			988.24	0.0003		988.24	0		988.24	0		988.24	0		988.24	0
			989.24	0.0002		989.24	0		989.24	0		989.24	0		989.24	0
			990.24	0.0001		990.24	0		990.24	0		990.24	0		990.24	0
			991.24	0.0001		991.24	0		991.24	0		991.24	0		991.24	0
			992.24	0		992.24	0		992.24	0		992.24	0		992.24	0
			993.24	0		993.24	0		993.24	0		993.24	0		993.24	0
			994.24	0		994.24	0		994.24	0		994.24	0		994.24	0
			995.24	0		995.24	0		995.24	0		995.24	0		995.24	0
			996.24	0		996.24	0		996.24	0		996.24	0		996.24	0
			997.24	0		997.24	0		997.24	0		997.24	0		997.24	0
			998.24	0		998.24	0		998.24	0		998.24	0		998.24	0
			999.24	0		999.24	0		999.24	0		999.24	0		999.24	0
			1000.24	0		1000.24	0		1000.24	0		1000.24	0		1000.24	0
			1001.24	0		1001.24	0		1001.24	0		1001.24	0		1001.24	0
			1002.24	0		1002.24	0		1002.24	0		1002.24	0		1002.24	0
			1003.24	0		1003.24	0		1003.24	0		1003.24	0		1003.24	0
			1004.24	0		1004.24	0		1004.24	0		1004.24	0		1004.24	0
			1005.24	0		1005.24	0		1005.24	0		1005.24	0		1005.24	0
			1006.24	0		1006.24	0		1006.24	0		1006.24	0		1006.24	0
			1007.24	0		1007.24	0		1007.24	0		1007.24	0		1007.24	0
			1008.24	0		1008.24	0		1008.24	0		1008.24	0		1008.24	0
			1009.24	0		1009.24	0		1009.24	0		1009.24	0		1009.24	0
			1010.24	0		1010.24	0		1010.24	0		1010.24	0		1010.24	0
			1011.24	0		1011.24	0		1011.24	0		1011.24	0		1011.24	0
			1012.24	0		1012.24	0		1012.24	0		1012.24	0		1012.24	0
			1013.24	0		1013.24	0		1013.24	0		1013.24	0		1013.24	0
			1014.24	0		1014.24	0		1014.24	0		1014.24	0		1014.24	0
			1015.24	0		1015.24	0		1015.24	0		1015.24	0		1015.24	0
			1016.24	0		1016.24	0		1016.24	0		1016.24	0		1016.24	0
			1017.24	0		1017.24	0		1017.24	0		1017.24	0		1017.24	0
			1018.24	0		1018.24	0		1018.24	0		1018.24	0		1018.24	0
			1019.24	0		1019.24	0		1019.24	0		1019.24	0		1019.24	0
			1020.24	0		1020.24	0		1020.24	0		1020.24	0		1020.24	0
			1021.24	0		1021.24	0		1021.24	0		1021.24	0		1021.24	0
			1022.24	0		1022.24	0		1022.24	0		1022.24	0		1022.24	0
			1023.24	0		1023.24	0		1023.24	0		1023.24	0		1023.24	0
			1024.24	0		1024.24	0		1024.24	0		1024.24	0		1024.24	0
			1025.24	0		1025.24	0		1025.24	0		1025.24	0		1025.24	0
			1026.24	0		1026.24	0		1026.24	0		1026.24	0		1026.24	0
			1027.24	0		1027.24	0		1027.24	0		1027.24	0		1027.24	0
			1028.24	0		1028.24	0		1028.24	0		1028.24	0		1028.24	0
			1029.24	0		1029.24	0		1029.24	0		1029.24	0		1029.24	0
			1030.24	0		1030.24	0		1030.24	0		1030.24	0		1030.24	0
			1031.24	0		1031.24	0		1031.24	0		1031.24	0		1031.24	0
			1032.24	0		1032.24	0		1032.24	0		1032.24	0		1032.24	0
			1033.24	0		1033.24	0		1033.24	0		1033.24	0		1033.24	0
			1034.24	0		1034.24	0		1034.24	0		1034.24	0		1034.24	0
			1035.24	0		1035.24	0		1035.24	0		1035.24	0		1035.24	0
			1036.24	0		1036.24	0		1036.24	0		1036.24	0		1036.24	0
			1037.24	0		1037.24	0		1037.24	0		1037.24	0		1037.24	0
			1038.24	0		1038.24	0		1038.24	0		1038.24	0		1038.24	0
			1039.24	0		1039.24	0		1039.24	0		1039.24	0		1039.24	0
			1040.24	0		1040.24	0		1040.24	0		1040.24	0		1040.24	0
			1041.24	0		1041.24	0		1041.24	0		1041.24	0		1041.24	0
			1042.24	0		1042.24	0		1042.24	0		1042.24	0		1042.24	0
			1043.24	0		1043.24	0		1043.24	0		1043.24	0		1043.24	0
			1044.24	0		1044.24	0		1044.24	0		1044.24	0		1044.24	0
			1045.24	0		1045.24	0		1045.24	0		1045.24	0		1045.24	0
			1046.24	0		1046.24	0		1046.24	0		1046.24	0		1046.24	0
			1047.24	0		1047.24	0		1047.24	0		1047.24	0		1047.24	0
			1048.24	0		1048.24	0		1048.24	0		1048.24	0		1048.24	0
			1049.24	0		1049.24	0		1049.24	0		1049.24	0		1049.24	0
			1050.24	0		1050.24	0		1050.24	0		1050.24	0		1050.24	0
			1051.24	0		1051.24	0		1051.24	0		1051.24	0		1051.24	0
			1052.24	0		1052.24	0		1052.24	0		1052.24	0		1052.24	0
			1053.24	0		1053.24	0		1053.24	0		1053.24	0		1053.24	0
			1054.24	0		1054.24	0		1054.24	0		1054.24	0		1054.24	0
			1055.24	0		1055.24	0		1055.24	0		1055.24	0		1055.24	0
			1056.24	0		1056.24	0		1056.24	0		1056.24	0		1056.24	0
			1057.24	0		1057.24	0		1057.24	0		1057.24	0		1057.24	0
			1058.24	0		1058.24	0		1058.24	0		1058.24	0		1058.24	0
			1059.24	0		1059.24	0		1059.24	0		1059.24	0		1059.24	0
			1060.24	0		1060.24	0		1060.24	0		1060.24	0		1060.24	0
			1061.24	0		1061.24	0		1061.24	0		1061.24	0		1061.24	0
			1062.24	0		1062.24	0		1062.24	0		1062.24	0		1062.24	0
			1063.24	0		1063.24	0		1063.24	0		1063.24	0		1063.24	0
			1064.24	0		1064.24	0		1064.24	0		1064.24	0		1064.24	0
			1065.24	0		1065.24	0		1065.24	0		1065.24	0		1065.24	0
			1066.24	0		1066.24	0		1066.24	0		1066.24	0		1066.24	0
			1067.24	0		1067.24	0		1067.24	0		1067.24	0		1067.24	0
			1068.24	0		1068.24	0		1068.24	0		1068.24	0		1068.24	0
			1069.24	0		1069.24	0		1069.24	0		1069.24	0		1069.24	0
			1070.24	0		1070.24	0		1070.24	0		1070.24	0		1070.24	0
			1071.24	0		1071.24	0		1071.24	0		1071.24	0		1071.24	0
			1072.24	0		1072.24	0		1072.24	0		1072.24	0		1072.24	0
			1073.24	0		1073.24	0		1073.24	0		1073.24	0		1073.24	0
			1074.24	0		1074.24	0		1074.24	0		1074.24	0		1074.24	0
			1075.24	0		1075.24	0		1075.24	0		1075.24	0		1075.24	0
			1076.24	0		1076.24	0		1076.24	0		1076.24	0		1076.24	0
			1077.24	0		1077.24	0		1077.24	0		1077.24	0		1077.24	0
			1078.24	0		1078.24	0		1078.24	0		1078.24	0		1078.24	0
			1079.24	0		1079.24	0		1079.24	0		1079.24	0		1079.24	0
			1080.24	0		1080.24	0		1080.24	0		1080.24	0		1080.24	0
			1081.24	0		1081.24	0		1081.24	0		1081.24	0		1081.24	0
			1082.24	0		1082.24	0		1082.24	0		1082.24	0		1082.24	0
			1083.24	0		1083.24	0		1083.24	0		1083.24	0		1083.24	0
			1084.24	0		1084.24	0		1084.24	0		1084.24	0		1084.24	0
			1085.24	0		1085.24	0		1085.24	0		1085.24	0		1085.24	0
			1086.24	0		1086.24	0		1086.24	0		1086.24	0		1086.24	0
			1087.24	0		1087.24	0		1087.24	0		1087.24	0		1087.24	0
			1088.24	0		1088.24	0		1088.24	0		1088.24	0		1088.24	0
			1089.24	0		1089.24	0		1089.24	0		1089.24	0		1089.24	0
			1090.24	0		1090.24	0		1090.24	0		1090.24	0		1090.24	0
			1091.24	0		1091.24	0		1091.24	0		1091.24	0		1091.24	0
			1092.24	0		1092.24	0		1092.24	0		1092.24	0		1092.24	0
			1093.24	0		1093.24	0		1093.24	0		1093.24	0		1093.24	0
			1094.24	0		1094.24	0		1094.24	0		1094.24	0		1094.24	0
			1095.24	0		1095.24	0		1095.24	0		1095.24	0		1095.24	0
			1096.24	0		1096.24	0		1096.24	0		1096.24	0		1096.24	0
			1097.24	0		1097.24	0		1097.24	0		1097.24	0		1097.24	0
			1098.24	0		1098.24	0		1098.24	0		1098.24	0		1098.24	0
			1099.24	0		1099.24	0		1099.24	0		1099.24	0		1099.24	0
			1100.24	0		1100.24	0		1100.24	0		1100.24	0		1100.24	0
			1101.24	0		1101.24	0		1101.24	0		1101.24	0		1101.24	0
			1102.24	0		1102.24	0		1102.24	0		1102.24	0		1102.24	0
			1103.24	0		1103.24	0		1103.24	0		1103.24	0		1103.24	0
			1104.24	0		1104.24	0		1104.24	0		1104.24	0		1104.24	0
			1105.24	0		1105.24	0		1105.24	0		1105.24	0		1105.24	0
			1106.24	0		1106.24	0		1106.24	0		1106.24	0		1106.24	0
			1107.24	0		1107.24	0		1107.24	0		1107.24	0		1107.24	0
			1108.24	0		1108.24	0		1108.24	0		1108.24	0		1108.24	0
			1109.24	0		1109.24	0		1109.24	0		1109.24	0		1109.24	0
			1110.24	0		1110.24	0		1110.24	0		1110.24	0		1110.24	0
			1111.24	0		1111.24	0		1111.24	0		1111.24	0		1111.24	0
			1112.24	0		1112.24	0		1112.24	0		1112.24	0		1112.24	0
			1113.24	0		1113.24	0		1113.24	0		1113.24	0		1113.24	0
			1114.24	0		1114.24	0		1114.24	0		1114.24	0		1114.24	0
			1115.24	0		1115.24	0		1115.24	0		1115.24	0		1115.24	0
			1116.24	0		1116.24	0		1116.24	0		1116.24	0		1116.24	0
			1117.24	0		1117.24	0		1117.24	0		1117.24	0		1117.24	0
			1118.24	0		1118.24	0		1118.24	0		1118.24	0		1118.24	0
			1119.24	0		1119.24	0		1119.24	0		1119.24	0		1119.24	0
			1120.24	0		1120.24	0		1120.24	0		1120.24	0		1120.24	0
			1121.24	0		1121.24	0		1121.24	0		1121.24	0		1121.24	0
			1122.24	0		1122.24	0		1122.24	0		1122.24	0		1122.24	0
			1123.24	0		1123.24	0		1123.24	0		1123.24	0		1123.24	0
			1124.24	0		1124.24	0		1124.24	0		1124.24	0		1124.24	0
			1125.24	0		1125.24	0		1125.24	0		1125.24	0		1125.24	0
			1126.24	0		1126.24	0		1126.24	0		1126.24	0		1126.24	0
			1127.24	0		1127.24	0		1127.24	0		1127.24	0		1127.24	0
			1128.24	0		1128.24	0		1128.24	0		1128.24	0		1128.24	0
			1129.24	0		1129.24	0		1129.24	0		1129.24	0		1129.24	0
			1130.24	0		1130.24	0		1130.24	0		1130.24	0		1130.24	0
			1131.24	0		1131.24	0		1131.24	0		1131.24	0		1131.24	0
			1132.24	0		1132.24	0		1132.24	0		1132.24	0		1132.24	0
			1133.24	0		1133.24	0		1133.24	0		1133.24	0		1133.24	0
			1134.24	0		1134.24	0		1134.24	0		1134.24	0		1134.24	0
			1135.24	0		1135.24	0		1135.24	0		1135.24	0		1135.24	0
			1136.24	0		1136.24	0		1136.24	0		1136.24	0		1136.24	0
			1137.24	0		1137.24	0		1137.24	0		1137.24	0		1137.24	0
			1138.24	0		1138.24	0		1138.24	0		1138.24	0		1138.24	0
			1139.24	0		1139.24	0		1139.24	0		1139.24	0		1139.24	0
			1140.24	0		1140.24	0		1140.24	0		1140.24	0		1140.24	0
			1141.24	0		1141.24	0		1141.24	0		1141.24	0		1141.24	0
			1142.24	0		1142.24	0		1142.24	0		1142.24	0		1142.24	0
			1143.24	0		1143.24	0		1143.24	0		1143.24	0		1143.24	0
			1144.24	0		1144.24	0		1144.24	0		1144.24	0		1144.24	0
			1145.24	0		1145.24	0		1145.24	0		1145.24	0		1145.24	0
			1146.24	0		1146.24	0		1146.24	0		1146.24	0		1146.24	0
			1147.24	0		1147.24	0		1147.24	0		1147.24	0		1147.24	0
			1148.24	0		1148.24	0		1148.24	0		1148.24	0		1148.24	0
			1149.24	0		1149.24	0		1149.24	0		1149.24	0		1149.24	0
			1150.24	0		1150.24	0		1150.24	0		1150.24	0		1150.24	0
			1151.24	0		1151.24	0		1151.24	0		1151.24	0		1151.24	0
			1152.24	0		1152.24	0		1152.24	0		1152.24	0		1152.24	0
			1153.24	0		1153.24	0		1153.24	0		1153.24	0		1153.24	0
			1154.24	0		1154.24	0		1154.24	0		1154.24	0		1154.24	0
			1155.24	0		1155.24	0		1155.24	0		1155.24	0		1155.24	0
			1156.24	0		1156.24	0		1156.24	0		1156.24	0		1156.24	0
			1157.24	0		1157.24	0		1157.24	0		1157.24	0		1157.24	0
			1158.24	0		1158.24	0		1158.24	0		1158.24	0		1158.24	0
			1159.24	0		1159.24	0		1159.24	0		1159.24	0		1159.24	0
			1160.24	0		1160.24	0		1160.24	0		1160.24	0		1160.24	0
			1161.24	0		1161.24	0		1161.24	0		1161.24	0		1161.24	0
			1162.24	0		1162.24	0		1162.24	0		1162.24	0		1162.24	0
			1163.24	0		1163.24	0		1163.24	0		1163.24	0		1163.24	0
			1164.24	0		1164.24	0		1164.24	0		1164.24	0		1164.24	0
			1165.24	0		1165.24	0		1165.24	0		1165.24	0		1165.24	0
			1166.24	0		1166.24	0		1166.24	0		1166.24	0		1166.24	0
			1167.24	0		1167.24	0		1167.24	0		1167.24	0		1167.24	0
			1168.24	0		1168.24	0		1168.24	0		1168.24	0		1168.24	0
			1169.24	0		1169.24	0		1169.24	0		1169.24	0		1169.24	0
			1170.24	0		1170.24	0		1170.24	0		1170.24	0		1170.24	0
			1171.24	0		1171.24	0		1171.24	0		1171.24	0		1171.24	0
			1172.24	0		1172.24	0		1172.24	0		1172.24	0		1172.24	0
			1173.24	0		1173.24	0		1173.24	0		1173.24	0		1173.24	0
			1174.24	0		1174.24	0		1174.24	0		1174.24	0		1174.24	0
			1175.24	0		1175.24	0		1175.24	0		1175.24	0		1175.24	0
			1176.24	0		1176.24	0		1176.24	0		1176.24	0		1176.24	0
			1177.24	0		1177.24	0		1177.24	0		1177.24	0		1177.24	0
			1178.24	0		1178.24	0		1178.24	0		1178.24	0		1178.24	0
			1179.24	0		1179.24	0		1179.24	0		1179.24	0		1179.24	0
			1180.24	0		1180.24	0		1180.24	0		1180.24	0		1180.24	0
			1181.24	0		1181.24	0		1181.24	0		1181.24	0		1181.24	0
			1182.24	0		1182.24	0		1182.24	0		1182.24	0		1182.24	0
			1183.24	0		1183.24	0		1183.24	0		1183.24	0		1183.24	0
			1184.24	0		1184.24	0		1184.24	0		1184.24	0		1184.24	0
			1185.24	0		1185.24	0		1185.24	0		1185.24	0		1185.24	0
			1186.24	0		1186.24	0		1186.24	0		1186.24	0		1186.24	0
			1187.24	0		1187.24	0		1187.24	0		1187.24	0		1187.24	0
			1188.24	0		1188.24	0		1188.24	0		1188.24	0		1188.24	0
			1189.24	0		1189.24	0		1189.24	0		1189.24	0		1189.24	0
			1190.24	0		1190.24	0		1190.24	0		1190.24	0		1190.24	0
			1191.24	0		1191.24	0		1191.24	0		1191.24	0		1191.24	0
			1192.24	0		1192.24	0		1192.24	0		1192.24	0		1192.24	0
			1193.24	0		1193.24	0		1193.24	0		1193.24	0		1193.24	0
			1194.24	0		1194.24	0		1194.24	0		1194.24	0		1194.24	0
			1195.24	0		1195.24	0		1195.24	0		1195.24	0		1195.24	0
			1196.24	0		1196.24	0		1196.24	0		1196.24	0		1196.24	0
			1197.24	0		1197.24	0		1197.24	0		1197.24	0		1197.24	0
			1198.24	0		1198.24	0		1198.24	0		1198.24	0		1198.24	0
			1199.24	0		1199.24	0		1199.24	0		1199.24	0		1199.24	0
			1200.24	0		1200.24	0		1200.24	0		1200.24	0		1200.24	0
			1201.24	0		1201.24	0		1201.24	0		1201.24	0		1201.24	0
			1202.24	0		1202.24	0		1202.24	0		1202.24	0		1202.24	0
			1203.24	0		1203.24	0		1203.24	0		1203.24	0		1203.24	0
			1204.24	0		1204.24	0		1204.24	0		1204.24	0		1204.24	0
			1205.24	0		1205.24	0		1205.24	0		1205.24	0		1205.24	0
			1206.24	0		1206.24	0		1206.24	0		1206.24	0		1206.24	0
			1207.24	0		1207.24	0		1207.24	0		1207.24	0		1207.24	0
			1208.24	0		1208.24	0		1208.24	0		1208.24	0		1208.24	0
			1209.24	0		1209.24	0		1209.24	0		1209.24	0		1209.24	0
			1210.24	0		1210.24	0		1210.24	0		1210.24	0		1210.24	0
			1211.24	0		1211.24	0		1211.24	0		1211.24	0		1211.24	0
			1212.24	0		1212.24	0		1212.24	0		1212.24	0		1212.24	0
			1213.24	0		1213.24	0		1213.24	0		1213.24	0		1213.24	0
			1214.24	0		1214.24	0		1214.24	0		1214.24	0		1214.24	0
			1215.24	0		1215.24	0		1215.24	0		1215.24	0		1215.24	0
			1216.24	0		1216.24	0		1216.24	0		1216.24	0		1216.24	0
			1217.24	0		1217.24	0		1217.24	0		1217.24	0		1217.24	0
			1218.24	0		1218.24	0		1218.24	0		1218.24	0		1218.24	0
			1219.24	0		1219.24	0		1219.24	0		1219.24	0		1219.24	0
			1220.24	0		1220.24	0		1220.24	0		1220.24	0		1220.24	0
			1221.24	0		1221.24	0		1221.24	0		1221.24	0		1221.24	0
			1222.24	0		1222.24	0		1222.24	0		1222.24	0		1222.24	0
			1223.24	0		1223.24	0		1223.24	0		1223.24	0		1223.24	0
			1224.24	0		1224.24	0		1224.24	0		1224.24	0		1224.24	0
			1225.24	0		1225.24	0		1225.24	0		1225.24	0		1225.24	0
			1226.24	0		1226.24	0		1226.24	0		1226.24	0		1226.24	0
			1227.24	0		1227.24	0		1227.24	0		1227.24	0		1227.24	0
			1228.24	0		1228.24	0		1228.24	0		1228.24	0		1228.24	0
			1229.24	0		1229.24	0		1229.24	0		1229.24	0		1229.24	0
			1230.24	0		1230.24	0		1230.24	0		1230.24	0		1230.24	0
			1231.24	0		1231.24	0		1231.24	0		1231.24	0		1231.24	0
			1232.24	0		1232.24	0		1232.24	0		1232.24	0		1232.24	0
			1233.24	0		1233.24	0		1233.24	0		1233.24	0		1233.24	0
			1234.24	0		1234.24	0		1234.24	0		1234.24	0		1234.24	0
			1235.24	0		1235.24	0		1235.24	0		1235.24	0		1235.24	0
			1236.24	0		1236.24	0		1236.24	0		1236.24	0		1236.24	0
			1237.24	0		1237.24	0		1237.24	0		1237.24	0		1237.24	0
			1238.24	0		1238.24	0		1238.24	0		1238.24	0		1238.24	0
			1239.24	0		1239.24	0		1239.24	0		1239.24	0		1239.24	0
			1240.24	0		1240.24	0		1240.24	0		1240.24	0		1240.24	0
			1241.24	0		1241.24	0		1241.24	0		1241.24	0		1241.24	0
			1242.24	0		1242.24	0		1242.24	0		1242.24	0		1242.24	0
			1243.24	0		1243.24	0		1243.24	0		1243.24	0		1243.24	0
			1244.24	0		1244.24	0		1244.24	0		1244.24	0		1244.24	0
			1245.24	0		1245.24	0		1245.24	0		1245.24	0		1245.24	0
			1246.24	0		1246.24	0		1246.24	0		1246.24	0		1246.24	0
			1247.24	0		1247.24	0		1247.24	0		1247.24	0		1247.24	0
			1248.24	0		1248.24	0		1248.24	0		1248.24	0		1248.24	0
			1249.24	0		1249.24	0		1249.24	0		1249.24	0		1249.24	0
			1250.24	0		1250.24	0		1250.24	0		1250.24	0		1250.24	0
			1251.24	0		1251.24	0		1251.24	0		1251.24	0		1251.24	0
			1252.24	0		1252.24	0		1252.24	0		1252.24	0		1252.24	0
			1253.24	0		1253.24	0		1253.24	0		1253.24	0		1253.24	0
			1254.24	0		1254.24	0		1254.24	0		1254.24	0		1254.24	0
			1255.24	0		1255.24	0		1255.24	0		1255.24	0		1255.24	0
			1256.24	0		1256.24	0		1256.24	0		1256.24	0		1256.24	0
			1257.24	0		1257.24	0		1257.24	0		1257.24	0		1257.24	0
			1258.24	0		1258.24	0		1258.24	0		1258.24	0		1258.24	0
			1259.24	0		1259.24	0		1259.24	0		1259.24	0		1259.24	0
			1260.24	0		1260.24	0		1260.24	0		1260.24	0		1260.24	0
			1261.24	0		1261.24	0		1261.24	0		1261.24	0		1261.24	0
			1262.24	0		1262.24	0		1262.24	0		1262.24	0		1262.24	0
			1263.24	0		1263.24	0		1263.24	0		1263.24	0		1263.24	0
			1264.24	0		1264.24	0		1264.24	0		1264.24	0		1264.24	0
			1265.24	0		1265.24	0		1265.24	0		1265.24	0		1265.24	0
			1266.24	0		1266.24	0		1266.24	0		1266.24	0		1266.24	0
			1267.24	0		1267.24	0		1267.24	0		1267.24	0		1267.24	0
			1268.24	0		1268.24	0		1268.24	0		1268.24	0		1268.24	0
			1269.24	0		1269.24	0		1269.24	0		1269.24	0		1269.24	0
			1270.24	0		1270.24	0		1270.24	0		1270.24	0		1270.24	0
			1271.24	0		1271.24	0		1271.24	0		1271.24	0		1271.24	0
			1272.24	0		1272.24	0		1272.24	0		1272.24	0		1272.24	0
			1273.24	0		1273.24	0		1273.24	0		1273.24	0		1273.24	0
			1274.24	0		1274.24	0		1274.24	0		1274.24	0		1274.24	0
			1275.24	0		1275.24	0		1275.24	0		1275.24	0		1275.24	0
			1276.24	0		1276.24	0		1276.24	0		1276.24	0		1276.24	0
			1277.24	0		1277.24	0		1277.24	0		1277.24	0		1277.24	0
			1278.24	0		1278.24	0		1278.24	0		1278.24	0		1278.24	0
			1279.24	0		1279.24	0		1279.24	0		1279.24	0		1279.24	0
			1280.24	0		1280.24	0		1280.24	0		1280.24	0		1280.24	0
			1281.24	0		1281.24	0		1281.24	0		1281.24	0		1281.24	0
			1282.24	0		1282.24	0		1282.24	0		1282.24	0		1282.24	0
			1283.24	0		1283.24	0		1283.24	0		1283.24	0		1283.24	0
			1284.24	0		1284.24	0		1284.24	0		1284.24	0		1284.24	0
			1285.24	0		1285.24	0		1285.24	0		1285.24	0		1285.24	0
			1286.24	0		1286.24	0		1286.24	0		1286.24	0		1286.24	0
			1287.24	0		1287.24	0		1287.24	0		1287.24	0		1287.24	0
			1288.24	0		1288.24	0		1288.24	0		1288.24	0		1288.24	0
			1289.24	0		1289.24	0		1289.24	0		1289.24	0		1289.24	0
			1290.24	0		1290.24	0		1290.24	0		1290.24	0		1290.24	0
			1291.24	0		1291.24	0		1291.24	0		1291.24	0		1291.24	0
			1292.24	0		1292.24	0		1292.24	0		1292.24	0		1292.24	0
			1293.24	0.0001		1293.24	0		1293.24	0		1293.24	0		1293.24	0
			1294.24	0.0001		1294.24	0		1294.24	0		1294.24	0		1294.24	0
			1295.24	0.0002		1295.24	0		1295.24	0		1295.24	0		1295.24	0
			1296.24	0.0004		1296.24	0		1296.24	0		1296.24	0		1296.24	0
			1297.24	0.0006		1297.24	0		1297.24	0		1297.24	0		1297.24	0
			1298.24	0.0009		1298.24	0		1298.24	0		1298.24	0		1298.24	0
			1299.24	0.0012		1299.24	0		1299.24	0		1299.24	0		1299.24	0
			1300.24	0.0017		1300.24	0		1300.24	0		1300.24	0		1300.24	0
			1301.24	0.0022		1301.24	0		1301.24	0		1301.24	0		1301.24	0
			1302.24	0.0029		1302.24	0		1302.24	0		1302.24	0		1302.24	0
			1303.24	0.0035		1303.24	0		1303.24	0		1303.24	0		1303.24	0
			1304.24	0.0041		1304.24	0		1304.24	0		1304.24	0		1304.24	0
			1305.24	0.0046		1305.24	0		1305.24	0		1305.24	0		1305.24	0
			1306.24	0.005		1306.24	0		1306.24	0		1306.24	0		1306.24	0
			1307.24	0.0052		1307.24	0		1307.24	0		1307.24	0		1307.24	0
			1308.24	0.0052		1308.24	0		1308.24	0		1308.24	0		1308.24	0
			1309.24	0.005		1309.24	0		1309.24	0		1309.24	0		1309.24	0
			1310.24	0.0046		1310.24	0		1310.24	0		1310.24	0		1310.24	0
			1311.24	0.0041		1311.24	0		1311.24	0		1311.24	0		1311.24	0
			1312.24	0.0035		1312.24	0		1312.24	0		1312.24	0		1312.24	0
			1313.24	0.0029		1313.24	0		1313.24	0		1313.24	0		1313.24	0
			1314.24	0.0023		1314.24	0		1314.24	0		1314.24	0		1314.24	0
			1315.24	0.0017		1315.24	0		1315.24	0		1315.24	0		1315.24	0
			1316.24	0.0012		1316.24	0		1316.24	0		1316.24	0		1316.24	0
			1317.24	0.0009		1317.24	0		1317.24	0		1317.24	0		1317.24	0
			1318.24	0.0006		1318.24	0		1318.24	0		1318.24	0		1318.24	0
			1319.24	0.0004		1319.24	0		1319.24	0		1319.24	0		1319.24	0
			1320.24	0.0002		1320.24	0		1320.24	0		1320.24	0		1320.24	0
			1321.24	0.0001		1321.24	0		1321.24	0		1321.24	0		1321.24	0
			1322.24	0.0001		1322.24	0		1322.24	0		1322.24	0		1322.24	0
			1323.24	0		1323.24	0		1323.24	0		1323.24	0		1323.24	0
			1324.24	0		1324.24	0		1324.24	0		1324.24	0		1324.24	0
			1325.24	0		1325.24	0		1325.24	0		1325.24	0		1325.24	0
			1326.24	0		1326.24	0		1326.24	0		1326.24	0		1326.24	0
			1327.24	0		1327.24	0		1327.24	0		1327.24	0		1327.24	0
			1328.24	0		1328.24	0		1328.24	0		1328.24	0		1328.24	0
			1329.24	0		1329.24	0		1329.24	0		1329.24	0		1329.24	0
			1330.24	0		1330.24	0		1330.24	0		1330.24	0		1330.24	0
			1331.24	0		1331.24	0		1331.24	0		1331.24	0		1331.24	0
			1332.24	0		1332.24	0		1332.24	0		1332.24	0		1332.24	0
			1333.24	0		1333.24	0		1333.24	0		1333.24	0		1333.24	0
			1334.24	0		1334.24	0		1334.24	0		1334.24	0		1334.24	0
			1335.24	0		1335.24	0		1335.24	0		1335.24	0		1335.24	0
			1336.24	0		1336.24	0		1336.24	0		1336.24	0		1336.24	0
			1337.24	0		1337.24	0		1337.24	0		1337.24	0		1337.24	0
			1338.24	0		1338.24	0		1338.24	0		1338.24	0		1338.24	0
			1339.24	0		1339.24	0		1339.24	0		1339.24	0		1339.24	0
			1340.24	0		1340.24	0		1340.24	0		1340.24	0		1340.24	0
			1341.24	0		1341.24	0		1341.24	0		1341.24	0		1341.24	0
			1342.24	0		1342.24	0		1342.24	0		1342.24	0		1342.24	0
			1343.24	0		1343.24	0		1343.24	0		1343.24	0		1343.24	0
			1344.24	0		1344.24	0		1344.24	0		1344.24	0		1344.24	0
			1345.24	0		1345.24	0		1345.24	0		1345.24	0		1345.24	0
			1346.24	0		1346.24	0		1346.24	0		1346.24	0		1346.24	0
			1347.24	0		1347.24	0		1347.24	0		1347.24	0		1347.24	0
			1348.24	0		1348.24	0		1348.24	0		1348.24	0		1348.24	0
			1349.24	0		1349.24	0		1349.24	0		1349.24	0		1349.24	0
			1350.24	0		1350.24	0		1350.24	0		1350.24	0		1350.24	0
			1351.24	0		1351.24	0		1351.24	0		1351.24	0		1351.24	0
			1352.24	0		1352.24	0		1352.24	0		1352.24	0		1352.24	0
			1353.24	0		1353.24	0		1353.24	0		1353.24	0		1353.24	0
			1354.24	0		1354.24	0		1354.24	0		1354.24	0		1354.24	0
			1355.24	0		1355.24	0		1355.24	0		1355.24	0		1355.24	0
			1356.24	0		1356.24	0		1356.24	0		1356.24	0		1356.24	0
			1357.24	0		1357.24	0		1357.24	0		1357.24	0		1357.24	0
			1358.24	0		1358.24	0		1358.24	0		1358.24	0		1358.24	0
			1359.24	0		1359.24	0		1359.24	0		1359.24	0		1359.24	0
			1360.24	0		1360.24	0		1360.24	0		1360.24	0		1360.24	0
			1361.24	0		1361.24	0		1361.24	0		1361.24	0		1361.24	0
			1362.24	0		1362.24	0		1362.24	0		1362.24	0		1362.24	0
			1363.24	0		1363.24	0		1363.24	0		1363.24	0		1363.24	0
			1364.24	0		1364.24	0		1364.24	0		1364.24	0		1364.24	0
			1365.24	0		1365.24	0		1365.24	0		1365.24	0		1365.24	0
			1366.24	0		1366.24	0		1366.24	0		1366.24	0		1366.24	0
			1367.24	0		1367.24	0		1367.24	0		1367.24	0		1367.24	0
			1368.24	0		1368.24	0		1368.24	0		1368.24	0		1368.24	0
			1369.24	0		1369.24	0		1369.24	0		1369.24	0		1369.24	0
			1370.24	0		1370.24	0		1370.24	0		1370.24	0		1370.24	0
			1371.24	0		1371.24	0		1371.24	0		1371.24	0		1371.24	0
			1372.24	0		1372.24	0		1372.24	0		1372.24	0		1372.24	0
			1373.24	0		1373.24	0		1373.24	0		1373.24	0		1373.24	0
			1374.24	0		1374.24	0		1374.24	0		1374.24	0		1374.24	0
			1375.24	0		1375.24	0		1375.24	0		1375.24	0		1375.24	0
			1376.24	0		1376.24	0		1376.24	0		1376.24	0		1376.24	0
			1377.24	0		1377.24	0		1377.24	0		1377.24	0		1377.24	0
			1378.24	0		1378.24	0		1378.24	0		1378.24	0		1378.24	0
			1379.24	0		1379.24	0		1379.24	0		1379.24	0		1379.24	0
			1380.24	0		1380.24	0		1380.24	0		1380.24	0		1380.24	0
			1381.24	0		1381.24	0		1381.24	0		1381.24	0		1381.24	0
			1382.24	0		1382.24	0		1382.24	0		1382.24	0		1382.24	0
			1383.24	0		1383.24	0		1383.24	0		1383.24	0		1383.24	0
			1384.24	0		1384.24	0		1384.24	0		1384.24	0		1384.24	0
			1385.24	0		1385.24	0		1385.24	0		1385.24	0		1385.24	0
			1386.24	0		1386.24	0		1386.24	0		1386.24	0		1386.24	0
			1387.24	0		1387.24	0		1387.24	0		1387.24	0		1387.24	0
			1388.24	0		1388.24	0		1388.24	0		1388.24	0		1388.24	0
			1389.24	0		1389.24	0		1389.24	0		1389.24	0		1389.24	0
			1390.24	0		1390.24	0		1390.24	0		1390.24	0		1390.24	0
			1391.24	0		1391.24	0		1391.24	0		1391.24	0		1391.24	0
			1392.24	0		1392.24	0		1392.24	0		1392.24	0		1392.24	0
			1393.24	0		1393.24	0		1393.24	0		1393.24	0		1393.24	0
			1394.24	0		1394.24	0		1394.24	0		1394.24	0		1394.24	0
			1395.24	0		1395.24	0		1395.24	0		1395.24	0		1395.24	0
			1396.24	0		1396.24	0		1396.24	0		1396.24	0		1396.24	0
			1397.24	0		1397.24	0		1397.24	0		1397.24	0		1397.24	0
			1398.24	0		1398.24	0		1398.24	0		1398.24	0		1398.24	0
			1399.24	0		1399.24	0		1399.24	0		1399.24	0		1399.24	0
			1400.24	0		1400.24	0		1400.24	0		1400.24	0		1400.24	0
			1401.24	0		1401.24	0		1401.24	0		1401.24	0		1401.24	0
			1402.24	0		1402.24	0		1402.24	0		1402.24	0		1402.24	0
			1403.24	0		1403.24	0		1403.24	0		1403.24	0		1403.24	0
			1404.24	0		1404.24	0		1404.24	0		1404.24	0		1404.24	0
			1405.24	0		1405.24	0		1405.24	0		1405.24	0		1405.24	0
			1406.24	0		1406.24	0		1406.24	0		1406.24	0		1406.24	0
			1407.24	0		1407.24	0		1407.24	0		1407.24	0		1407.24	0
			1408.24	0		1408.24	0		1408.24	0		1408.24	0		1408.24	0
			1409.24	0		1409.24	0		1409.24	0		1409.24	0		1409.24	0
			1410.24	0		1410.24	0		1410.24	0		1410.24	0		1410.24	0
			1411.24	0		1411.24	0		1411.24	0		1411.24	0		1411.24	0
			1412.24	0		1412.24	0		1412.24	0		1412.24	0		1412.24	0
			1413.24	0		1413.24	0		1413.24	0		1413.24	0		1413.24	0
			1414.24	0		1414.24	0		1414.24	0		1414.24	0		1414.24	0
			1415.24	0		1415.24	0		1415.24	0		1415.24	0		1415.24	0
			1416.24	0		1416.24	0		1416.24	0		1416.24	0		1416.24	0
			1417.24	0		1417.24	0		1417.24	0		1417.24	0		1417.24	0
			1418.24	0		1418.24	0		1418.24	0		1418.24	0		1418.24	0
			1419.24	0		1419.24	0		1419.24	0		1419.24	0		1419.24	0
			1420.24	0		1420.24	0		1420.24	0		1420.24	0		1420.24	0
			1421.24	0		1421.24	0		1421.24	0		1421.24	0		1421.24	0
			1422.24	0		1422.24	0		1422.24	0		1422.24	0		1422.24	0
			1423.24	0		1423.24	0		1423.24	0		1423.24	0		1423.24	0
			1424.24	0		1424.24	0		1424.24	0		1424.24	0		1424.24	0
			1425.24	0		1425.24	0		1425.24	0		1425.24	0		1425.24	0
			1426.24	0		1426.24	0		1426.24	0		1426.24	0		1426.24	0
			1427.24	0		1427.24	0		1427.24	0		1427.24	0		1427.24	0
			1428.24	0		1428.24	0		1428.24	0		1428.24	0		1428.24	0
			1429.24	0		1429.24	0		1429.24	0		1429.24	0		1429.24	0
			1430.24	0		1430.24	0		1430.24	0		1430.24	0		1430.24	0
			1431.24	0		1431.24	0		1431.24	0		1431.24	0		1431.24	0
			1432.24	0		1432.24	0		1432.24	0		1432.24	0		1432.24	0
			1433.24	0		1433.24	0		1433.24	0		1433.24	0		1433.24	0
			1434.24	0		1434.24	0		1434.24	0		1434.24	0		1434.24	0
			1435.24	0		1435.24	0		1435.24	0		1435.24	0		1435.24	0
			1436.24	0		1436.24	0		1436.24	0		1436.24	0		1436.24	0
			1437.24	0		1437.24	0		1437.24	0		1437.24	0		1437.24	0
			1438.24	0		1438.24	0		1438.24	0		1438.24	0		1438.24	0
			1439.24	0		1439.24	0		1439.24	0		1439.24	0		1439.24	0
			1440.24	0		1440.24	0		1440.24	0		1440.24	0		1440.24	0
			1441.24	0		1441.24	0		1441.24	0		1441.24	0		1441.24	0
			1442.24	0		1442.24	0		1442.24	0		1442.24	0		1442.24	0
			1443.24	0		1443.24	0		1443.24	0		1443.24	0		1443.24	0
			1444.24	0		1444.24	0		1444.24	0		1444.24	0		1444.24	0
			1445.24	0		1445.24	0		1445.24	0		1445.24	0		1445.24	0
			1446.24	0		1446.24	0		1446.24	0		1446.24	0		1446.24	0
			1447.24	0		1447.24	0		1447.24	0		1447.24	0		1447.24	0
			1448.24	0		1448.24	0		1448.24	0		1448.24	0		1448.24	0
			1449.24	0		1449.24	0		1449.24	0		1449.24	0		1449.24	0
			1450.24	0		1450.24	0		1450.24	0		1450.24	0		1450.24	0
			1451.24	0		1451.24	0		1451.24	0		1451.24	0		1451.24	0
			1452.24	0		1452.24	0		1452.24	0		1452.24	0		1452.24	0
			1453.24	0		1453.24	0		1453.24	0		1453.24	0		1453.24	0
			1454.24	0		1454.24	0		1454.24	0		1454.24	0		1454.24	0
			1455.24	0		1455.24	0		1455.24	0		1455.24	0		1455.24	0
			1456.24	0		1456.24	0		1456.24	0		1456.24	0		1456.24	0
			1457.24	0		1457.24	0		1457.24	0		1457.24	0		1457.24	0
			1458.24	0		1458.24	0		1458.24	0		1458.24	0		1458.24	0
			1459.24	0		1459.24	0		1459.24	0		1459.24	0		1459.24	0
			1460.24	0		1460.24	0		1460.24	0		1460.24	0		1460.24	0
			1461.24	0		1461.24	0		1461.24	0		1461.24	0		1461.24	0
			1462.24	0		1462.24	0		1462.24	0		1462.24	0		1462.24	0
			1463.24	0		1463.24	0		1463.24	0		1463.24	0		1463.24	0
			1464.24	0		1464.24	0		1464.24	0		1464.24	0		1464.24	0
			1465.24	0		1465.24	0		1465.24	0		1465.24	0		1465.24	0
			1466.24	0		1466.24	0		1466.24	0		1466.24	0		1466.24	0
			1467.24	0		1467.24	0		1467.24	0		1467.24	0		1467.24	0
			1468.24	0		1468.24	0		1468.24	0		1468.24	0		1468.24	0
			1469.24	0		1469.24	0		1469.24	0		1469.24	0		1469.24	0
			1470.24	0		1470.24	0		1470.24	0		1470.24	0		1470.24	0
			1471.24	0		1471.24	0		1471.24	0		1471.24	0		1471.24	0
			1472.24	0		1472.24	0		1472.24	0		1472.24	0		1472.24	0
			1473.24	0		1473.24	0		1473.24	0		1473.24	0		1473.24	0
			1474.24	0		1474.24	0		1474.24	0		1474.24	0		1474.24	0
			1475.24	0		1475.24	0		1475.24	0		1475.24	0		1475.24	0
			1476.24	0		1476.24	0		1476.24	0		1476.24	0		1476.24	0
			1477.24	0		1477.24	0		1477.24	0		1477.24	0		1477.24	0
			1478.24	0		1478.24	0		1478.24	0		1478.24	0		1478.24	0
			1479.24	0		1479.24	0		1479.24	0		1479.24	0		1479.24	0
			1480.24	0		1480.24	0		1480.24	0		1480.24	0		1480.24	0
			1481.24	0		1481.24	0		1481.24	0		1481.24	0		1481.24	0
			1482.24	0		1482.24	0		1482.24	0		1482.24	0		1482.24	0
			1483.24	0		1483.24	0		1483.24	0		1483.24	0		1483.24	0
			1484.24	0		1484.24	0		1484.24	0		1484.24	0		1484.24	0
			1485.24	0		1485.24	0		1485.24	0		1485.24	0		1485.24	0
			1486.24	0		1486.24	0		1486.24	0		1486.24	0		1486.24	0
			1487.24	0		1487.24	0		1487.24	0		1487.24	0		1487.24	0
			1488.24	0		1488.24	0		1488.24	0		1488.24	0		1488.24	0
			1489.24	0		1489.24	0		1489.24	0		1489.24	0		1489.24	0
			1490.24	0		1490.24	0		1490.24	0		1490.24	0		1490.24	0
			1491.24	0		1491.24	0		1491.24	0		1491.24	0		1491.24	0
			1492.24	0		1492.24	0		1492.24	0		1492.24	0		1492.24	0
			1493.24	0		1493.24	0		1493.24	0		1493.24	0		1493.24	0
			1494.24	0		1494.24	0		1494.24	0		1494.24	0		1494.24	0
			1495.24	0		1495.24	0		1495.24	0		1495.24	0		1495.24	0
			1496.24	0		1496.24	0		1496.24	0		1496.24	0		1496.24	0
			1497.24	0		1497.24	0		1497.24	0		1497.24	0		1497.24	0
			1498.24	0		1498.24	0		1498.24	0		1498.24	0		1498.24	0
			1499.24	0		1499.24	0		1499.24	0		1499.24	0		1499.24	0
			1500.24	0		1500.24	0		1500.24	0		1500.24	0		1500.24	0
			1501.24	0		1501.24	0		1501.24	0		1501.24	0		1501.24	0
			1502.24	0		1502.24	0		1502.24	0		1502.24	0		1502.24	0
			1503.24	0		1503.24	0		1503.24	0		1503.24	0		1503.24	0
			1504.24	0		1504.24	0		1504.24	0		1504.24	0		1504.24	0
			1505.24	0		1505.24	0		1505.24	0		1505.24	0		1505.24	0
			1506.24	0		1506.24	0		1506.24	0		1506.24	0		1506.24	0
			1507.24	0		1507.24	0		1507.24	0		1507.24	0		1507.24	0
			1508.24	0		1508.24	0		1508.24	0		1508.24	0		1508.24	0
			1509.24	0		1509.24	0		1509.24	0		1509.24	0		1509.24	0
			1510.24	0		1510.24	0		1510.24	0		1510.24	0		1510.24	0
			1511.24	0		1511.24	0		1511.24	0		1511.24	0		1511.24	0
			1512.24	0		1512.24	0		1512.24	0		1512.24	0		1512.24	0
			1513.24	0		1513.24	0		1513.24	0		1513.24	0		1513.24	0
			1514.24	0		1514.24	0		1514.24	0		1514.24	0		1514.24	0
			1515.24	0		1515.24	0		1515.24	0		1515.24	0		1515.24	0
			1516.24	0		1516.24	0		1516.24	0		1516.24	0		1516.24	0
			1517.24	0		1517.24	0		1517.24	0		1517.24	0		1517.24	0
			1518.24	0		1518.24	0		1518.24	0		1518.24	0		1518.24	0
			1519.24	0		1519.24	0		1519.24	0		1519.24	0		1519.24	0
			1520.24	0		1520.24	0		1520.24	0		1520.24	0		1520.24	0
			1521.24	0		1521.24	0		1521.24	0		1521.24	0		1521.24	0
			1522.24	0		1522.24	0		1522.24	0		1522.24	0		1522.24	0
			1523.24	0		1523.24	0		1523.24	0		1523.24	0		1523.24	0
			1524.24	0		1524.24	0		1524.24	0		1524.24	0		1524.24	0
			1525.24	0		1525.24	0		1525.24	0		1525.24	0		1525.24	0
			1526.24	0		1526.24	0		1526.24	0		1526.24	0		1526.24	0
			1527.24	0		1527.24	0		1527.24	0		1527.24	0		1527.24	0
			1528.24	0		1528.24	0		1528.24	0		1528.24	0		1528.24	0
			1529.24	0		1529.24	0		1529.24	0		1529.24	0		1529.24	0
			1530.24	0		1530.24	0		1530.24	0		1530.24	0		1530.24	0
			1531.24	0		1531.24	0		1531.24	0		1531.24	0		1531.24	0
			1532.24	0		1532.24	0		1532.24	0		1532.24	0		1532.24	0
			1533.24	0		1533.24	0		1533.24	0		1533.24	0		1533.24	0
			1534.24	0		1534.24	0		1534.24	0		1534.24	0		1534.24	0
			1535.24	0		1535.24	0		1535.24	0		1535.24	0		1535.24	0
			1536.24	0		1536.24	0		1536.24	0		1536.24	0		1536.24	0
			1537.24	0		1537.24	0		1537.24	0		1537.24	0		1537.24	0
			1538.24	0		1538.24	0		1538.24	0		1538.24	0		1538.24	0
			1539.24	0		1539.24	0		1539.24	0		1539.24	0		1539.24	0
			1540.24	0		1540.24	0		1540.24	0		1540.24	0		1540.24	0
			1541.24	0		1541.24	0		1541.24	0		1541.24	0		1541.24	0
			1542.24	0		1542.24	0		1542.24	0		1542.24	0		1542.24	0
			1543.24	0		1543.24	0		1543.24	0		1543.24	0		1543.24	0
			1544.24	0		1544.24	0		1544.24	0		1544.24	0		1544.24	0
			1545.24	0		1545.24	0		1545.24	0		1545.24	0		1545.24	0
			1546.24	0		1546.24	0		1546.24	0		1546.24	0		1546.24	0
			1547.24	0		1547.24	0		1547.24	0		1547.24	0		1547.24	0
			1548.24	0		1548.24	0		1548.24	0		1548.24	0		1548.24	0
			1549.24	0		1549.24	0		1549.24	0		1549.24	0		1549.24	0
			1550.24	0		1550.24	0		1550.24	0		1550.24	0		1550.24	0
			1551.24	0		1551.24	0		1551.24	0		1551.24	0		1551.24	0
			1552.24	0		1552.24	0		1552.24	0		1552.24	0		1552.24	0
			1553.24	0		1553.24	0		1553.24	0		1553.24	0		1553.24	0
			1554.24	0		1554.24	0		1554.24	0		1554.24	0		1554.24	0
			1555.24	0		1555.24	0		1555.24	0		1555.24	0		1555.24	0
			1556.24	0		1556.24	0		1556.24	0		1556.24	0		1556.24	0
			1557.24	0		1557.24	0		1557.24	0		1557.24	0		1557.24	0
			1558.24	0		1558.24	0		1558.24	0		1558.24	0		1558.24	0
			1559.24	0		1559.24	0		1559.24	0		1559.24	0		1559.24	0
			1560.24	0		1560.24	0		1560.24	0		1560.24	0		1560.24	0
			1561.24	0		1561.24	0		1561.24	0		1561.24	0		1561.24	0
			1562.24	0		1562.24	0		1562.24	0		1562.24	0		1562.24	0
			1563.24	0		1563.24	0		1563.24	0		1563.24	0		1563.24	0
			1564.24	0		1564.24	0		1564.24	0		1564.24	0		1564.24	0
			1565.24	0		1565.24	0		1565.24	0		1565.24	0		1565.24	0
			1566.24	0		1566.24	0		1566.24	0		1566.24	0		1566.24	0
			1567.24	0		1567.24	0		1567.24	0		1567.24	0		1567.24	0
			1568.24	0		1568.24	0		1568.24	0		1568.24	0		1568.24	0
			1569.24	0		1569.24	0		1569.24	0		1569.24	0		1569.24	0
			1570.24	0		1570.24	0		1570.24	0		1570.24	0		1570.24	0
			1571.24	0		1571.24	0		1571.24	0		1571.24	0		1571.24	0
			1572.24	0		1572.24	0		1572.24	0		1572.24	0		1572.24	0
			1573.24	0		1573.24	0		1573.24	0		1573.24	0		1573.24	0
			1574.24	0		1574.24	0		1574.24	0		1574.24	0		1574.24	0
			1575.24	0		1575.24	0		1575.24	0		1575.24	0		1575.24	0
			1576.24	0		1576.24	0		1576.24	0		1576.24	0		1576.24	0
			1577.24	0.0001		1577.24	0		1577.24	0		1577.24	0		1577.24	0
			1578.24	0.0001		1578.24	0		1578.24	0		1578.24	0		1578.24	0
			1579.24	0.0002		1579.24	0		1579.24	0		1579.24	0		1579.24	0
			1580.24	0.0003		1580.24	0		1580.24	0		1580.24	0		1580.24	0
			1581.24	0.0005		1581.24	0		1581.24	0		1581.24	0		1581.24	0
			1582.24	0.0008		1582.24	0		1582.24	0		1582.24	0		1582.24	0
			1583.24	0.0011		1583.24	0		1583.24	0		1583.24	0		1583.24	0
			1584.24	0.0015		1584.24	0		1584.24	0		1584.24	0		1584.24	0
			1585.24	0.0021		1585.24	0		1585.24	0		1585.24	0		1585.24	0
			1586.24	0.0027		1586.24	0		1586.24	0		1586.24	0		1586.24	0
			1587.24	0.0033		1587.24	0		1587.24	0		1587.24	0		1587.24	0
			1588.24	0.0039		1588.24	0		1588.24	0		1588.24	0		1588.24	0
			1589.24	0.0045		1589.24	0		1589.24	0		1589.24	0		1589.24	0
			1590.24	0.0049		1590.24	0		1590.24	0		1590.24	0		1590.24	0
			1591.24	0.0052		1591.24	0		1591.24	0		1591.24	0		1591.24	0
