# Supplementary material for: Gasdermin D cysteine residues synergistically control its palmitoylation-mediated membrane targeting and assembly
Source: EMBO J. 2024 Aug 14;43(19):4274–97. doi: 10.1038/s44318-024-00190-6 (PMC11445239; doi:10.1038/s44318-024-00190-6)
Supplement: Supplementary file 7 — Source data Fig. 4 [file 44318_2024_190_MOESM7_ESM.zip › Figure 4/4H/4H-oligomeric species.xlsx]

## Sheet: 4H
	Numerical data 4H
	Oligomeric species after labeling correction were obtained from SAS for each experiment.
	Mean and SD were calculated for all the oligomeric species detected and plotted as column bars.
	mGSDMD-C192A-mEGFP 2nM				Oligomeric species	Exp1	Exp2	Exp3	Exp4	Mean	SD
					1	0	4.47479	54.6367	39.9968	24.7771	26.7664
					2	0	54.5566	39.043	60.0032	38.4007	27.0968
					3	100	40.9686	6.32029	0	36.8222	45.8071
					4	0	0	0	0	0	0
					5	0	0	0	0	0	0
					6	0	0	0	0	0	0
					7	0	0	0	0	0	0
					8	0	0	0	0	0	0
					9	0	0	0	0	0	0
					10	0	0	0	0	0	0
