# Supplementary material for: Gasdermin D cysteine residues synergistically control its palmitoylation-mediated membrane targeting and assembly
Source: EMBO J. 2024 Aug 14;43(19):4274–97. doi: 10.1038/s44318-024-00190-6 (PMC11445239; doi:10.1038/s44318-024-00190-6)
Supplement: Supplementary file 7 — Source data Fig. 4 [file 44318_2024_190_MOESM7_ESM.zip › Figure 4/4I/4I-oligomeric species.xlsx]

## Sheet: 4I
	Numerical data 4I
	Oligomeric species after labeling correction were obtained from SAS for each experiment.
	Mean and SD were calculated for all the oligomeric species detected and plotted as column bars.
	mGSDMD-mEGFP 20nM				Oligomeric species	Exp1	Exp2	Mean	SD
					1	0	15.3545	7.67723	10.8573
					2	53.4967	65.1407	59.3187	8.23354
					3	46.5033	0	23.2517	32.8828
					4	0	19.5049	9.75243	13.792
					5	0	0	0	0
					6	0	0	0	0
					7	0	0	0	0
					8	0	0	0	0
					9	0	0	0	0
					10	0	0	0	0
