# Supplementary material for: Gasdermin D cysteine residues synergistically control its palmitoylation-mediated membrane targeting and assembly
Source: EMBO J. 2024 Aug 14;43(19):4274–97. doi: 10.1038/s44318-024-00190-6 (PMC11445239; doi:10.1038/s44318-024-00190-6)
Supplement: Supplementary file 8 — Source data Fig. 5 [file 44318_2024_190_MOESM8_ESM.zip]

Archive with 4 entries (2 files):
- Figure 5/5B/
- Figure 5/5B/5B-Topro intensity.xlsx
- Figure 5/5F/
- Figure 5/5F/5F-Particle density.xlsx
