# Supplementary material for: Gasdermin D cysteine residues synergistically control its palmitoylation-mediated membrane targeting and assembly
Source: EMBO J. 2024 Aug 14;43(19):4274–97. doi: 10.1038/s44318-024-00190-6 (PMC11445239; doi:10.1038/s44318-024-00190-6)
Supplement: Supplementary file 8 — Source data Fig. 5 [file 44318_2024_190_MOESM8_ESM.zip › Figure 5/5B/5B-Topro intensity.xlsx]

## Sheet: 5B
	Numerical data: image quantif. 5B
			mGSDMDWT Pyro							mGSDMDC192A Pyro							mGSDMDC39A-C57A-C192A Pyro
		Time	Exp1		Exp2		Mean	SD		Exp1		Exp2		Mean	SD		Exp1		Exp2		Mean	SD
		min
		0	0.0958	0.01213	0.01023	0.00481	0.01289	0.00767		0.09882	0.00664	0.01436	0.00557	0.01568	0.00842		0.11382	0.02575	0.01688	0.01334	0.02154	0.0158
		15	0.10583	0.02481	0.01201	0.00356	0.01755	0.01197		0.0968	0.00544	0.02085	0.0074	0.01701	0.00809		0.11927	0.02554	0.02244	0.01643	0.02578	0.0175
		30	0.11805	0.04606	0.04375	0.10063	0.04109	0.00649		0.09935	0.00701	0.02179	0.00664	0.01896	0.00811		0.11849	0.02186	0.01675	0.00885	0.02563	0.01581
		45	0.18677	0.16131	0.29668	0.64819	0.19786	0.07323		0.10195	0.00782	0.02456	0.00884	0.02282	0.00667		0.11229	0.01816	0.02019	0.01158	0.02619	0.01064
		60	0.35525	0.45397	0.48819	0.71252	0.38353	0.07737		0.10407	0.00998	0.03768	0.02019	0.02906	0.00865		0.12235	0.02206	0.02505	0.01533	0.03494	0.01212
		75	0.69264	0.60619	0.68237	0.80653	0.66247	0.01891		0.11123	0.01214	0.04376	0.02079	0.03424	0.01092		0.12731	0.02968	0.02975	0.01704	0.04304	0.0113
		90	1	0.83419	1	0.95833	1	3.95131e-16		0.11384	0.0142	0.04406	0.02019	0.03604	0.01047		0.13718	0.03734	0.03205	0.01743	0.05161	0.01485
