# Supplementary material for: Gasdermin D cysteine residues synergistically control its palmitoylation-mediated membrane targeting and assembly
Source: EMBO J. 2024 Aug 14;43(19):4274–97. doi: 10.1038/s44318-024-00190-6 (PMC11445239; doi:10.1038/s44318-024-00190-6)
Supplement: Supplementary file 8 — Source data Fig. 5 [file 44318_2024_190_MOESM8_ESM.zip › Figure 5/5F/5F-Particle density.xlsx]

## Sheet: 5F
	Numerical data: image quantif. 5F
			mGSDMDWT Cnt						mGSDMDC192ACnt								mGSDMDC39A-C57A-C192A Cnt
			Exp1	Exp2		Mean	SD		Exp1	Exp2	Exp3		Mean	SD			Exp1	Exp2			Mean	SD
		Cell1	0.0439504	0		0.01199	0.01954		0	0	0.00154821		0.00402	0.00781			0.00396753	0.0016196			0.006	0.01277
		Cell2	0.00959678	0					0.00158338	0	0.0104212						0.00669514	0.000539547
		Cell3	0.0424109	0					0	0.000589633	0.0293067						0.000441453	0.00341324
		Cell4		0					0	0	0.00963934						0.00201126	0.0499739
		Cell5		0							0.00089374						0.00282068	0.00408693
		Cell6								0	0.0104115						0.00229851	0.00381039
		Cell7								0							0.000672628	0.00167686
		Cell8
			mGSDMDWT Pyro						mGSDMDC192A Pyro								mGSDMDC39A-C57A-C192A Pyro
			Exp1	Exp2	Exp3	Mean	SD		Exp1	Exp2	Exp3		Mean	SD			Exp1	Exp2	Exp3		Mean	SD
		Cell1	0.325567	0.0274828	0.111162	0.25044	0.13476		0.0902931	0.0649695	0.222806		0.21634	0.14846			0.000370493	0.0137662	0.0206974		0.01269	0.02052
		Cell2	0.472673	0.239038	0.0796918				0.0777145	0.060132	0.0623407						0.0027736	0.0085493	0.0237688
		Cell3	0.426699	0.360853	0.196405				0.298629	0.350518	0.224823						0.00153227	0.0972519	0.00755146
		Cell4	0.200101	0.400321					0.217656	0.0620801	0.188073						0.00452064	0.0285035	0.0145704
		Cell5	0.323462	0.339254					0.421746		0.452865						0.000609163	0.0074076	0.00489749
		Cell6		0.0713647					0.450467								0.00819146	0.00405282	0.0183278
		Cell7		0.226723													0.000490358	0.00147331	0.003011
		Cell8		0.206261														0.00695371
